# Supplementary material for: NKX2-5 regulates human cardiomyogenesis via a HEY2 dependent transcriptional network
Source: Nat Commun. 2018 Apr 10;9:1373. doi: 10.1038/s41467-018-03714-x (PMC5893543; doi:10.1038/s41467-018-03714-x)
Supplement: Supplementary file 4 — Supplementary Data 1(XLSX 145 kb) [file 41467_2018_3714_MOESM4_ESM.xlsx]

## Sheet: Sheet1
Supplementary Data 1. Differentially Expressed Genes
Symbol	ENTREZ ID	GENE NAME	log Fold Change	Averave Expression	P. value	Adjusted P. Value
CHCHD2	51142	coiled-coil-helix-coiled-coil-helix domain containing 2	-7.5922	1.57691	3.89e-08	4.62e-05
IRX4	50805	iroquois homeobox 4	-7.31152	3.22356	1.29e-07	6.03e-05
ZNF69	7620	zinc finger protein 69	-6.90303	-0.865204	1.53e-07	6.51e-05
ZNF502	91392	zinc finger protein 502	-6.70057	-0.96671	4.54e-07	8.8e-05
LINC01405	100131138	long intergenic non-protein coding RNA 1405	-6.40523	-0.335755	2.27e-07	7.31e-05
ZNF559	84527	zinc finger protein 559	-6.35594	-1.13694	2.9e-07	8.23e-05
USP18	11274	ubiquitin specific peptidase 18	-6.33624	0.680863	9.4e-08	5.66e-05
LINC00982	440556	long intergenic non-protein coding RNA 982	-5.91054	1.87308	4.69e-07	8.84e-05
ZNF717	100131827	zinc finger protein 717	-5.60663	-0.217173	2.05e-07	7.07e-05
SAMD5	389432	sterile alpha motif domain containing 5	-5.23027	-1.69843	4.98e-06	0.000347384
AHNAK2	113146	AHNAK nucleoprotein 2	-5.09506	2.51662	1.33e-07	6.03e-05
ZNF441	126068	zinc finger protein 441	-4.96613	1.31634	2.94e-05	0.000954343
PRDM16	63976	PR domain containing 16	-4.86599	3.51537	1.32e-07	6.03e-05
POM121L8P	29797	POM121 transmembrane nucleoporin-like 8 pseudogene	-4.64	2.06913	5.09e-08	5.25e-05
MRGPRF-AS1	101928200	MRGPRF antisense RNA 1	-4.47075	-1.54527	6.84e-06	0.000411663
DRD1	1812	dopamine receptor D1	-4.42506	1.54256	1.79e-05	0.000727866
OTOG	340990	otogelin	-4.40338	-2.1069	1.73e-05	0.000716793
LRRK2	120892	leucine-rich repeat kinase 2	-4.31721	0.183903	2.2e-05	0.000806402
LINC00654	149837	long intergenic non-protein coding RNA 654	-4.28507	0.287359	1.99e-05	0.000763101
CCDC60	160777	coiled-coil domain containing 60	-4.16813	-0.499712	0.000166337	0.00283931
HEY2	23493	hes-related family bHLH transcription factor with YRPW motif 2	-4.15286	2.70747	9.31e-08	5.66e-05
MYCN	4613	v-myc avian myelocytomatosis viral oncogene neuroblastoma derived homolog	-4.12743	3.57601	5.72e-08	5.28e-05
SLC22A31	146429	solute carrier family 22, member 31	-4.02615	0.996125	1.23e-06	0.000151116
GGT3P	2679	gamma-glutamyltransferase 3 pseudogene	-4.02186	2.57387	8.42e-08	5.66e-05
TMEM255A	55026	transmembrane protein 255A	-3.93915	1.32712	9.79e-05	0.00198943
VCAM1	7412	vascular cell adhesion molecule 1	-3.93447	6.3727	1.06e-08	4.62e-05
C5orf38	153571	chromosome 5 open reading frame 38	-3.89802	1.01854	6.29e-07	0.000104326
BARX2	8538	BARX homeobox 2	-3.83319	-0.957666	0.000359749	0.00488267
WNT2	7472	wingless-type MMTV integration site family member 2	-3.71497	2.93013	1.85e-05	0.000735059
PARM1	25849	prostate androgen-regulated mucin-like protein 1	-3.63985	5.47757	2.2e-08	4.62e-05
PLCXD3	345557	phosphatidylinositol-specific phospholipase C, X domain containing 3	-3.6355	6.4217	1.44e-07	6.3e-05
GGT8P	645367	gamma-glutamyltransferase 8 pseudogene	-3.55271	1.57545	6.92e-07	0.000107619
SYTL4	94121	synaptotagmin-like 4	-3.51214	3.45965	1.02e-07	5.66e-05
RASSF10	644943	Ras association (RalGDS/AF-6) domain family (N-terminal) member 10	-3.45385	-0.0373423	7.45e-05	0.00165907
MAP3K7CL	56911	MAP3K7 C-terminal like	-3.41517	0.852045	2.52e-05	0.000877052
LAMA4	3910	laminin, alpha 4	-3.34476	6.89746	1.23e-05	0.000584482
APCDD1	147495	adenomatosis polyposis coli down-regulated 1	-3.3436	3.46553	1.49e-06	0.000165739
SCN5A	6331	sodium channel, voltage gated, type V alpha subunit	-3.30178	3.08078	1.71e-07	7.07e-05
IRX2	153572	iroquois homeobox 2	-3.28885	4.01206	1.94e-08	4.62e-05
GJA5	2702	gap junction protein, alpha 5, 40kDa	-3.21962	-0.997869	7.35e-05	0.00164438
MRGPRF	116535	MAS-related GPR, member F	-3.17822	1.1526	4.64e-06	0.000333409
IRX1	79192	iroquois homeobox 1	-3.17062	0.815061	4.68e-06	0.000333624
POM121L10P	646074	POM121 transmembrane nucleoporin-like 10, pseudogene	-3.00936	1.07498	3.64e-05	0.00108798
DGCR5	26220	DiGeorge syndrome critical region gene 5 (non-protein coding)	-2.92169	-0.828657	0.000794451	0.00819666
SLC5A1	6523	solute carrier family 5 (sodium/glucose cotransporter), member 1	-2.92141	-0.208862	0.00182904	0.014411
BAIAP2L1	55971	BAI1-associated protein 2-like 1	-2.86389	4.13603	1.57e-06	0.000169296
STARD13	90627	StAR-related lipid transfer (START) domain containing 13	-2.83397	2.78264	3.89e-07	8.61e-05
FAM230B	642633	family with sequence similarity 230, member B (non-protein coding)	-2.77071	-0.120142	0.000151276	0.00269023
LINGO1	84894	leucine rich repeat and Ig domain containing 1	-2.71848	4.58601	6.08e-06	0.000394618
FHL2	2274	four and a half LIM domains 2	-2.6882	6.69216	4.15e-08	4.62e-05
TMEM176B	28959	transmembrane protein 176B	-2.66682	2.95016	7.38e-07	0.000109573
ATP8A1	10396	ATPase, aminophospholipid transporter (APLT), class I, type 8A, member 1	-2.65052	4.88149	7.07e-07	0.000108803
NAV1	89796	neuron navigator 1	-2.65006	7.82161	1.23e-09	1.78e-05
ATP2A3	489	ATPase, Ca++ transporting, ubiquitous	-2.62244	2.22842	1.46e-05	0.000649506
NTRK3	4916	neurotrophic tyrosine kinase, receptor, type 3	-2.58859	-0.0155678	0.000416508	0.00538629
MYL2	4633	myosin, light chain 2, regulatory, cardiac, slow	-2.57443	0.0311202	0.00014144	0.00255618
KCNA4	3739	potassium channel, voltage gated shaker related subfamily A, member 4	-2.54892	2.90653	2.47e-05	0.000871454
IL17RD	54756	interleukin 17 receptor D	-2.54689	4.12032	2.08e-06	0.000204532
PLEKHG1	57480	pleckstrin homology domain containing, family G (with RhoGef domain) member 1	-2.54649	1.85418	1.07e-05	0.000530704
MRAP2	112609	melanocortin 2 receptor accessory protein 2	-2.51036	2.50827	1.65e-05	0.00070361
GGT5	2687	gamma-glutamyltransferase 5	-2.43351	0.479289	8.43e-05	0.00178252
SORCS3	22986	sortilin-related VPS10 domain containing receptor 3	-2.42873	4.62694	5.94e-08	5.28e-05
LINC01099	101928656	long intergenic non-protein coding RNA 1099	-2.42439	-0.869017	0.000360224	0.00488267
SMTNL1	219537	smoothelin-like 1	-2.42202	0.4765	0.000903345	0.00894559
SPC24	147841	SPC24, NDC80 kinetochore complex component	-2.41725	-0.26294	0.000498558	0.00603698
CUX2	23316	cut-like homeobox 2	-2.40514	0.916604	0.000303334	0.00428391
MAOA	4128	monoamine oxidase A	-2.39347	2.07779	1.04e-05	0.000523636
ODAM	54959	odontogenic, ameloblast asssociated	-2.38147	1.66905	0.000676214	0.00741783
DLG2	1740	discs, large homolog 2 (Drosophila)	-2.34508	2.63214	4.49e-06	0.000326242
C1orf95	375057	chromosome 1 open reading frame 95	-2.3404	4.77525	1.11e-07	5.96e-05
PPP2R2B	5521	protein phosphatase 2, regulatory subunit B, beta	-2.3294	0.47967	0.00480109	0.0286126
LINGO1-AS1	253044	LINGO1 antisense RNA 1	-2.32594	0.212638	0.00161928	0.0133383
TAF4B	6875	TAF4b RNA polymerase II, TATA box binding protein (TBP)-associated factor, 105kDa	-2.30424	1.17023	4.5e-05	0.00120119
ZSCAN1	284312	zinc finger and SCAN domain containing 1	-2.28898	2.02233	1.68e-05	0.00070703
TMEM176A	55365	transmembrane protein 176A	-2.2646	2.30576	9.43e-06	0.000497513
FAM83D	81610	family with sequence similarity 83, member D	-2.26095	1.71349	0.000576892	0.00666723
MTUS2-AS1	100874107	MTUS2 antisense RNA 1	-2.25762	0.282602	0.000177024	0.00295203
CDS1	1040	CDP-diacylglycerol synthase (phosphatidate cytidylyltransferase) 1	-2.25739	1.62404	2.24e-05	0.000815808
ZNF132	7691	zinc finger protein 132	-2.25626	1.39224	8.75e-05	0.00182746
CORIN	10699	corin, serine peptidase	-2.25552	7.50453	3.52e-08	4.62e-05
CPNE5	57699	copine V	-2.23024	5.87526	8.22e-07	0.000116506
NOX1	27035	NADPH oxidase 1	-2.22807	0.274651	0.0002117	0.0033125
EFHD2	79180	EF-hand domain family, member D2	-2.21453	3.5322	4.48e-07	8.8e-05
UNC5B-AS1	728978	UNC5B antisense RNA 1	-2.21382	1.94853	5.6e-06	0.000373247
CD44	960	CD44 molecule (Indian blood group)	-2.20477	1.46684	0.00217555	0.0161882
CELF5	60680	CUGBP, Elav-like family member 5	-2.20358	2.61631	0.000154617	0.00271786
DLGAP5	9787	discs, large (Drosophila) homolog-associated protein 5	-2.18636	2.66717	4.42e-05	0.00119071
TMEM56	148534	transmembrane protein 56	-2.17508	4.34972	2.34e-06	0.000223674
BIRC5	332	baculoviral IAP repeat containing 5	-2.16862	1.85848	0.000435556	0.0055385
TGFBR3	7049	transforming growth factor, beta receptor III	-2.16085	0.706305	0.00293555	0.0203462
SRRM4	84530	serine/arginine repetitive matrix 4	-2.14415	2.31962	1.5e-05	0.000660905
KIF14	9928	kinesin family member 14	-2.1414	2.72695	2.66e-05	0.000898018
MKI67	4288	marker of proliferation Ki-67	-2.136	4.53563	7.98e-05	0.00172199
CEP55	55165	centrosomal protein 55kDa	-2.12183	1.4342	0.00042847	0.00549077
ANKRD63	100131244	ankyrin repeat domain 63	-2.11491	1.26404	0.00317303	0.0215076
LOC101928370	101928370	uncharacterized LOC101928370	-2.11192	-0.0599054	0.00139404	0.0120906
CBFA2T3	863	core-binding factor, runt domain, alpha subunit 2; translocated to, 3	-2.1119	2.25419	2.19e-05	0.000806402
LOC101927221	NA	NA	-2.10578	-0.210219	0.000454014	0.00568699
ART5	116969	ADP-ribosyltransferase 5	-2.09527	2.60256	3.83e-05	0.00111434
LOC100130476	100130476	uncharacterized LOC100130476	-2.08866	-0.211235	0.00166288	0.0135907
OR7E12P	10821	olfactory receptor, family 7, subfamily E, member 12 pseudogene	-2.08865	1.52935	3.51e-05	0.00107374
TMEM121	80757	transmembrane protein 121	-2.07253	0.885619	0.000111747	0.00218329
WNT5B	81029	wingless-type MMTV integration site family, member 5B	-2.03401	4.94953	1.82e-07	7.07e-05
THSD4	79875	thrombospondin, type I, domain containing 4	-2.02771	3.38327	1.31e-05	0.000601611
SNX32	254122	sorting nexin 32	-2.02735	2.11382	3.59e-05	0.00108002
TSSC2	650368	tumor suppressing subtransferable candidate 2 pseudogene	-2.02712	2.90231	1.42e-05	0.00063753
CCRL2	9034	chemokine (C-C motif) receptor-like 2	-2.0231	1.24978	0.000591087	0.00676638
SH3GL3	6457	SH3-domain GRB2-like 3	-2.01756	3.38127	1.06e-06	0.000137383
LRRC10	376132	leucine rich repeat containing 10	-2.01592	5.41649	6.64e-06	0.000407036
PIF1	80119	PIF1 5'-to-3' DNA helicase	-2.00811	2.36139	3.45e-05	0.00106177
DEPDC1	55635	DEP domain containing 1	-1.99274	2.8862	9.09e-06	0.000486276
RHPN1	114822	rhophilin, Rho GTPase binding protein 1	-1.97601	2.49535	0.000329621	0.00454739
KIAA0101	9768	KIAA0101	-1.97577	0.951325	0.00119633	0.0108647
KIF20A	10112	kinesin family member 20A	-1.97376	3.38902	1.94e-05	0.000748727
ASPM	259266	abnormal spindle microtubule assembly	-1.96907	3.82259	3.76e-05	0.00110619
CABLES1	91768	Cdk5 and Abl enzyme substrate 1	-1.96854	2.21246	5.1e-05	0.00130502
TROAP	10024	trophinin associated protein	-1.96453	2.72328	0.000227651	0.00347382
AURKB	9212	aurora kinase B	-1.95378	1.6896	0.000115769	0.00223469
NEK2	4751	NIMA-related kinase 2	-1.94666	1.51049	7.94e-05	0.00171872
RALYL	138046	RALY RNA binding protein-like	-1.9418	0.626029	0.00274511	0.0193983
LPAR3	23566	lysophosphatidic acid receptor 3	-1.94051	1.53872	0.000277934	0.00402827
KIF18B	146909	kinesin family member 18B	-1.93641	2.35715	0.000176835	0.00295203
TMCC1-AS1	100507032	TMCC1 antisense RNA 1 (head to head)	-1.93304	2.71747	2.62e-05	0.00088908
PTTG1	9232	pituitary tumor-transforming 1	-1.93007	3.32085	4.94e-05	0.00128123
RTN4R	65078	reticulon 4 receptor	-1.92893	-0.448478	0.00144133	0.0123599
SLC27A6	28965	solute carrier family 27 (fatty acid transporter), member 6	-1.92817	5.1455	7.92e-05	0.00171695
FGF18	8817	fibroblast growth factor 18	-1.9274	4.17995	3.96e-07	8.61e-05
GAS2L3	283431	growth arrest-specific 2 like 3	-1.91999	1.19208	0.00037346	0.00500064
NPPA	4878	natriuretic peptide A	-1.91959	5.65198	0.00198001	0.0151708
PRODH	5625	proline dehydrogenase (oxidase) 1	-1.90029	3.29616	4.37e-05	0.00118811
NDC80	10403	NDC80 kinetochore complex component	-1.8989	1.81155	9.17e-05	0.00189037
SLC6A6	6533	solute carrier family 6 (neurotransmitter transporter), member 6	-1.88927	5.10496	3.65e-07	8.61e-05
C12orf75	387882	chromosome 12 open reading frame 75	-1.87185	4.00036	3.67e-06	0.000290249
MND1	84057	meiotic nuclear divisions 1	-1.86807	0.143544	0.00091271	0.00901979
CDCA2	157313	cell division cycle associated 2	-1.86289	1.9852	0.000350609	0.00480484
PBK	55872	PDZ binding kinase	-1.85743	1.50437	0.000373449	0.00500064
CIT	11113	citron rho-interacting serine/threonine kinase	-1.8484	2.41342	0.00018127	0.00299179
STXBP6	29091	syntaxin binding protein 6 (amisyn)	-1.84614	2.77671	1.21e-05	0.000578048
CHST6	4166	carbohydrate (N-acetylglucosamine 6-O) sulfotransferase 6	-1.84505	2.0307	4.23e-05	0.00116606
CCDC33	80125	coiled-coil domain containing 33	-1.83961	0.413564	0.000638159	0.00711921
PRR11	55771	proline rich 11	-1.83812	2.96719	7.21e-06	0.000425636
DSE	29940	dermatan sulfate epimerase	-1.8368	4.52598	1.51e-06	0.000166555
MTL5	9633	metallothionein-like 5, testis-specific (tesmin)	-1.83146	2.11516	0.000244364	0.00367258
TRPC3	7222	transient receptor potential cation channel, subfamily C, member 3	-1.83125	4.5061	4.92e-07	8.84e-05
PROM1	8842	prominin 1	-1.82664	2.22852	0.000427592	0.00549077
CFAP74	85452	cilia and flagella associated protein 74	-1.82251	0.764799	0.00035597	0.00485073
EXOSC5	56915	exosome component 5	-1.82081	2.87391	7.11e-06	0.00042117
TOP2A	7153	topoisomerase (DNA) II alpha	-1.80454	5.08645	4.6e-05	0.00122123
EGFEM1P	93556	EGF-like and EMI domain containing 1, pseudogene	-1.80152	2.23824	2.53e-05	0.000877335
NR3C2	4306	nuclear receptor subfamily 3, group C, member 2	-1.80051	-0.0964463	0.000782294	0.00811301
HMMR	3161	hyaluronan-mediated motility receptor (RHAMM)	-1.79716	2.42109	0.000133817	0.00245771
SNAP91	9892	synaptosomal-associated protein, 91kDa	-1.79363	3.66276	0.000465783	0.00578547
FAM64A	54478	family with sequence similarity 64, member A	-1.7919	1.1463	0.000218144	0.00338404
CDC20	991	cell division cycle 20	-1.78527	2.86874	5.04e-05	0.00129685
TSPEAR-AS1	54082	TSPEAR antisense RNA 1	-1.78457	5.18943	4.92e-07	8.84e-05
KIF2C	11004	kinesin family member 2C	-1.78366	2.89994	4.31e-05	0.00118219
POSTN	10631	periostin, osteoblast specific factor	-1.78101	3.26715	6.86e-06	0.000411663
LGALS3	3958	lectin, galactoside-binding, soluble, 3	-1.77654	2.59533	3.85e-05	0.00111514
CENPA	1058	centromere protein A	-1.77325	0.30637	0.00116599	0.0106886
CFC1	55997	cripto, FRL-1, cryptic family 1	-1.76346	1.91474	7.14e-05	0.00162098
KLHL14	57565	kelch-like family member 14	-1.76316	6.18545	6.68e-07	0.000106172
CRIP1	1396	cysteine-rich protein 1 (intestinal)	-1.75753	5.42333	2.16e-07	7.25e-05
ICAM4	3386	intercellular adhesion molecule 4 (Landsteiner-Wiener blood group)	-1.75386	1.40939	0.000751039	0.00794696
LAMA2	3908	laminin, alpha 2	-1.74445	7.08794	5.73e-06	0.000379961
NCAPH	23397	non-SMC condensin I complex, subunit H	-1.74274	1.44021	0.00228876	0.0167974
TTK	7272	TTK protein kinase	-1.74216	2.03756	0.000195518	0.00313741
CCNB2	9133	cyclin B2	-1.73677	2.74883	6.87e-05	0.00158218
ADIRF	10974	adipogenesis regulatory factor	-1.73282	1.2948	0.00167051	0.0136299
ADRB2	154	adrenoceptor beta 2, surface	-1.72601	2.83589	2.72e-05	0.000909256
ZNF705E	100131539	zinc finger protein 705E	-1.71336	0.290509	0.000755754	0.00795905
PAPPA2	60676	pappalysin 2	-1.71241	1.91119	0.000242163	0.00365087
CLIC5	53405	chloride intracellular channel 5	-1.70635	4.2468	3.96e-06	0.000300497
ZIC3	7547	Zic family member 3	-1.7061	0.905023	0.00119613	0.0108647
ECHDC3	79746	enoyl CoA hydratase domain containing 3	-1.69974	3.72487	3.95e-06	0.000300497
PTPRE	5791	protein tyrosine phosphatase, receptor type, E	-1.69844	2.85809	0.000328619	0.00454223
MARVELD3	91862	MARVEL domain containing 3	-1.69757	0.869395	0.00273038	0.0193036
DGCR6	8214	DiGeorge syndrome critical region gene 6	-1.6972	5.32915	8.39e-06	0.000464606
CENPK	64105	centromere protein K	-1.69639	1.16133	0.000206795	0.00328554
IQGAP3	128239	IQ motif containing GTPase activating protein 3	-1.69616	3.30437	0.000116912	0.00224477
TTBK1	84630	tau tubulin kinase 1	-1.68909	0.889216	0.00106428	0.00999832
CENPF	1063	centromere protein F, 350/400kDa	-1.68402	4.74898	2.78e-05	0.000919972
ALCAM	214	activated leukocyte cell adhesion molecule	-1.67353	5.4866	2.84e-05	0.000932644
BUB1B	701	BUB1 mitotic checkpoint serine/threonine kinase B	-1.67167	3.37893	0.000148913	0.00266459
KANK4	163782	KN motif and ankyrin repeat domains 4	-1.66674	1.00023	0.00328432	0.0220142
MAST1	22983	microtubule associated serine/threonine kinase 1	-1.66427	0.798608	0.0014411	0.0123599
ANGPT1	284	angiopoietin 1	-1.66379	6.56136	0.000108746	0.00214203
HJURP	55355	Holliday junction recognition protein	-1.65657	2.22694	0.000321418	0.00447092
LOC100507661	100507661	uncharacterized LOC100507661	-1.65472	1.2736	0.000773334	0.00804378
PARPBP	55010	PARP1 binding protein	-1.65262	0.738375	0.00480309	0.0286127
NUF2	83540	NUF2, NDC80 kinetochore complex component	-1.65029	2.0325	0.000375125	0.00501253
PLIN5	440503	perilipin 5	-1.64385	2.03184	8.11e-05	0.00173244
EDNRB	1910	endothelin receptor type B	-1.64094	2.53147	4.47e-05	0.00119749
NEIL3	55247	nei-like DNA glycosylase 3	-1.63826	-0.429836	0.00915123	0.0449112
ADRA2C	152	adrenoceptor alpha 2C	-1.63763	0.532032	0.000969221	0.00936072
DOCK9-AS2	100861541	DOCK9 antisense RNA 2 (head to head)	-1.63584	0.775982	0.000906961	0.00897525
MTUS2	23281	microtubule associated tumor suppressor candidate 2	-1.63583	6.66572	2.84e-06	0.000250778
PLCG2	5336	phospholipase C, gamma 2 (phosphatidylinositol-specific)	-1.63037	4.08111	2.51e-06	0.000229711
DEPTOR	64798	DEP domain containing MTOR-interacting protein	-1.62471	0.587503	0.00128667	0.0114549
KCNJ11	3767	potassium channel, inwardly rectifying subfamily J, member 11	-1.62156	4.04501	8.18e-06	0.000460058
CENPE	1062	centromere protein E, 312kDa	-1.62144	3.62932	7.99e-05	0.00172199
PDPN	10630	podoplanin	-1.62107	4.61278	4.23e-05	0.00116606
ACTN3	89	actinin, alpha 3 (gene/pseudogene)	-1.62065	6.85976	0.00567743	0.0323421
ST3GAL4-AS1	399972	ST3GAL4 antisense RNA 1 (head to head)	-1.61734	1.41951	0.000477224	0.00589718
SORL1	6653	sortilin-related receptor, L(DLR class) A repeats containing	-1.61541	4.216	1.66e-05	0.00070361
SH3TC2	79628	SH3 domain and tetratricopeptide repeats 2	-1.60534	2.08414	0.000479804	0.0059088
C10orf71	118461	chromosome 10 open reading frame 71	-1.60439	3.89983	3.15e-06	0.000266512
MTUS1	57509	microtubule associated tumor suppressor 1	-1.60042	4.70289	9.49e-06	0.000498774
PDE5A	8654	phosphodiesterase 5A, cGMP-specific	-1.59723	3.32506	5.04e-05	0.00129685
BANCR	100885775	BRAF-activated non-protein coding RNA	-1.59405	0.731491	0.00475256	0.0284171
PER3	8863	period circadian clock 3	-1.59304	4.3563	0.000159847	0.00277106
PEG10	23089	paternally expressed 10	-1.59036	6.44042	1.78e-06	0.000181228
DOPEY2	9980	dopey family member 2	-1.58742	3.36116	1.77e-05	0.000725498
CDC25C	995	cell division cycle 25C	-1.5855	0.943811	0.000923584	0.00908998
SOX8	30812	SRY (sex determining region Y)-box 8	-1.57995	2.82913	5.38e-05	0.00134369
LINC00889	158696	long intergenic non-protein coding RNA 889	-1.57774	1.64058	0.000488181	0.00596628
ADAMTS19-AS1	103689846	ADAMTS19 antisense RNA 1	-1.5758	0.824989	0.000768951	0.00802269
ATP6V1E2	90423	ATPase, H+ transporting, lysosomal 31kDa, V1 subunit E2	-1.57455	0.605169	0.000695255	0.00752394
NPFFR2	10886	neuropeptide FF receptor 2	-1.57405	1.64143	0.000208954	0.0032981
GTSE1	51512	G-2 and S-phase expressed 1	-1.57268	2.28613	0.00167776	0.0136623
LINC00535	642924	long intergenic non-protein coding RNA 535	-1.57058	-0.102853	0.0020409	0.0154855
CCNA2	890	cyclin A2	-1.56714	3.44823	6.51e-05	0.00152535
ZNF485	220992	zinc finger protein 485	-1.55897	1.07251	0.00158268	0.0131353
PTPRU	10076	protein tyrosine phosphatase, receptor type, U	-1.5492	4.62216	4.79e-06	0.00033938
TSPEAR-AS2	114043	TSPEAR antisense RNA 2	-1.54472	4.05433	6.3e-06	0.000397857
GRID1	2894	glutamate receptor, ionotropic, delta 1	-1.54447	1.40042	0.000382807	0.00506834
LDLRAD4	753	low density lipoprotein receptor class A domain containing 4	-1.54053	1.74376	0.000159304	0.00276624
DEPDC1B	55789	DEP domain containing 1B	-1.53584	0.937865	0.000805983	0.00827621
CDT1	81620	chromatin licensing and DNA replication factor 1	-1.53128	1.67751	0.000456751	0.00570268
SKA3	221150	spindle and kinetochore associated complex subunit 3	-1.53107	0.628516	0.00390915	0.0248214
CDK1	983	cyclin-dependent kinase 1	-1.52956	3.41504	2.6e-05	0.000883717
POU3F2	5454	POU class 3 homeobox 2	-1.52772	0.426475	0.00376241	0.0241657
NCAPG	64151	non-SMC condensin I complex, subunit G	-1.52697	2.62946	0.000478419	0.0059069
AMER3	205147	APC membrane recruitment protein 3	-1.52467	-0.311459	0.00511506	0.0300014
NEB	4703	nebulin	-1.52199	3.51908	4.5e-05	0.00120119
ADAMTS19	171019	ADAM metallopeptidase with thrombospondin type 1 motif, 19	-1.52076	5.61802	8.21e-06	0.000460172
TSPAN15	23555	tetraspanin 15	-1.5207	5.52185	4.56e-07	8.8e-05
KIAA1462	57608	KIAA1462	-1.52024	5.38359	5.63e-07	9.78e-05
BEAN1-AS1	101927726	BEAN1 antisense RNA 1	-1.50243	0.157005	0.00219754	0.0163017
SPINT1	6692	serine peptidase inhibitor, Kunitz type 1	-1.50079	1.64541	0.000935113	0.009166
KCNH7	90134	potassium channel, voltage gated eag related subfamily H, member 7	-1.49941	6.3984	5.77e-05	0.00140556
TMEM191B	728229	transmembrane protein 191B	-1.49582	0.228566	0.00169999	0.0137695
FAM13C	220965	family with sequence similarity 13, member C	-1.49425	2.8079	0.000174536	0.00292066
CNTNAP2	26047	contactin associated protein-like 2	-1.49219	3.87822	0.000208917	0.0032981
UBE2C	11065	ubiquitin-conjugating enzyme E2C	-1.48697	2.63836	6.3e-05	0.00149683
P2RX1	5023	purinergic receptor P2X, ligand gated ion channel, 1	-1.48649	1.08659	0.000668675	0.00735187
HAND1	9421	heart and neural crest derivatives expressed 1	-1.48182	3.44226	0.000146927	0.00263557
EMP2	2013	epithelial membrane protein 2	-1.48077	6.953	5.54e-05	0.0013677
PITX3	5309	paired-like homeodomain 3	-1.47646	-0.578444	0.0106171	0.0498383
ASF1B	55723	anti-silencing function 1B histone chaperone	-1.46896	1.16908	0.00228658	0.01679
CDC6	990	cell division cycle 6	-1.46807	1.35549	0.00232145	0.0169684
SLC16A14	151473	solute carrier family 16, member 14	-1.46155	3.87792	2.11e-05	0.000792092
C12orf66	144577	chromosome 12 open reading frame 66	-1.45921	2.0594	0.000162078	0.00279299
PAX3	5077	paired box 3	-1.4553	2.86577	2.55e-05	0.000880689
LOC100505549	100505549	uncharacterized LOC100505549	-1.45408	0.304833	0.0014511	0.0124069
F3	2152	coagulation factor III (thromboplastin, tissue factor)	-1.45199	1.547	0.000685946	0.00747919
LRRC3	81543	leucine rich repeat containing 3	-1.45029	2.7057	0.000492503	0.00600369
PACRG	135138	PARK2 co-regulated	-1.44839	0.884824	0.00123603	0.0111254
NABP1	64859	nucleic acid binding protein 1	-1.44531	1.9965	0.000395314	0.00516768
SCUBE3	222663	signal peptide, CUB domain, EGF-like 3	-1.44475	6.9862	8.38e-06	0.000464606
RAB3B	5865	RAB3B, member RAS oncogene family	-1.44294	3.84097	8.66e-05	0.00181727
HIST3H2A	92815	histone cluster 3, H2a	-1.44229	1.60958	0.000352685	0.0048207
TMEM37	140738	transmembrane protein 37	-1.43998	0.438064	0.00252347	0.0181424
GPAT2	150763	glycerol-3-phosphate acyltransferase 2, mitochondrial	-1.43987	2.13611	0.00012845	0.0023994
CAMKK1	84254	calcium/calmodulin-dependent protein kinase kinase 1, alpha	-1.43181	3.50772	0.000208199	0.00329778
SORCS2	57537	sortilin-related VPS10 domain containing receptor 2	-1.4306	3.16332	0.000101023	0.00203993
ZNF563	147837	zinc finger protein 563	-1.42726	0.49083	0.00500283	0.0294627
KIF4A	24137	kinesin family member 4A	-1.42574	2.4943	0.000522695	0.0062404
FANCD2	2177	Fanconi anemia, complementation group D2	-1.42281	3.69342	1.91e-05	0.000740956
DLL3	10683	delta-like 3 (Drosophila)	-1.42122	1.5159	0.00128381	0.0114364
RASGRP1	10125	RAS guanyl releasing protein 1 (calcium and DAG-regulated)	-1.41273	2.88271	0.00119092	0.0108359
PHACTR1	221692	phosphatase and actin regulator 1	-1.41215	2.9274	0.000121433	0.0023161
HOXB-AS1	100874362	HOXB cluster antisense RNA 1	-1.41179	3.22614	0.0005431	0.00640991
PLCB2	5330	phospholipase C, beta 2	-1.41153	4.67731	4.41e-05	0.00119005
ACBD7	414149	acyl-CoA binding domain containing 7	-1.40405	1.12631	0.00199822	0.0152623
LINC00939	400084	long intergenic non-protein coding RNA 939	-1.40344	0.267764	0.0031999	0.021639
ABAT	18	4-aminobutyrate aminotransferase	-1.39613	6.55456	0.000511173	0.00615878
PCOLCE2	26577	procollagen C-endopeptidase enhancer 2	-1.39243	1.23719	0.00110534	0.0102574
FGF13	2258	fibroblast growth factor 13	-1.39236	5.82423	5e-06	0.000347384
TFAP4	7023	transcription factor AP-4 (activating enhancer binding protein 4)	-1.39132	2.9772	9.8e-05	0.00198943
MAPK15	225689	mitogen-activated protein kinase 15	-1.38118	2.51321	0.000303412	0.00428391
CNGA1	1259	cyclic nucleotide gated channel alpha 1	-1.38104	0.985029	0.00199831	0.0152623
AACSP1	729522	acetoacetyl-CoA synthetase pseudogene 1	-1.38082	3.99544	0.000716417	0.00769346
PLP2	5355	proteolipid protein 2 (colonic epithelium-enriched)	-1.37805	3.9161	7.91e-05	0.00171695
CLDN19	149461	claudin 19	-1.37804	1.9703	0.00205087	0.0155243
MCM10	55388	minichromosome maintenance 10 replication initiation factor	-1.37641	0.871588	0.00547813	0.0315801
FREM1	158326	FRAS1 related extracellular matrix 1	-1.37494	6.13843	2.46e-05	0.00087104
MYCBPAP	84073	MYCBP associated protein	-1.37398	1.74868	0.00461092	0.0278459
CKAP2L	150468	cytoskeleton associated protein 2-like	-1.37164	1.58212	0.000764526	0.00800979
HOXB2	3212	homeobox B2	-1.36837	4.1346	2.5e-05	0.000876269
CDCA8	55143	cell division cycle associated 8	-1.36428	2.20263	0.00117426	0.0107316
MRPL36	64979	mitochondrial ribosomal protein L36	-1.36122	3.8719	2.87e-05	0.000937231
VSTM2L	128434	V-set and transmembrane domain containing 2 like	-1.35936	5.99497	0.000134942	0.00246338
JAK3	3718	Janus kinase 3	-1.3563	2.42274	0.000884008	0.00881992
PPP1R1C	151242	protein phosphatase 1, regulatory (inhibitor) subunit 1C	-1.35434	0.928496	0.00148546	0.0125975
POM121L9P	29774	POM121 transmembrane nucleoporin-like 9, pseudogene	-1.35243	1.07914	0.000872795	0.00875094
NKAIN1	79570	Na+/K+ transporting ATPase interacting 1	-1.35069	1.54103	0.000667019	0.00733924
SAMD13	148418	sterile alpha motif domain containing 13	-1.34582	1.16672	0.000740823	0.00786404
CDCA3	83461	cell division cycle associated 3	-1.33879	1.76329	0.0013956	0.0120969
MAD2L1	4085	MAD2 mitotic arrest deficient-like 1 (yeast)	-1.33556	2.83728	0.000162807	0.00279798
GAS6-AS2	100506394	GAS6 antisense RNA 2 (head to head)	-1.32915	0.111424	0.00381563	0.0243672
CTB-178M22.2	101927862	uncharacterized LOC101927862	-1.32562	-0.0379684	0.0063238	0.034817
LINC01531	100128682	long intergenic non-protein coding RNA 1531	-1.32527	0.890869	0.00168634	0.0136873
LINC01573	NA	NA	-1.3241	2.45452	0.000298945	0.00424573
KCNA5	3741	potassium channel, voltage gated shaker related subfamily A, member 5	-1.32106	4.97762	2.66e-05	0.000898018
KIF17	57576	kinesin family member 17	-1.3209	0.953668	0.0042771	0.026452
DNPH1	10591	2'-deoxynucleoside 5'-phosphate N-hydrolase 1	-1.32084	3.90569	2.55e-05	0.000880689
CMBL	134147	carboxymethylenebutenolidase homolog (Pseudomonas)	-1.32025	3.72634	4.56e-05	0.00121071
PKN3	29941	protein kinase N3	-1.3187	3.6354	0.00011845	0.00226527
CBY3	646019	chibby homolog 3 (Drosophila)	-1.31732	-0.173396	0.00413594	0.0258304
RACGAP1	29127	Rac GTPase activating protein 1	-1.31717	4.08272	5.08e-05	0.00130148
RGS14	10636	regulator of G-protein signaling 14	-1.31639	3.01042	0.00136157	0.0119162
HAMP	57817	hepcidin antimicrobial peptide	-1.31244	0.96389	0.0084786	0.0425047
ROCK1P1	727758	Rho-associated, coiled-coil containing protein kinase 1 pseudogene 1	-1.3117	0.563834	0.00423985	0.0263135
EXO1	9156	exonuclease 1	-1.31022	0.918862	0.00693779	0.0369998
SLC43A1	8501	solute carrier family 43 (amino acid system L transporter), member 1	-1.30925	2.96432	0.000128356	0.0023994
MYBL2	4605	v-myb avian myeloblastosis viral oncogene homolog-like 2	-1.30818	2.66723	0.00243541	0.0175968
L3MBTL4	91133	l(3)mbt-like 4 (Drosophila)	-1.29974	3.49188	2.58e-05	0.000882925
BRIP1	83990	BRCA1 interacting protein C-terminal helicase 1	-1.29808	2.20376	0.00239557	0.0173833
TANC1	85461	tetratricopeptide repeat, ankyrin repeat and coiled-coil containing 1	-1.29684	6.38169	2.64e-06	0.000238784
PTPN3	5774	protein tyrosine phosphatase, non-receptor type 3	-1.29576	1.21128	0.00140736	0.0121623
SASH1	23328	SAM and SH3 domain containing 1	-1.29396	4.86061	4.15e-06	0.000309642
SFXN2	118980	sideroflexin 2	-1.291	3.14424	0.000291814	0.00416944
SPHKAP	80309	SPHK1 interactor, AKAP domain containing	-1.28736	5.7472	5.74e-05	0.00139848
STK17B	9262	serine/threonine kinase 17b	-1.28037	1.63442	0.00254699	0.0182479
EIF1B-AS1	440952	EIF1B antisense RNA 1	-1.27776	0.348845	0.00422266	0.0262473
GPD1L	23171	glycerol-3-phosphate dehydrogenase 1-like	-1.27693	3.63781	0.00102266	0.00972099
KCTD12	115207	potassium channel tetramerization domain containing 12	-1.27338	8.20757	1.82e-05	0.000731562
FAM131C	348487	family with sequence similarity 131, member C	-1.27296	1.48279	0.00107595	0.0100727
GRK5	2869	G protein-coupled receptor kinase 5	-1.27264	6.05	4.74e-05	0.00124762
CDCA5	113130	cell division cycle associated 5	-1.26915	1.85634	0.00210718	0.0158098
ACVR2B-AS1	100128640	ACVR2B antisense RNA 1	-1.26848	1.04026	0.00162001	0.0133383
GRB10	2887	growth factor receptor-bound protein 10	-1.26438	4.46675	4.01e-05	0.00113368
TMEM163	81615	transmembrane protein 163	-1.26367	5.43944	9.59e-06	0.00050031
LINC00881	100498859	long intergenic non-protein coding RNA 881	-1.26329	3.00285	7.84e-05	0.00171378
NR2C2AP	126382	nuclear receptor 2C2-associated protein	-1.26286	1.6752	0.00259338	0.0184978
PTPN5	84867	protein tyrosine phosphatase, non-receptor type 5 (striatum-enriched)	-1.25914	1.738	0.000751841	0.00794696
MATK	4145	megakaryocyte-associated tyrosine kinase	-1.24439	0.673149	0.00948148	0.0459753
LILRB3	11025	leukocyte immunoglobulin-like receptor, subfamily B (with TM and ITIM domains), member 3	-1.24148	0.668567	0.00404542	0.0254101
ECE2	9718	endothelin converting enzyme 2	-1.24011	0.761844	0.00341281	0.0226341
FANCA	2175	Fanconi anemia, complementation group A	-1.2392	2.78675	0.00174567	0.0140197
GPR39	2863	G protein-coupled receptor 39	-1.23832	1.50754	0.00194798	0.0150465
C20orf27	54976	chromosome 20 open reading frame 27	-1.23798	3.00456	0.000186246	0.0030457
CITED2	10370	Cbp/p300-interacting transactivator, with Glu/Asp-rich carboxy-terminal domain, 2	-1.23644	7.20134	8.56e-06	0.000470784
FOXM1	2305	forkhead box M1	-1.23635	3.40249	0.000578437	0.00667975
GSG2	83903	germ cell associated 2 (haspin)	-1.23538	0.583653	0.00562057	0.0321258
APOC1	341	apolipoprotein C-I	-1.23442	1.07077	0.00471402	0.0283037
SMCO4	56935	single-pass membrane protein with coiled-coil domains 4	-1.23436	4.66118	1.09e-05	0.000534392
FAM86EP	348926	family with sequence similarity 86, member A pseudogene	-1.2329	1.67093	0.00206564	0.0156116
POLQ	10721	polymerase (DNA directed), theta	-1.23083	2.46185	0.000656795	0.00725243
GFPT2	9945	glutamine-fructose-6-phosphate transaminase 2	-1.22941	4.75543	1.57e-05	0.000681553
FBXO40	51725	F-box protein 40	-1.22843	5.62957	2.58e-05	0.000882925
TOP1MT	116447	topoisomerase (DNA) I, mitochondrial	-1.22698	1.3551	0.00178797	0.0142213
PRC1	9055	protein regulator of cytokinesis 1	-1.22518	4.06483	6.9e-05	0.00158503
LOC102724312	102724312	uncharacterized LOC102724312	-1.2237	1.35882	0.0094857	0.0459753
HMGCLL1	54511	3-hydroxymethyl-3-methylglutaryl-CoA lyase-like 1	-1.22163	3.69618	8.1e-05	0.00173242
FBN2	2201	fibrillin 2	-1.22051	10.8617	6.26e-05	0.00149217
FOXO1	2308	forkhead box O1	-1.22016	3.27478	0.00114145	0.0105048
KLRF1	51348	killer cell lectin-like receptor subfamily F, member 1	-1.21816	0.537952	0.00346829	0.0228971
RPS4X	6191	ribosomal protein S4, X-linked	-1.21721	9.64041	6.92e-07	0.000107619
PNMA3	29944	paraneoplastic Ma antigen 3	-1.21659	4.30722	3.82e-05	0.00111386
LOC442132	442132	golgin A6 family-like 1 pseudogene	-1.21505	-0.0116635	0.00757431	0.0392788
KCNQ5	56479	potassium channel, voltage gated KQT-like subfamily Q, member 5	-1.21343	6.24074	0.000357456	0.0048618
TNFAIP3	7128	tumor necrosis factor, alpha-induced protein 3	-1.2096	3.23152	0.00010622	0.00210952
GREB1L	80000	growth regulation by estrogen in breast cancer-like	-1.20834	3.42564	0.000197739	0.00316252
WHAMMP3	339005	WAS protein homolog associated with actin, golgi membranes and microtubules pseudogene 3	-1.20657	2.73165	0.000384879	0.00508459
NOG	9241	noggin	-1.20553	3.75085	0.00061091	0.00688965
UBE2L6	9246	ubiquitin-conjugating enzyme E2L 6	-1.20026	5.04146	1.14e-05	0.00055475
LRRN2	10446	leucine rich repeat neuronal 2	-1.19996	3.43154	0.000138997	0.00251832
TMEM92	162461	transmembrane protein 92	-1.19905	2.31222	0.00988525	0.0474505
RNF144A	9781	ring finger protein 144A	-1.19609	5.3233	5.98e-06	0.000391384
NUSAP1	51203	nucleolar and spindle associated protein 1	-1.19422	3.68972	0.000429722	0.0054933
SPATA13	221178	spermatogenesis associated 13	-1.1939	4.84065	1.3e-05	0.000600287
E2F8	79733	E2F transcription factor 8	-1.19386	3.94551	2.77e-05	0.000919721
CLCNKB	1188	chloride channel, voltage-sensitive Kb	-1.19182	4.52375	0.000694388	0.0075202
CCDC181	57821	coiled-coil domain containing 181	-1.19137	2.61804	0.000272869	0.00396496
LINC00957	255031	long intergenic non-protein coding RNA 957	-1.1888	2.31587	0.00178521	0.0142213
DIAPH2	1730	diaphanous-related formin 2	-1.18842	3.08849	0.000153289	0.00271267
CEBPA-AS1	80054	CEBPA antisense RNA 1 (head to head)	-1.18752	1.96215	0.000791132	0.00817013
ESPL1	9700	extra spindle pole bodies like 1, separase	-1.18331	2.21218	0.00241647	0.0174949
SLIT1	6585	slit guidance ligand 1	-1.17953	2.83489	0.000196583	0.00315099
TRIP13	9319	thyroid hormone receptor interactor 13	-1.17328	1.57332	0.00782123	0.040156
TBC1D4	9882	TBC1 domain family, member 4	-1.17162	6.46162	8.17e-06	0.000460058
ARHGAP11A	9824	Rho GTPase activating protein 11A	-1.16646	3.40948	0.000193078	0.00312251
CCNB1	891	cyclin B1	-1.16353	4.05395	0.00144682	0.0123922
RTKN2	219790	rhotekin 2	-1.16157	1.77801	0.00541518	0.031292
LOC100507316	NA	NA	-1.16148	1.81108	0.00108368	0.0101143
LOC100506142	100506142	uncharacterized LOC100506142	-1.1604	1.43826	0.00458666	0.027758
ZNF25	219749	zinc finger protein 25	-1.15957	2.34339	0.000534217	0.0063413
THNSL1	79896	threonine synthase-like 1	-1.15876	3.25573	0.000494583	0.00600534
C14orf37	145407	chromosome 14 open reading frame 37	-1.15542	5.75533	5.76e-06	0.00038004
LDHD	197257	lactate dehydrogenase D	-1.15485	2.80831	0.000390858	0.00513263
TPCN2	219931	two pore segment channel 2	-1.15158	5.50733	3.48e-05	0.00106465
WAS	7454	Wiskott-Aldrich syndrome	-1.15143	0.901376	0.00412738	0.0257992
ASS1	445	argininosuccinate synthase 1	-1.15133	4.6167	0.00283729	0.0198748
SALL3	27164	spalt-like transcription factor 3	-1.15088	1.48611	0.00807744	0.0410921
TMEM200C	645369	transmembrane protein 200C	-1.14776	3.35619	0.000551205	0.00647386
F11R	50848	F11 receptor	-1.14717	5.18521	1.27e-05	0.00059562
ANLN	54443	anillin actin binding protein	-1.14684	4.34421	0.000162581	0.00279798
LINC01021	643401	long intergenic non-protein coding RNA 1021	-1.14484	4.25201	0.000228246	0.00347382
LINC00629	100506757	long intergenic non-protein coding RNA 629	-1.14372	2.76123	0.00040218	0.00523325
FAM86JP	100125556	family with sequence similarity 86, member A pseudogene	-1.14305	0.541112	0.00799302	0.0407343
TTF2	8458	transcription termination factor, RNA polymerase II	-1.14203	3.05479	0.00345212	0.0228111
ZNF595	152687	zinc finger protein 595	-1.14123	2.28423	0.000580302	0.0066906
KIF11	3832	kinesin family member 11	-1.13994	3.49028	0.000925217	0.00909985
WDFY3-AS2	404201	WDFY3 antisense RNA 2	-1.13977	1.88448	0.00145611	0.012435
KHK	3795	ketohexokinase (fructokinase)	-1.13631	1.44061	0.00464888	0.0280056
LOC101930452	101930452	uncharacterized LOC101930452	-1.13456	0.736479	0.00463853	0.0279666
CDC42EP5	148170	CDC42 effector protein (Rho GTPase binding) 5	-1.13251	3.18514	0.000840378	0.00850853
SLCO3A1	28232	solute carrier organic anion transporter family, member 3A1	-1.13072	5.09267	0.000101447	0.00204564
FOXO6	100132074	forkhead box O6	-1.12392	2.5733	0.000870759	0.0087366
SNORD5	692072	small nucleolar RNA, C/D box 5	-1.12257	1.19497	0.0030073	0.0207144
PLK1	5347	polo-like kinase 1	-1.12191	3.63555	0.000158748	0.00276194
CDC7	8317	cell division cycle 7	-1.12057	2.59198	0.001805	0.0142761
CCDC34	91057	coiled-coil domain containing 34	-1.12044	3.07213	0.000381266	0.00505256
BAI2	NA	NA	-1.11752	7.77661	3.28e-06	0.000269743
DDX12P	440081	DEAD/H (Asp-Glu-Ala-Asp/His) box polypeptide 12, pseudogene	-1.11565	3.32876	0.000138689	0.00251588
PDCD6IPP2	646278	PDCD6IP pseudogene 2	-1.11474	2.50661	0.000985486	0.00947351
ESR2	2100	estrogen receptor 2 (ER beta)	-1.11134	0.393162	0.00853158	0.042652
PCSK6	5046	proprotein convertase subtilisin/kexin type 6	-1.11127	3.0422	0.000800498	0.00824917
RASGRP3	25780	RAS guanyl releasing protein 3 (calcium and DAG-regulated)	-1.10888	3.93137	0.000442244	0.0055966
KCNQ4	9132	potassium channel, voltage gated KQT-like subfamily Q, member 4	-1.10658	1.42192	0.00223483	0.0164853
GPRIN3	285513	GPRIN family member 3	-1.10517	3.10944	0.00075832	0.00797367
KLF15	28999	Kruppel-like factor 15	-1.10358	3.22487	0.000951094	0.00926792
WDR72	256764	WD repeat domain 72	-1.10325	4.71156	7.36e-05	0.00164438
CACNA1G	8913	calcium channel, voltage-dependent, T type, alpha 1G subunit	-1.10302	6.90312	2.12e-05	0.000792209
RNF157	114804	ring finger protein 157	-1.10294	3.27166	0.000297887	0.00423486
LOC101929234	101929234	uncharacterized LOC101929234	-1.09966	0.663472	0.00976698	0.0469451
ANKRD36B	57730	ankyrin repeat domain 36B	-1.092	5.54264	0.000787883	0.00814822
LZTS1	11178	leucine zipper, putative tumor suppressor 1	-1.0908	2.71043	0.00235372	0.0171696
MGST1	4257	microsomal glutathione S-transferase 1	-1.09061	4.51781	2.96e-05	0.000958699
DOCK5	80005	dedicator of cytokinesis 5	-1.08973	2.28193	0.00167957	0.0136623
HOXB3	3213	homeobox B3	-1.0896	5.51539	4.77e-05	0.00125302
RIN1	9610	Ras and Rab interactor 1	-1.08946	2.19191	0.0016256	0.0133614
BUB1	699	BUB1 mitotic checkpoint serine/threonine kinase	-1.08751	4.066	0.000152239	0.00270273
ABHD6	57406	abhydrolase domain containing 6	-1.08695	3.70252	0.000130432	0.00242701
ADAM11	4185	ADAM metallopeptidase domain 11	-1.08681	7.77875	2.72e-05	0.000909256
MDGA1	266727	MAM domain containing glycosylphosphatidylinositol anchor 1	-1.08603	2.74723	0.0042656	0.0264233
TPD52L1	7164	tumor protein D52-like 1	-1.08301	3.7096	0.000195341	0.00313741
NOS3	4846	nitric oxide synthase 3 (endothelial cell)	-1.08133	3.13398	0.000500497	0.00605539
FANCI	55215	Fanconi anemia, complementation group I	-1.08035	3.78156	0.000926332	0.00910463
MAPK4	5596	mitogen-activated protein kinase 4	-1.07631	6.33711	7.82e-06	0.00044865
GPR64	NA	NA	-1.07582	4.46629	0.000217936	0.00338404
CHN1	1123	chimerin 1	-1.07485	4.99326	0.000167133	0.00284953
LOC645513	645513	uncharacterized LOC645513	-1.07228	2.91037	0.000822375	0.00837907
TMTC1	83857	transmembrane and tetratricopeptide repeat containing 1	-1.07226	5.12931	5.21e-05	0.00131976
TIPARP-AS1	100287227	TIPARP antisense RNA 1	-1.07005	0.726331	0.00913191	0.0448316
RMI2	116028	RecQ mediated genome instability 2	-1.06957	2.40682	0.00688265	0.036828
CELSR1	9620	cadherin, EGF LAG seven-pass G-type receptor 1	-1.06812	6.48337	1.08e-05	0.000531313
FAM216A	29902	family with sequence similarity 216, member A	-1.06748	3.72892	0.00024947	0.00373379
KIF18A	81930	kinesin family member 18A	-1.06732	1.97575	0.0077037	0.0397056
DDX60	55601	DEAD (Asp-Glu-Ala-Asp) box polypeptide 60	-1.06677	2.4793	0.00218401	0.0162346
TPX2	22974	TPX2, microtubule-associated	-1.06512	4.88336	0.000801635	0.00825501
PARP1	142	poly (ADP-ribose) polymerase 1	-1.06487	7.27345	1.03e-05	0.000521425
FAM86C2P	645332	family with sequence similarity 86, member A pseudogene	-1.06237	2.37362	0.00723453	0.038041
EME1	146956	essential meiotic structure-specific endonuclease 1	-1.06236	1.74576	0.00230359	0.016872
ARHGAP24	83478	Rho GTPase activating protein 24	-1.06088	2.11664	0.00332958	0.0222454
CTSC	1075	cathepsin C	-1.0593	6.42612	3.74e-05	0.00110389
COL23A1	91522	collagen, type XXIII, alpha 1	-1.05928	5.50999	2.24e-05	0.000815808
GXYLT2	727936	glucoside xylosyltransferase 2	-1.05887	2.89903	0.000402102	0.00523325
MCCC2	64087	methylcrotonoyl-CoA carboxylase 2 (beta)	-1.05885	5.65994	3.3e-05	0.00103754
TMEM120B	144404	transmembrane protein 120B	-1.05709	6.45386	5.33e-06	0.00036383
UNC79	57578	unc-79 homolog (C. elegans)	-1.05593	4.2812	0.000462217	0.00574611
ZSCAN18	65982	zinc finger and SCAN domain containing 18	-1.05548	6.27623	6.74e-06	0.000409214
ECT2	1894	epithelial cell transforming 2	-1.05358	4.4204	6.8e-05	0.00157077
SGIP1	84251	SH3-domain GRB2-like (endophilin) interacting protein 1	-1.05154	2.80377	0.00309878	0.0211931
TK1	7083	thymidine kinase 1, soluble	-1.04939	1.45356	0.00337778	0.022505
BID	637	BH3 interacting domain death agonist	-1.04636	2.96633	0.000498086	0.00603632
FAM84B	157638	family with sequence similarity 84, member B	-1.04629	6.75019	0.000570424	0.00661893
CACHD1	57685	cache domain containing 1	-1.04608	6.07006	6.08e-05	0.00145446
LMO4	8543	LIM domain only 4	-1.04471	6.5308	3.12e-05	0.000999813
SLC12A8	84561	solute carrier family 12, member 8	-1.04298	0.970925	0.00577566	0.0326755
ALDH1B1	219	aldehyde dehydrogenase 1 family, member B1	-1.03805	4.44734	0.000197043	0.00315487
CLDN6	9074	claudin 6	-1.03585	6.97284	0.0005848	0.00670503
MTHFD1	4522	methylenetetrahydrofolate dehydrogenase (NADP+ dependent) 1, methenyltetrahydrofolate cyclohydrolase, formyltetrahydrofolate synthetase	-1.03304	5.29092	6.06e-05	0.00145287
PRR36	80164	proline rich 36	-1.0309	2.5119	0.0033416	0.0223051
HERC2P2	400322	hect domain and RLD 2 pseudogene 2	-1.02963	7.58566	3.64e-06	0.000288929
CERS1	10715	ceramide synthase 1	-1.02906	2.43785	0.00113454	0.0104612
LOC100506123	100506123	uncharacterized LOC100506123	-1.02806	6.18756	0.000542154	0.00640921
RPARP-AS1	100505761	RPARP antisense RNA 1	-1.02792	3.25249	0.000558434	0.00653223
SUSD4	55061	sushi domain containing 4	-1.02708	1.45618	0.00674042	0.0362548
RHOQ	23433	ras homolog family member Q	-1.0237	7.84378	6.03e-05	0.00145114
PRKCQ	5588	protein kinase C, theta	-1.02188	1.9386	0.00231303	0.0169326
VCAN	1462	versican	-1.01618	11.6641	3.7e-05	0.00110282
PPP1R3E	90673	protein phosphatase 1, regulatory subunit 3E	-1.01532	5.16241	1.97e-05	0.000756141
COLEC12	81035	collectin sub-family member 12	-1.01389	5.96539	0.000185727	0.00304461
SPAG5	10615	sperm associated antigen 5	-1.01282	4.04512	0.00104035	0.00981812
ALOX12	239	arachidonate 12-lipoxygenase	-1.01233	2.15775	0.00721763	0.0380155
CKS2	1164	CDC28 protein kinase regulatory subunit 2	-1.01225	2.96433	0.00040484	0.00525892
TNK2	10188	tyrosine kinase, non-receptor, 2	-1.00608	6.41149	6.79e-06	0.000410599
SMPDL3B	27293	sphingomyelin phosphodiesterase, acid-like 3B	-1.00527	1.91534	0.00423961	0.0263135
ITPR1-AS1	100996539	ITPR1 antisense RNA 1 (head to head)	-1.00445	0.975758	0.00479419	0.0286069
CENPU	79682	centromere protein U	-1.00271	2.23645	0.00523513	0.03052
PLEKHA4	57664	pleckstrin homology domain containing, family A (phosphoinositide binding specific) member 4	-1.00247	4.38762	4.55e-05	0.00121037
DMTN	2039	dematin actin binding protein	-1.00106	0.887271	0.0072499	0.038097
C21orf58	54058	chromosome 21 open reading frame 58	-1.00007	3.64425	0.000208432	0.00329778
MBTPS2	51360	membrane-bound transcription factor peptidase, site 2	1.00322	6.02483	4.66e-06	0.000333624
ASB2	51676	ankyrin repeat and SOCS box containing 2	1.00474	8.65844	3.91e-05	0.00112202
VIMP	55829	VCP-interacting membrane selenoprotein	1.00603	5.09265	2.09e-05	0.000788248
PAQR6	79957	progestin and adipoQ receptor family member VI	1.00604	5.13874	3.4e-05	0.00106047
LMCD1	29995	LIM and cysteine-rich domains 1	1.00859	3.36611	0.000237606	0.00360095
XPR1	9213	xenotropic and polytropic retrovirus receptor 1	1.00876	8.91755	3.07e-05	0.000987885
KIRREL	55243	kin of IRRE like (Drosophila)	1.00968	6.03464	2.11e-05	0.000792092
LRRC8C	84230	leucine rich repeat containing 8 family, member C	1.01118	4.9076	3.54e-05	0.00107425
LAMA1	284217	laminin, alpha 1	1.01204	8.27355	2.53e-06	0.000229711
TP53INP1	94241	tumor protein p53 inducible nuclear protein 1	1.01246	7.24613	0.000209994	0.0033019
HAS2	3037	hyaluronan synthase 2	1.01794	5.89919	9.72e-06	0.000502062
SHISA2	387914	shisa family member 2	1.01882	4.77004	7.2e-05	0.00162541
DRP2	1821	dystrophin related protein 2	1.01972	2.0661	0.00213254	0.0159587
CD47	961	CD47 molecule	1.02061	6.87359	0.000177376	0.00295371
UPB1	51733	ureidopropionase, beta	1.02157	2.79795	0.000689122	0.00749694
KIAA0754	643314	KIAA0754	1.02234	4.2241	6.29e-05	0.00149538
TTC39A	22996	tetratricopeptide repeat domain 39A	1.028	4.17748	0.000214391	0.00334589
HS6ST2	90161	heparan sulfate 6-O-sulfotransferase 2	1.02865	5.41058	0.000838169	0.00849211
MAP1B	4131	microtubule-associated protein 1B	1.0298	7.26615	2.85e-05	0.000934825
LOC101929550	101929550	uncharacterized LOC101929550	1.03346	2.89715	0.00126819	0.0113533
FAM127A	8933	family with sequence similarity 127, member A	1.03461	8.19303	2.7e-06	0.000240944
PACSIN1	29993	protein kinase C and casein kinase substrate in neurons 1	1.03658	5.67189	6.81e-05	0.0015708
LPGAT1	9926	lysophosphatidylglycerol acyltransferase 1	1.038	7.52524	9.04e-06	0.000486276
KCNA6	3742	potassium channel, voltage gated shaker related subfamily A, member 6	1.03899	4.00461	0.000131225	0.00243237
ID1	3397	inhibitor of DNA binding 1, dominant negative helix-loop-helix protein	1.04063	6.68257	0.000221468	0.00341363
C1orf105	92346	chromosome 1 open reading frame 105	1.0418	4.45339	8.05e-05	0.00172588
SPRY1	10252	sprouty RTK signaling antagonist 1	1.04208	4.855	0.000726228	0.00776613
HOMER2	9455	homer scaffolding protein 2	1.04409	4.00204	7.14e-05	0.00162098
CRYAB	1410	crystallin, alpha B	1.04479	6.22925	0.00213187	0.0159587
HOMER1	9456	homer scaffolding protein 1	1.04485	6.24488	2.01e-05	0.00076374
DES	1674	desmin	1.04491	6.77679	0.00104012	0.00981812
DAB1	1600	Dab, reelin signal transducer, homolog 1 (Drosophila)	1.04573	5.22935	3.93e-05	0.00112202
MED12L	116931	mediator complex subunit 12-like	1.04638	3.13933	0.00165794	0.0135676
CHST11	50515	carbohydrate (chondroitin 4) sulfotransferase 11	1.04642	5.60858	0.000140114	0.00253537
ANGPTL4	51129	angiopoietin-like 4	1.0487	0.416768	0.0105218	0.0495815
KCNK3	3777	potassium channel, two pore domain subfamily K, member 3	1.04944	2.56125	0.000787441	0.00814822
PRSS23	11098	protease, serine, 23	1.05219	6.11891	7.8e-05	0.00171097
TNFAIP2	7127	tumor necrosis factor, alpha-induced protein 2	1.05378	2.65858	0.00855506	0.0427251
FLT1	2321	fms-related tyrosine kinase 1	1.05442	5.71761	8.32e-05	0.00176373
CLIP2	7461	CAP-GLY domain containing linker protein 2	1.05494	3.78928	0.000776709	0.00807309
TP53INP2	58476	tumor protein p53 inducible nuclear protein 2	1.05523	6.05225	4.11e-06	0.00030767
RAP1GAP2	23108	RAP1 GTPase activating protein 2	1.05725	2.70611	0.00054382	0.00641317
IL7	3574	interleukin 7	1.05727	1.92559	0.00174108	0.0140003
CHST1	8534	carbohydrate (keratan sulfate Gal-6) sulfotransferase 1	1.05756	1.66261	0.00257625	0.0184029
EFNB2	1948	ephrin-B2	1.06104	4.14076	0.000428251	0.00549077
TIAM2	26230	T-cell lymphoma invasion and metastasis 2	1.06254	4.00494	0.000183279	0.00301462
NFE2	4778	nuclear factor, erythroid 2	1.0626	2.89447	0.000596845	0.00680404
RPS6KA2	6196	ribosomal protein S6 kinase, 90kDa, polypeptide 2	1.06372	5.99977	3.53e-05	0.00107404
EHD3	30845	EH-domain containing 3	1.07037	6.45571	0.000407693	0.00529123
SYT13	57586	synaptotagmin XIII	1.0717	1.37175	0.00991301	0.0475207
ATP2A2	488	ATPase, Ca++ transporting, cardiac muscle, slow twitch 2	1.07386	11.1562	3.18e-05	0.0010119
TSPAN11	441631	tetraspanin 11	1.07404	3.65928	0.000109193	0.00214499
DNAJA4	55466	DnaJ (Hsp40) homolog, subfamily A, member 4	1.07405	5.44175	0.000107703	0.00213251
CKMT2	1160	creatine kinase, mitochondrial 2 (sarcomeric)	1.07427	5.24831	7.5e-05	0.00166523
CDC42EP3	10602	CDC42 effector protein (Rho GTPase binding) 3	1.07494	6.4342	4.91e-05	0.00127853
GATA2-AS1	101927167	GATA2 antisense RNA 1	1.07673	2.86145	0.000519311	0.00622308
TPM4	7171	tropomyosin 4	1.08247	7.83096	1.35e-06	0.000155202
EFNA1	1942	ephrin-A1	1.08301	5.69098	1.73e-05	0.000716793
NRXN3	9369	neurexin 3	1.08427	2.40611	0.00204312	0.0154855
SAMD14	201191	sterile alpha motif domain containing 14	1.08672	1.38915	0.00340663	0.0226324
C14orf132	56967	chromosome 14 open reading frame 132	1.08983	3.99562	5.84e-05	0.00141801
RGAG4	340526	retrotransposon gag domain containing 4	1.0914	6.65706	2.59e-05	0.000883717
ZNF761	388561	zinc finger protein 761	1.09258	5.77097	6.44e-06	0.000403067
NCAM1-AS1	100288346	NCAM1 antisense RNA1	1.09325	1.60484	0.00417871	0.0260466
TMCC3	57458	transmembrane and coiled-coil domain family 3	1.09424	1.81988	0.00377516	0.0242161
MEF2C	4208	myocyte enhancer factor 2C	1.09526	8.1293	1e-05	0.000512177
TULP1	7287	tubby like protein 1	1.09656	4.04935	0.000155198	0.00272312
GPR22	2845	G protein-coupled receptor 22	1.09663	1.85534	0.00313078	0.021305
SH3RF3	344558	SH3 domain containing ring finger 3	1.09741	1.63953	0.003706	0.0238882
C1orf21	81563	chromosome 1 open reading frame 21	1.09786	6.34349	6.66e-05	0.0015537
CYP26B1	56603	cytochrome P450, family 26, subfamily B, polypeptide 1	1.0999	0.728863	0.00791222	0.0404651
FRMD6	122786	FERM domain containing 6	1.10018	4.52525	4.41e-05	0.00119005
ADAMTSL5	339366	ADAMTS-like 5	1.10213	3.75345	0.000769025	0.00802269
LRRC4	64101	leucine rich repeat containing 4	1.10666	5.85461	3.91e-05	0.00112202
FBXL14	144699	F-box and leucine-rich repeat protein 14	1.10741	2.34624	0.000803965	0.00826489
PAG1	55824	phosphoprotein membrane anchor with glycosphingolipid microdomains 1	1.10815	4.78059	1.31e-05	0.000601611
INA	9118	internexin neuronal intermediate filament protein, alpha	1.10849	1.1052	0.00497629	0.0293542
RAB39B	116442	RAB39B, member RAS oncogene family	1.10885	1.0194	0.00691411	0.0369007
JAM2	58494	junctional adhesion molecule 2	1.10947	1.38563	0.00260813	0.0185939
COTL1	23406	coactosin-like F-actin binding protein 1	1.1096	4.74596	0.000205776	0.00327655
DCDC5	100506627	doublecortin domain containing 5	1.11162	1.14015	0.010222	0.0485511
MMP11	4320	matrix metallopeptidase 11	1.11168	3.26068	0.000373165	0.00500064
CTD-3080P12.3	101928857	uncharacterized LOC101928857	1.11179	2.45179	0.000624494	0.00700852
MYO5B	4645	myosin VB	1.11181	3.08317	0.000392484	0.00513997
SAMD11	148398	sterile alpha motif domain containing 11	1.11247	5.12714	3.73e-05	0.00110389
MICAL1	64780	microtubule associated monooxygenase, calponin and LIM domain containing 1	1.11548	4.07394	0.000109719	0.0021524
NKX3-1	4824	NK3 homeobox 1	1.11596	4.19066	8.25e-05	0.0017558
LOC728392	728392	uncharacterized LOC728392	1.11736	4.56274	8.3e-05	0.00176193
APLP1	333	amyloid beta (A4) precursor-like protein 1	1.12143	3.91468	4.18e-05	0.00116204
LOC440910	440910	uncharacterized LOC440910	1.12259	4.4868	0.000208328	0.00329778
ATAD2	29028	ATPase family, AAA domain containing 2	1.12401	7.15142	9.42e-05	0.00192646
MYOF	26509	myoferlin	1.12496	8.05154	1.33e-06	0.00015367
DLG3	1741	discs, large homolog 3 (Drosophila)	1.12526	7.13597	1.42e-06	0.000161501
MAP6	4135	microtubule-associated protein 6	1.12688	1.59971	0.00237399	0.017267
CILP	8483	cartilage intermediate layer protein, nucleotide pyrophosphohydrolase	1.12778	1.05061	0.00491873	0.0290859
PSD4	23550	pleckstrin and Sec7 domain containing 4	1.12789	2.6825	0.000869381	0.00872883
MAP1LC3A	84557	microtubule-associated protein 1 light chain 3 alpha	1.12929	3.73402	0.000231213	0.00351143
KCNIP4	80333	Kv channel interacting protein 4	1.12946	3.73186	0.00168015	0.0136623
COL1A1	1277	collagen, type I, alpha 1	1.13098	9.4886	2.36e-05	0.000846316
ADAM19	8728	ADAM metallopeptidase domain 19	1.13163	5.90186	0.0013062	0.0115859
IDI2-AS1	55853	IDI2 antisense RNA 1	1.13377	1.97607	0.00851212	0.0426091
LOC400043	400043	uncharacterized LOC400043	1.135	2.86776	0.000491386	0.00599533
RNF219	79596	ring finger protein 219	1.13574	4.90647	1.85e-05	0.000735059
TMEM200B	399474	transmembrane protein 200B	1.13577	5.91847	0.00157313	0.0130789
CNTFR	1271	ciliary neurotrophic factor receptor	1.13584	6.27144	1.45e-06	0.000164074
VTN	7448	vitronectin	1.13724	2.80707	0.00293964	0.020355
SLIT2	9353	slit guidance ligand 2	1.13874	7.77126	7.95e-06	0.000454594
KLRD1	3824	killer cell lectin-like receptor subfamily D, member 1	1.13879	1.12483	0.00359913	0.0234286
HUNK	30811	hormonally up-regulated Neu-associated kinase	1.1388	3.39508	0.00075638	0.00795905
EVL	51466	Enah/Vasp-like	1.1397	5.16606	1.29e-05	0.00059873
LINC01106	151009	long intergenic non-protein coding RNA 1106	1.14169	2.64393	0.000554357	0.00650559
TRIM9	114088	tripartite motif containing 9	1.14259	4.6037	0.00036491	0.00492152
SLC2A12	154091	solute carrier family 2 (facilitated glucose transporter), member 12	1.14262	4.12709	0.000657161	0.00725243
MIR503HG	84848	MIR503 host gene	1.14456	2.05132	0.00183456	0.0144466
SUSD5	26032	sushi domain containing 5	1.14612	3.25498	0.00436307	0.0267938
CHST15	51363	carbohydrate (N-acetylgalactosamine 4-sulfate 6-O) sulfotransferase 15	1.14626	1.25339	0.00221881	0.016409
P2RY1	5028	purinergic receptor P2Y, G-protein coupled, 1	1.14931	3.80023	0.00141709	0.0122173
LOC646762	646762	uncharacterized LOC646762	1.14948	6.49817	0.000117265	0.00224745
TUBB2A	7280	tubulin, beta 2A class IIa	1.15084	3.92477	0.00014198	0.00256273
GUCY1A2	2977	guanylate cyclase 1, soluble, alpha 2	1.15202	1.30832	0.00106244	0.0099875
HYKK	123688	hydroxylysine kinase	1.15259	0.574158	0.00848367	0.0425154
AMOT	154796	angiomotin	1.15369	5.30543	2e-05	0.00076374
LGI2	55203	leucine-rich repeat LGI family, member 2	1.15379	7.17252	0.000112525	0.00219279
TENM3	55714	teneurin transmembrane protein 3	1.15589	6.38032	9.28e-06	0.000493074
ZNF813	126017	zinc finger protein 813	1.15603	4.114	6.36e-05	0.00150286
PPP1R15A	23645	protein phosphatase 1, regulatory subunit 15A	1.15816	6.23854	6.38e-05	0.00150436
IGF2-AS	51214	IGF2 antisense RNA	1.16069	1.4946	0.00723373	0.038041
EPB41L4B	54566	erythrocyte membrane protein band 4.1 like 4B	1.16261	1.67642	0.00120311	0.0109057
COL6A4P2	646300	collagen, type VI, alpha 4 pseudogene 2	1.16325	6.15902	4.38e-05	0.00118811
CDC42EP2	10435	CDC42 effector protein (Rho GTPase binding) 2	1.16372	1.19586	0.00446033	0.0271755
FAT3	120114	FAT atypical cadherin 3	1.16461	4.89385	1.72e-05	0.00071565
KIAA1644	85352	KIAA1644	1.1655	2.94418	0.000109063	0.00214499
CNN1	1264	calponin 1, basic, smooth muscle	1.16729	7.39761	2.38e-06	0.0002265
MYOM3	127294	myomesin 3	1.17003	2.41414	0.000493317	0.00600369
MIR208A	406990	microRNA 208a	1.17021	2.53577	0.00108538	0.0101176
BTG2	7832	BTG family, member 2	1.17362	6.06108	0.000114415	0.0022211
TNS1	7145	tensin 1	1.17542	6.3096	1.8e-05	0.000727866
GPR85	54329	G protein-coupled receptor 85	1.17626	0.456853	0.0066576	0.0359699
KCND3	3752	potassium channel, voltage gated Shal related subfamily D, member 3	1.17681	0.25341	0.0039668	0.0251213
ITGB8	3696	integrin, beta 8	1.17712	1.25328	0.00352638	0.0232064
CREB3L1	90993	cAMP responsive element binding protein 3-like 1	1.17943	2.81041	0.000557325	0.00652479
KLF6	1316	Kruppel-like factor 6	1.18002	5.39237	1.91e-05	0.000740956
ZC2HC1A	51101	zinc finger, C2HC-type containing 1A	1.18153	7.23565	8.14e-07	0.000116506
HHIPL1	84439	HHIP-like 1	1.18154	0.920657	0.00639757	0.0350698
FOSB	2354	FBJ murine osteosarcoma viral oncogene homolog B	1.18196	3.58665	2.46e-05	0.00087104
ENDOD1	23052	endonuclease domain containing 1	1.18198	1.79567	0.00403106	0.0253837
C14orf180	400258	chromosome 14 open reading frame 180	1.18212	4.30473	3.57e-05	0.0010752
GAREML	150946	GRB2 associated, regulator of MAPK1-like	1.18274	1.70701	0.00100416	0.00958926
BASP1	10409	brain abundant, membrane attached signal protein 1	1.18547	6.0672	3.31e-06	0.000270093
PGA5	5222	pepsinogen 5, group I (pepsinogen A)	1.18558	2.0891	0.0011864	0.0108017
S1PR3	1903	sphingosine-1-phosphate receptor 3	1.18636	5.86055	1.68e-06	0.000176472
TRIM38	10475	tripartite motif containing 38	1.18773	0.772935	0.00494196	0.0291874
PRKD1	5587	protein kinase D1	1.18865	4.35004	3.93e-05	0.00112202
CHRNA3	1136	cholinergic receptor, nicotinic, alpha 3 (neuronal)	1.18898	1.80926	0.000958808	0.00930366
APLNR	187	apelin receptor	1.18957	4.31927	0.00106693	0.0100102
LINC00883	NA	NA	1.19036	3.9607	6.45e-05	0.00151281
NACAD	23148	NAC alpha domain containing	1.19437	1.68831	0.00157325	0.0130789
GRIA3	2892	glutamate receptor, ionotropic, AMPA 3	1.19462	5.89792	1.17e-05	0.000563896
PELO	53918	pelota homolog (Drosophila)	1.19909	4.87713	0.000107433	0.00213069
ATP2B2	491	ATPase, Ca++ transporting, plasma membrane 2	1.20169	3.32758	0.00286504	0.0199943
XYLT1	64131	xylosyltransferase I	1.20618	4.63235	8.12e-06	0.000460058
IL1RAPL1	11141	interleukin 1 receptor accessory protein-like 1	1.20745	0.194625	0.0102825	0.0487582
CLMP	79827	CXADR-like membrane protein	1.20884	0.205727	0.00886373	0.0438174
ANK1	286	ankyrin 1, erythrocytic	1.20907	4.18	0.000284688	0.0041057
LRRC55	219527	leucine rich repeat containing 55	1.21009	1.50305	0.00354688	0.0232853
PABPC4	8761	poly(A) binding protein, cytoplasmic 4 (inducible form)	1.21494	7.35152	1.58e-05	0.00068674
BMP2	650	bone morphogenetic protein 2	1.2152	7.2616	5.94e-05	0.00144066
TGFB3	7043	transforming growth factor, beta 3	1.21558	4.71906	1.34e-05	0.000611354
VSNL1	7447	visinin-like 1	1.21579	3.15285	7.79e-05	0.00171097
FAM111A	63901	family with sequence similarity 111, member A	1.21615	1.90079	0.00397637	0.0251372
CACNA1I	8911	calcium channel, voltage-dependent, T type, alpha 1I subunit	1.2279	1.21658	0.00189561	0.0148159
ADAMTS2	9509	ADAM metallopeptidase with thrombospondin type 1 motif, 2	1.22865	3.47325	0.000392342	0.00513997
FAM171B	165215	family with sequence similarity 171, member B	1.22921	0.191701	0.00927183	0.0452362
ME3	10873	malic enzyme 3, NADP(+)-dependent, mitochondrial	1.23101	2.26765	0.00268381	0.0190489
SPARC	6678	secreted protein, acidic, cysteine-rich (osteonectin)	1.23285	7.97591	7.56e-07	0.000110438
SYNPO2L	79933	synaptopodin 2-like	1.23358	8.18018	7.01e-05	0.00160363
PTGER3	5733	prostaglandin E receptor 3 (subtype EP3)	1.23664	3.23217	8.53e-05	0.00179431
SLC5A9	200010	solute carrier family 5 (sodium/sugar cotransporter), member 9	1.2367	3.34939	0.000322626	0.00447222
OVAAL	148756	ovarian adenocarcinoma amplified long non-coding RNA	1.23793	1.09087	0.00331846	0.0221916
C16orf45	89927	chromosome 16 open reading frame 45	1.23938	3.18736	0.000160639	0.00277813
EHD2	30846	EH-domain containing 2	1.24156	2.31387	0.000999054	0.00957212
AGPAT9	NA	NA	1.24251	3.24332	0.00105507	0.00993759
INPP4B	8821	inositol polyphosphate-4-phosphatase type II B	1.24433	2.96059	0.000637336	0.00711553
DGKI	9162	diacylglycerol kinase, iota	1.25113	7.31458	1.77e-06	0.000181228
DTNA	1837	dystrobrevin, alpha	1.25126	4.59857	4.17e-05	0.00116204
TNFRSF12A	51330	tumor necrosis factor receptor superfamily, member 12A	1.25365	5.52834	1.54e-05	0.000674938
ETV2	2116	ets variant 2	1.25508	0.0797156	0.00948499	0.0459753
SLC6A20	54716	solute carrier family 6 (proline IMINO transporter), member 20	1.26049	4.48426	0.000281634	0.00407187
CLU	1191	clusterin	1.26085	3.77418	0.000409702	0.00530777
RYR1	6261	ryanodine receptor 1 (skeletal)	1.26098	6.37111	8.35e-07	0.000117207
FGF10-AS1	101927075	FGF10 antisense RNA 1	1.26146	1.66423	0.00102979	0.00976083
PCDH20	64881	protocadherin 20	1.26288	3.41013	0.000521835	0.0062404
KCNA7	3743	potassium channel, voltage gated shaker related subfamily A, member 7	1.26455	4.61556	0.000130869	0.0024298
MAN2A1	4124	mannosidase, alpha, class 2A, member 1	1.26579	5.64247	1.38e-05	0.000621946
LOC100130705	100130705	uncharacterized LOC100130705	1.26821	1.12266	0.00222931	0.0164698
AUTS2	26053	autism susceptibility candidate 2	1.27121	7.01501	7e-06	0.000418048
FHL1	2273	four and a half LIM domains 1	1.27407	6.16417	4.87e-06	0.000343143
DOK3	79930	docking protein 3	1.2788	0.937646	0.00168701	0.0136873
SOX6	55553	SRY (sex determining region Y)-box 6	1.27912	2.40049	0.00215375	0.0160675
TCEAL7	56849	transcription elongation factor A (SII)-like 7	1.27967	3.06904	7.49e-05	0.00166523
ASAH1	427	N-acylsphingosine amidohydrolase (acid ceramidase) 1	1.28081	7.75062	6.47e-07	0.00010444
GNAZ	2781	guanine nucleotide binding protein (G protein), alpha z polypeptide	1.28095	1.57383	0.000843557	0.00853474
ABLIM3	22885	actin binding LIM protein family, member 3	1.28096	2.65671	0.000166198	0.00283931
LINC00936	338758	long intergenic non-protein coding RNA 936	1.28141	2.34313	0.000949151	0.00925966
GLP1R	2740	glucagon-like peptide 1 receptor	1.29107	-0.0792129	0.00722459	0.038031
RASD1	51655	RAS, dexamethasone-induced 1	1.29479	5.19585	0.00039036	0.00513075
NEDD9	4739	neural precursor cell expressed, developmentally down-regulated 9	1.30366	5.1497	0.00197369	0.0151708
ATF5	22809	activating transcription factor 5	1.3042	3.07821	0.000319636	0.00446934
TMEM72	643236	transmembrane protein 72	1.30694	2.27653	0.00043536	0.0055385
LACC1	144811	laccase (multicopper oxidoreductase) domain containing 1	1.30936	3.01799	0.000157009	0.00274159
FRMPD3	84443	FERM and PDZ domain containing 3	1.31099	1.79679	0.000564545	0.00657711
ITGB1BP2	26548	integrin beta 1 binding protein (melusin) 2	1.31164	6.58674	6.69e-05	0.00155805
ASB12	142689	ankyrin repeat and SOCS box containing 12	1.31237	1.08891	0.00256414	0.0183436
RAI2	10742	retinoic acid induced 2	1.31328	0.967806	0.00253936	0.0182114
SYTL5	94122	synaptotagmin-like 5	1.3137	5.07159	0.000546457	0.00643902
HTRA1	5654	HtrA serine peptidase 1	1.31402	8.27887	2.94e-06	0.000257991
HIVEP3	59269	human immunodeficiency virus type I enhancer binding protein 3	1.31614	0.910805	0.00643385	0.0351552
CADPS2	93664	Ca++-dependent secretion activator 2	1.31791	5.45891	0.000312295	0.00438365
MIR133A1HG	102723167	MIR133A1 host gene (non-protein coding)	1.31834	5.04768	0.00372541	0.0239813
RBP1	5947	retinol binding protein 1, cellular	1.31904	6.18834	3.41e-06	0.000276299
ARID5A	10865	AT rich interactive domain 5A (MRF1-like)	1.31961	2.16522	0.00022841	0.00347382
SLC22A9	114571	solute carrier family 22 (organic anion transporter), member 9	1.31992	0.342972	0.00340942	0.0226324
CNTN3	5067	contactin 3 (plasmacytoma associated)	1.32055	1.71771	0.00188912	0.0147862
CPVL	54504	carboxypeptidase, vitellogenic-like	1.32783	6.53618	1.19e-06	0.000148238
SYT6	148281	synaptotagmin VI	1.32867	2.02124	0.0014319	0.0123009
SLC7A5	8140	solute carrier family 7 (amino acid transporter light chain, L system), member 5	1.33733	4.75894	0.000175017	0.00292532
PLXNA2	5362	plexin A2	1.33753	6.01511	1.07e-05	0.000530704
GNG11	2791	guanine nucleotide binding protein (G protein), gamma 11	1.34107	4.09531	8.7e-05	0.00182015
LOC101928283	101928283	uncharacterized LOC101928283	1.34145	0.834052	0.00778779	0.0399985
CA5BP1	340591	carbonic anhydrase VB pseudogene 1	1.34338	3.54452	0.000106118	0.00210952
CPT1B	1375	carnitine palmitoyltransferase 1B (muscle)	1.34383	0.568925	0.00343917	0.0227464
FBLL1	345630	fibrillarin-like 1	1.34725	0.557327	0.00283944	0.0198802
SEMA3C	10512	sema domain, immunoglobulin domain (Ig), short basic domain, secreted, (semaphorin) 3C	1.34986	6.78104	7.45e-06	0.000432362
TPO	7173	thyroid peroxidase	1.35039	2.15288	0.00151903	0.0127831
CXCL12	6387	chemokine (C-X-C motif) ligand 12	1.35124	5.55092	9.53e-06	0.000499367
SLITRK5	26050	SLIT and NTRK-like family, member 5	1.35389	-0.329106	0.00633291	0.0348539
FLRT3	23767	fibronectin leucine rich transmembrane protein 3	1.35564	3.98002	3.2e-05	0.0010119
DAB2	1601	Dab, mitogen-responsive phosphoprotein, homolog 2 (Drosophila)	1.35589	3.94762	5.58e-05	0.00137424
STC2	8614	stanniocalcin 2	1.35599	7.26639	3.12e-05	0.000999813
NXPH1	30010	neurexophilin 1	1.35817	3.26608	0.000194269	0.00313723
L1CAM	3897	L1 cell adhesion molecule	1.36466	1.11245	0.00142065	0.0122406
GNG2	54331	guanine nucleotide binding protein (G protein), gamma 2	1.36584	2.1773	0.000651413	0.00721696
TFPI	7035	tissue factor pathway inhibitor (lipoprotein-associated coagulation inhibitor)	1.36766	3.12182	0.000189553	0.00308622
RASL11B	65997	RAS-like, family 11, member B	1.37293	5.88546	0.00161406	0.0133196
ITPKB	3707	inositol-trisphosphate 3-kinase B	1.37862	2.01675	0.00027095	0.00394104
NPR1	4881	natriuretic peptide receptor 1	1.37999	1.15608	0.00955546	0.046205
LIPA	3988	lipase A, lysosomal acid, cholesterol esterase	1.38012	3.85847	1.49e-05	0.000658433
CHRM1	1128	cholinergic receptor, muscarinic 1	1.38207	0.299501	0.00307526	0.0210721
GADD45A	1647	growth arrest and DNA-damage-inducible, alpha	1.38365	6.01804	1.01e-05	0.000514552
LOC645166	645166	lymphocyte-specific protein 1 pseudogene	1.38573	0.630799	0.00289988	0.0201667
EML1	2009	echinoderm microtubule associated protein like 1	1.38719	3.37363	4.32e-05	0.00118268
SHD	56961	Src homology 2 domain containing transforming protein D	1.38722	7.36676	1.01e-06	0.000133709
SYT11	23208	synaptotagmin XI	1.3886	3.44027	0.000262071	0.00384282
PRKCD	5580	protein kinase C, delta	1.39081	1.52769	0.000513844	0.00618066
LINC00997	401321	long intergenic non-protein coding RNA 997	1.39129	6.74218	6.23e-06	0.000396642
PCDH18	54510	protocadherin 18	1.39277	3.62414	0.000209222	0.00329872
PPAP2B	8613	phosphatidic acid phosphatase type 2B	1.39429	5.5506	5.11e-06	0.000351617
PPM1H	57460	protein phosphatase, Mg2+/Mn2+ dependent, 1H	1.39614	6.24621	2.99e-06	0.000259987
VEGFC	7424	vascular endothelial growth factor C	1.39818	2.87665	0.000794834	0.00819666
NAAA	27163	N-acylethanolamine acid amidase	1.39842	2.56514	0.000126434	0.00238019
ZNF528-AS1	102724105	ZNF528 antisense RNA 1	1.39844	2.39891	0.00036441	0.00492152
GLIPR2	152007	GLI pathogenesis-related 2	1.39933	3.00244	5.26e-05	0.00132288
ATP2B1	490	ATPase, Ca++ transporting, plasma membrane 1	1.40029	6.69196	1.26e-06	0.000151733
EMILIN1	11117	elastin microfibril interfacer 1	1.40291	4.45306	1.88e-05	0.000740956
ZNF528	84436	zinc finger protein 528	1.40486	3.97682	5.28e-05	0.00132555
HS3ST3B1	9953	heparan sulfate (glucosamine) 3-O-sulfotransferase 3B1	1.40609	1.58778	0.000432893	0.00551433
GPR19	2842	G protein-coupled receptor 19	1.40609	1.85941	0.00192598	0.0149629
CMTM5	116173	CKLF-like MARVEL transmembrane domain containing 5	1.40656	5.70554	3.43e-05	0.00106177
LHX2	9355	LIM homeobox 2	1.40741	2.41334	6.71e-05	0.00155883
LINC00312	29931	long intergenic non-protein coding RNA 312	1.40845	-0.526869	0.00928574	0.0452641
WT1	7490	Wilms tumor 1	1.40862	2.8542	0.000250957	0.00374055
ZFPM1	161882	zinc finger protein, FOG family member 1	1.41131	4.841	2.26e-06	0.000218821
CALML3	810	calmodulin-like 3	1.41805	0.121728	0.0080941	0.0411334
MAFB	9935	v-maf avian musculoaponeurotic fibrosarcoma oncogene homolog B	1.42156	2.13143	0.00117636	0.010744
FAM46B	115572	family with sequence similarity 46, member B	1.42236	1.07098	0.00252725	0.0181488
B3GNT2	10678	UDP-GlcNAc:betaGal beta-1,3-N-acetylglucosaminyltransferase 2	1.42381	4.64384	0.000171206	0.00288161
TPM3P9	147804	tropomyosin 3 pseudogene 9	1.42422	4.0805	3.91e-05	0.00112202
COL1A2	1278	collagen, type I, alpha 2	1.42477	7.94387	2.03e-07	7.07e-05
INHBA	3624	inhibin, beta A	1.42813	1.00919	0.0019305	0.0149818
RGS9	8787	regulator of G-protein signaling 9	1.43015	0.989695	0.000785579	0.00813603
CTD-2201I18.1	101929215	uncharacterized LOC101929215	1.43096	1.08876	0.00045721	0.00570349
GRAP2	9402	GRB2-related adaptor protein 2	1.431	1.02429	0.00139197	0.0120799
SCG5	6447	secretogranin V	1.43266	1.07384	0.00459862	0.0277955
ARAP3	64411	ArfGAP with RhoGAP domain, ankyrin repeat and PH domain 3	1.4404	1.68115	0.000428765	0.00549077
FAM198B	51313	family with sequence similarity 198, member B	1.44054	4.88238	0.000708839	0.00763097
A2M	2	alpha-2-macroglobulin	1.44064	5.92066	5.49e-06	0.000369398
MTMR7	9108	myotubularin related protein 7	1.44916	2.46735	0.000115151	0.00222871
ARNT2	9915	aryl-hydrocarbon receptor nuclear translocator 2	1.45824	3.18364	2.94e-05	0.000954343
UNC80	285175	unc-80 homolog (C. elegans)	1.45878	4.44612	3.74e-06	0.000292584
COL9A3	1299	collagen, type IX, alpha 3	1.46125	2.23381	0.000535138	0.00634453
TRIL	9865	TLR4 interactor with leucine-rich repeats	1.46169	1.65947	0.00993846	0.0476111
SLC7A11	23657	solute carrier family 7 (anionic amino acid transporter light chain, xc- system), member 11	1.46599	3.49133	0.000155711	0.00272551
ACTA2	59	actin, alpha 2, smooth muscle, aorta	1.47231	6.07189	2.52e-06	0.000229711
FLJ44635	392490	TPT1-like protein	1.47647	0.0146903	0.00523963	0.0305216
ZNF385B	151126	zinc finger protein 385B	1.47836	3.25129	4.02e-05	0.00113368
CHRM2	1129	cholinergic receptor, muscarinic 2	1.48206	5.06933	3.61e-05	0.00108272
SERPINB8	5271	serpin peptidase inhibitor, clade B (ovalbumin), member 8	1.48281	0.281927	0.00628936	0.0346915
NSG1	27065	neuron specific gene family member 1	1.48552	4.11573	1.55e-05	0.000676028
AMOTL2	51421	angiomotin like 2	1.48571	6.63467	0.00272308	0.0192653
FLNB	2317	filamin B, beta	1.48583	7.31936	4.04e-05	0.00113543
NRG1	3084	neuregulin 1	1.48583	1.90331	0.000146401	0.00263086
NXPH2	11249	neurexophilin 2	1.48985	2.42839	0.00076254	0.00800058
TESC	54997	tescalcin	1.49145	4.84833	4.47e-06	0.000326242
EMILIN3	90187	elastin microfibril interfacer 3	1.49777	-0.192405	0.00324455	0.0218795
GBP4	115361	guanylate binding protein 4	1.50077	2.22726	0.000223769	0.0034352
PPM1E	22843	protein phosphatase, Mg2+/Mn2+ dependent, 1E	1.50123	0.211576	0.00157063	0.0130789
IGFBP3	3486	insulin-like growth factor binding protein 3	1.50292	3.30565	0.00637481	0.0350046
ZMAT4	79698	zinc finger, matrin-type 4	1.50298	4.65178	5.51e-05	0.00136509
RAMP1	10267	receptor (G protein-coupled) activity modifying protein 1	1.5052	0.717728	0.00500954	0.0294902
GNPTAB	79158	N-acetylglucosamine-1-phosphate transferase, alpha and beta subunits	1.50656	5.28683	1.33e-06	0.00015367
LRRTM1	347730	leucine rich repeat transmembrane neuronal 1	1.5106	6.06044	5.44e-06	0.000369398
NR4A1	3164	nuclear receptor subfamily 4, group A, member 1	1.51189	5.41011	0.00283008	0.0198505
LAYN	143903	layilin	1.51486	0.790191	0.00120801	0.0109364
C12orf79	NA	NA	1.51897	1.66092	0.000931546	0.00914344
MTMR11	10903	myotubularin related protein 11	1.52625	2.614	4.37e-05	0.00118811
DDAH1	23576	dimethylarginine dimethylaminohydrolase 1	1.52965	5.55438	6.27e-06	0.000397812
NUAK2	81788	NUAK family, SNF1-like kinase, 2	1.52996	2.3999	0.000802523	0.00825827
NTN4	59277	netrin 4	1.5312	2.10336	0.000391727	0.00513938
PRKG1	5592	protein kinase, cGMP-dependent, type I	1.53843	2.98968	1.89e-05	0.000740956
IVNS1ABP	10625	influenza virus NS1A binding protein	1.54432	8.26897	5.51e-05	0.00136509
CCDC80	151887	coiled-coil domain containing 80	1.54455	6.06265	1.8e-05	0.000727866
SEMA3E	9723	sema domain, immunoglobulin domain (Ig), short basic domain, secreted, (semaphorin) 3E	1.54538	1.5844	0.00625832	0.0345882
CDH11	1009	cadherin 11, type 2, OB-cadherin (osteoblast)	1.55753	6.03393	2.48e-07	7.61e-05
FZD1	8321	frizzled class receptor 1	1.56096	5.36033	3.99e-07	8.61e-05
FBLN2	2199	fibulin 2	1.56469	6.88745	6.35e-07	0.000104326
ACHE	43	acetylcholinesterase (Yt blood group)	1.56637	4.52704	1.84e-06	0.00018595
PFKFB2	5208	6-phosphofructo-2-kinase/fructose-2,6-biphosphatase 2	1.56812	4.82243	3.94e-06	0.000300497
NLGN1	22871	neuroligin 1	1.57013	2.94865	1.75e-05	0.000721255
LAMP5	24141	lysosomal-associated membrane protein family, member 5	1.57341	3.0418	4.07e-05	0.00113927
PLAU	5328	plasminogen activator, urokinase	1.57353	1.29308	0.000480277	0.0059088
MAP2	4133	microtubule-associated protein 2	1.5737	1.29757	0.000649918	0.00721145
ATP13A4	84239	ATPase type 13A4	1.57495	1.33704	0.00158355	0.0131353
FRY	10129	furry homolog (Drosophila)	1.57873	5.02064	2.31e-06	0.000222879
C11orf87	399947	chromosome 11 open reading frame 87	1.5788	1.21376	0.000428061	0.00549077
FEZ1	9638	fasciculation and elongation protein zeta 1 (zygin I)	1.58198	5.9979	1.75e-06	0.000180405
CSDC2	27254	cold shock domain containing C2, RNA binding	1.58283	2.31388	6.44e-05	0.00151281
KCP	375616	kielin/chordin-like protein	1.58612	1.25254	0.000482145	0.00591753
CES5AP1	649264	carboxylesterase 5A pseudogene 1	1.5874	0.615325	0.00275991	0.0194458
SLC26A5	375611	solute carrier family 26 (anion exchanger), member 5	1.5893	0.298214	0.00201611	0.0153416
MMP2	4313	matrix metallopeptidase 2	1.59101	5.00459	8.83e-07	0.000122554
GRIA4	2893	glutamate receptor, ionotropic, AMPA 4	1.59479	1.74786	0.00535896	0.0310279
ETS1	2113	v-ets avian erythroblastosis virus E26 oncogene homolog 1	1.60405	3.24642	0.000756338	0.00795905
CSRNP1	64651	cysteine-serine-rich nuclear protein 1	1.60832	3.1897	0.000165622	0.00283931
FGF7	2252	fibroblast growth factor 7	1.60946	4.85128	4.89e-06	0.000343415
TWIST1	7291	twist family bHLH transcription factor 1	1.6137	2.34975	7.05e-05	0.0016066
CDC42EP1	11135	CDC42 effector protein (Rho GTPase binding) 1	1.61409	2.53361	0.00126317	0.0113168
MGARP	84709	mitochondria-localized glutamic acid-rich protein	1.61901	3.47529	1.86e-05	0.000735059
SULF2	55959	sulfatase 2	1.62072	4.32508	4.35e-06	0.000319605
NMNAT2	23057	nicotinamide nucleotide adenylyltransferase 2	1.62929	2.34541	0.00116469	0.0106847
GAP43	2596	growth associated protein 43	1.63302	1.9097	0.000192056	0.00311295
ITGA8	8516	integrin, alpha 8	1.63596	2.26168	0.000635058	0.00710106
PEAR1	375033	platelet endothelial aggregation receptor 1	1.64226	1.45119	0.000824444	0.00838832
LRAT	9227	lecithin retinol acyltransferase (phosphatidylcholine--retinol O-acyltransferase)	1.64503	4.8199	1.93e-06	0.000190903
MYO16	23026	myosin XVI	1.64691	1.51756	0.00070641	0.00761616
IGF2	3481	insulin-like growth factor 2	1.65098	3.56332	0.00106119	0.00998695
QRFPR	84109	pyroglutamylated RFamide peptide receptor	1.65289	3.01822	5.95e-05	0.00144066
CCBE1	147372	collagen and calcium binding EGF domains 1	1.6566	1.08389	0.00485877	0.0288375
ARFGEF3	57221	ARFGEF family member 3	1.65689	3.86633	3.14e-06	0.000266512
EDIL3	10085	EGF-like repeats and discoidin I-like domains 3	1.65709	2.27165	0.00109931	0.0102145
SGK1	6446	serum/glucocorticoid regulated kinase 1	1.65973	1.68006	0.000117362	0.00224745
ITGA9	3680	integrin, alpha 9	1.66151	2.87867	1.7e-05	0.000711148
BST1	683	bone marrow stromal cell antigen 1	1.66447	0.27288	0.0060695	0.0337901
SLFN12	55106	schlafen family member 12	1.6645	0.176911	0.00138139	0.0120459
IGSF11	152404	immunoglobulin superfamily, member 11	1.67137	2.24265	5.71e-05	0.00139742
AARD	441376	alanine and arginine rich domain containing protein	1.67198	0.97217	0.000954251	0.00927812
HLA-B	3106	major histocompatibility complex, class I, B	1.67648	0.981542	0.00179774	0.0142488
SRGAP3	9901	SLIT-ROBO Rho GTPase activating protein 3	1.68122	5.16112	9.51e-07	0.000128554
ZDHHC8P1	150244	zinc finger, DHHC-type containing 8 pseudogene 1	1.68142	3.44678	1.04e-05	0.000521425
FGF10	2255	fibroblast growth factor 10	1.68237	3.44946	2.98e-05	0.000963096
SLC7A7	9056	solute carrier family 7 (amino acid transporter light chain, y+L system), member 7	1.68441	0.91552	0.00365382	0.0236786
KIAA2022	340533	KIAA2022	1.69579	1.76344	5.02e-05	0.00129517
MAGEC3	139081	melanoma antigen family C3	1.69587	-0.446493	0.00786309	0.0402994
STYK1	55359	serine/threonine/tyrosine kinase 1	1.69594	0.691466	0.00118047	0.010768
STMN2	11075	stathmin 2	1.69663	0.974929	0.00687798	0.036828
COL11A2	1302	collagen, type XI, alpha 2	1.70315	1.73899	9.32e-05	0.00191178
DAPK2	23604	death-associated protein kinase 2	1.70418	0.110484	0.00191352	0.0149061
ELF4	2000	E74-like factor 4 (ets domain transcription factor)	1.70428	1.17041	0.00151487	0.0127783
FLRT2	23768	fibronectin leucine rich transmembrane protein 2	1.71089	5.00006	6.12e-06	0.000394874
GFRA1	2674	GDNF family receptor alpha 1	1.71286	1.32919	0.00366963	0.0237385
FGD5	152273	FYVE, RhoGEF and PH domain containing 5	1.71395	1.14105	0.000224568	0.00344295
TMSB4X	7114	thymosin beta 4, X-linked	1.71726	5.40099	1.26e-06	0.000151733
DLK2	65989	delta-like 2 homolog (Drosophila)	1.73288	1.50627	0.000133952	0.00245771
GPR3	2827	G protein-coupled receptor 3	1.73392	0.85795	0.00526275	0.0306018
RGS6	9628	regulator of G-protein signaling 6	1.73907	3.53274	6.49e-06	0.000404749
CCKBR	887	cholecystokinin B receptor	1.73994	3.16381	7.41e-06	0.000432213
MPPED2	744	metallophosphoesterase domain containing 2	1.74052	6.38	8.89e-08	5.66e-05
TLL2	7093	tolloid-like 2	1.75089	-0.620431	0.00253639	0.0181991
FSHR	2492	follicle stimulating hormone receptor	1.7546	2.09685	0.000718496	0.00770053
PDE11A	50940	phosphodiesterase 11A	1.75469	1.58097	0.00148996	0.012617
PGBD5	79605	piggyBac transposable element derived 5	1.75956	0.934279	0.000217739	0.00338404
CCDC85A	114800	coiled-coil domain containing 85A	1.76506	3.95386	8.12e-06	0.000460058
CBLN1	869	cerebellin 1 precursor	1.77356	1.363	0.00145758	0.0124402
SEC14L5	9717	SEC14-like lipid binding 5	1.77506	1.65334	0.00148047	0.0125895
GRPR	2925	gastrin-releasing peptide receptor	1.77521	1.1824	0.000612526	0.00689712
RND3	390	Rho family GTPase 3	1.77859	2.21669	0.00127402	0.0113702
DSC3	1825	desmocollin 3	1.79316	0.891299	0.00113726	0.0104729
ADAMTS15	170689	ADAM metallopeptidase with thrombospondin type 1 motif, 15	1.79424	6.36011	3.57e-06	0.000285299
GAS8	2622	growth arrest-specific 8	1.79489	3.45467	1.41e-05	0.000635202
SLC10A4	201780	solute carrier family 10, member 4	1.7949	0.280859	0.00225266	0.0165914
CPM	1368	carboxypeptidase M	1.79534	3.25862	0.000669931	0.00736008
SYNJ2	8871	synaptojanin 2	1.79823	3.47602	1.69e-05	0.000708203
TEK	7010	TEK tyrosine kinase, endothelial	1.80048	0.659561	0.00109073	0.0101609
GALNT5	11227	polypeptide N-acetylgalactosaminyltransferase 5	1.80275	2.9673	9.72e-06	0.000502062
PDE4C	5143	phosphodiesterase 4C, cAMP-specific	1.80584	5.20724	0.000770437	0.0080252
CCDC64	92558	coiled-coil domain containing 64	1.80739	0.502243	0.0018065	0.0142801
ENTPD3	956	ectonucleoside triphosphate diphosphohydrolase 3	1.80768	-0.253976	0.00184766	0.0145419
TSPAN13	27075	tetraspanin 13	1.80974	6.95282	1.33e-06	0.00015367
DUSP13	51207	dual specificity phosphatase 13	1.81179	0.0621265	0.00108432	0.0101143
LOC642366	642366	uncharacterized LOC642366	1.81336	4.9405	2.71e-07	8.17e-05
KCNK6	9424	potassium channel, two pore domain subfamily K, member 6	1.81356	1.69999	0.000424108	0.0054553
DOK6	220164	docking protein 6	1.81438	4.86388	7.43e-07	0.000109573
ANO1	55107	anoctamin 1, calcium activated chloride channel	1.81449	-0.177073	0.00165818	0.0135676
GABRB2	2561	gamma-aminobutyric acid (GABA) A receptor, beta 2	1.81729	1.83036	0.000326992	0.00452406
NOL4	8715	nucleolar protein 4	1.82467	-0.574169	0.0019032	0.0148416
NCKAP5	344148	NCK-associated protein 5	1.82498	-0.0343397	0.00106915	0.0100219
NELL2	4753	neural EGFL like 2	1.82605	4.95534	3.3e-07	8.61e-05
AKR1B15	441282	aldo-keto reductase family 1, member B15	1.83004	1.41261	0.000373176	0.00500064
COL8A1	1295	collagen, type VIII, alpha 1	1.83429	2.15714	0.00076037	0.0079836
YY2	404281	YY2 transcription factor	1.83658	1.00712	0.000243902	0.00366944
LYNX1	66004	Ly6/neurotoxin 1	1.83901	2.74083	1.36e-05	0.000617599
MYC	4609	v-myc avian myelocytomatosis viral oncogene homolog	1.83969	2.59621	0.000260511	0.00382877
PMAIP1	5366	phorbol-12-myristate-13-acetate-induced protein 1	1.84366	-0.00245423	0.00094721	0.00924697
PLP1	5354	proteolipid protein 1	1.84674	0.2246	0.000624843	0.00700852
LOC90768	90768	uncharacterized LOC90768	1.84785	3.75842	1.33e-06	0.00015367
RBM46	166863	RNA binding motif protein 46	1.85088	1.33795	0.000262901	0.00385108
ALDH1L2	160428	aldehyde dehydrogenase 1 family, member L2	1.85422	1.76336	0.00157159	0.0130789
CASQ2	845	calsequestrin 2 (cardiac muscle)	1.85736	1.83389	7.6e-05	0.00167977
RHOU	58480	ras homolog family member U	1.86145	2.08344	2.4e-05	0.000858273
PAQR9	344838	progestin and adipoQ receptor family member IX	1.86236	0.612414	0.000533849	0.0063413
MPP6	51678	membrane protein, palmitoylated 6 (MAGUK p55 subfamily member 6)	1.86644	5.86772	3.25e-07	8.61e-05
SLC47A1	55244	solute carrier family 47 (multidrug and toxin extrusion), member 1	1.86657	7.02544	2.38e-07	7.48e-05
COLQ	8292	collagen-like tail subunit (single strand of homotrimer) of asymmetric acetylcholinesterase	1.86676	6.17468	0.0001027	0.00205478
CYR61	3491	cysteine-rich, angiogenic inducer, 61	1.87337	6.70012	0.00359176	0.0234286
PAPPA	5069	pregnancy-associated plasma protein A, pappalysin 1	1.87523	2.86955	1.62e-05	0.000699702
LINC01279	100506621	long intergenic non-protein coding RNA 1279	1.87668	2.52781	0.00117154	0.0107271
MAFF	23764	v-maf avian musculoaponeurotic fibrosarcoma oncogene homolog F	1.8809	1.63837	0.000582815	0.00670371
TBX4	9496	T-box 4	1.88132	0.251146	0.000712217	0.00766164
SYNDIG1	79953	synapse differentiation inducing 1	1.8816	1.38185	0.000111305	0.00217761
ZFHX4	79776	zinc finger homeobox 4	1.8823	2.1561	2.43e-05	0.000866048
MYLK	4638	myosin light chain kinase	1.88533	1.08143	0.000191171	0.00310905
GPR37	2861	G protein-coupled receptor 37 (endothelin receptor type B-like)	1.89806	6.69451	2.28e-07	7.31e-05
SYNPO	11346	synaptopodin	1.90261	4.32654	3.93e-07	8.61e-05
DUSP8	1850	dual specificity phosphatase 8	1.91536	2.57584	0.000321604	0.00447092
PDGFRB	5159	platelet-derived growth factor receptor, beta polypeptide	1.9225	2.43363	0.000782252	0.00811301
SNAP25	6616	synaptosomal-associated protein, 25kDa	1.92368	3.71567	3.28e-06	0.000269743
CNTN4	152330	contactin 4	1.92784	3.44397	2.2e-05	0.000806402
EPAS1	2034	endothelial PAS domain protein 1	1.93039	2.31521	1.24e-05	0.000585781
TMEM150C	441027	transmembrane protein 150C	1.93049	2.96363	2.86e-05	0.000935585
NHSL2	340527	NHS-like 2	1.93086	3.04904	1.11e-05	0.000538779
DUSP6	1848	dual specificity phosphatase 6	1.93209	6.63469	9.31e-05	0.00191119
TAGLN2	8407	transgelin 2	1.93333	3.33127	3.04e-06	0.000262982
MDGA2	161357	MAM domain containing glycosylphosphatidylinositol anchor 2	1.93609	2.33429	1.66e-05	0.00070361
PHEX	5251	phosphate regulating endopeptidase homolog, X-linked	1.94039	0.166101	0.00640137	0.0350698
APCDD1L-AS1	149773	APCDD1L antisense RNA 1 (head to head)	1.9404	-0.257202	0.000979627	0.00943601
GCNT1	2650	glucosaminyl (N-acetyl) transferase 1, core 2	1.94728	1.16876	0.000123196	0.00234364
SHANK1	50944	SH3 and multiple ankyrin repeat domains 1	1.95551	2.29645	0.000150795	0.00268827
CDH4	1002	cadherin 4, type 1, R-cadherin (retinal)	1.95806	4.98558	8.1e-07	0.000116506
CNTN5	53942	contactin 5	1.95864	2.82832	0.00106169	0.00998695
ANKRD1	27063	ankyrin repeat domain 1 (cardiac muscle)	1.96043	8.35371	0.000422812	0.00544346
FAM19A5	25817	family with sequence similarity 19 (chemokine (C-C motif)-like), member A5	1.96646	0.191432	0.00118424	0.0107956
HAPLN1	1404	hyaluronan and proteoglycan link protein 1	1.96776	5.11887	1.17e-05	0.000563896
EGR2	1959	early growth response 2	1.96872	0.886086	6.02e-05	0.00145114
WIPF3	644150	WAS/WASL interacting protein family, member 3	1.9697	6.19945	3.22e-06	0.000269467
CTNNA2	1496	catenin (cadherin-associated protein), alpha 2	1.97346	3.25821	3.91e-05	0.00112202
SYP	6855	synaptophysin	1.97767	-0.426854	0.00153989	0.0129035
CRIM1	51232	cysteine rich transmembrane BMP regulator 1 (chordin-like)	1.98317	4.91673	5.49e-06	0.000369398
CXCR4	7852	chemokine (C-X-C motif) receptor 4	1.984	2.08555	2.13e-05	0.000792577
TUBB3	10381	tubulin, beta 3 class III	1.98444	1.46051	0.000185734	0.00304461
ABRA	137735	actin binding Rho activating protein	1.98462	6.17922	0.00106957	0.0100219
EPS8	2059	epidermal growth factor receptor pathway substrate 8	1.98877	3.21397	0.000101996	0.00205384
HBEGF	1839	heparin-binding EGF-like growth factor	1.98987	3.1167	7.11e-06	0.00042117
UCHL1	7345	ubiquitin carboxyl-terminal esterase L1 (ubiquitin thiolesterase)	1.99157	4.15821	4.95e-07	8.84e-05
ANO4	121601	anoctamin 4	1.99599	0.0563927	0.00064356	0.00716288
SCN7A	6332	sodium channel, voltage gated, type VII alpha subunit	2.00233	2.36132	0.000146482	0.00263086
PIEZO2	63895	piezo-type mechanosensitive ion channel component 2	2.00377	0.19748	0.00148509	0.0125975
HS3ST1	9957	heparan sulfate (glucosamine) 3-O-sulfotransferase 1	2.01151	-0.0777811	0.000693505	0.00751627
COBL	23242	cordon-bleu WH2 repeat protein	2.01359	3.89067	1.89e-06	0.00018882
SERPINI1	5274	serpin peptidase inhibitor, clade I (neuroserpin), member 1	2.02425	4.69145	7.29e-07	0.000109573
OTX2	5015	orthodenticle homeobox 2	2.02677	3.64987	1.86e-06	0.000186441
CALML3-AS1	100132159	CALML3 antisense RNA 1	2.03368	2.15003	0.000217853	0.00338404
NTRK1	4914	neurotrophic tyrosine kinase, receptor, type 1	2.04055	3.14064	9.95e-06	0.000511339
ASTN1	460	astrotactin 1	2.04307	4.73646	2.77e-06	0.000245822
LIPG	9388	lipase, endothelial	2.04428	0.325452	0.000160459	0.00277813
ARHGDIB	397	Rho GDP dissociation inhibitor (GDI) beta	2.05021	0.0141193	0.00146882	0.012514
STAB2	55576	stabilin 2	2.06351	0.654547	0.000127683	0.00239124
NPAS4	266743	neuronal PAS domain protein 4	2.06776	2.5254	1.3e-05	0.000600287
NR2F2	7026	nuclear receptor subfamily 2, group F, member 2	2.07128	3.1616	2.22e-06	0.00021692
THY1	7070	Thy-1 cell surface antigen	2.07164	0.594782	0.000152354	0.00270273
EFEMP1	2202	EGF containing fibulin-like extracellular matrix protein 1	2.07289	0.716455	0.000273703	0.0039731
KCTD16	57528	potassium channel tetramerization domain containing 16	2.07618	1.04247	6.74e-05	0.00155883
ENC1	8507	ectodermal-neural cortex 1 (with BTB domain)	2.0762	3.80398	1.45e-05	0.000647557
SYNM	23336	synemin, intermediate filament protein	2.07733	4.76558	3.13e-06	0.000266512
IL1R1	3554	interleukin 1 receptor, type I	2.08164	0.0132035	0.000636904	0.00711553
MIR22HG	84981	MIR22 host gene	2.08697	4.74417	8.73e-06	0.000476782
BAALC	79870	brain and acute leukemia, cytoplasmic	2.08967	2.47112	3.56e-05	0.0010752
ELMOD1	55531	ELMO/CED-12 domain containing 1	2.09981	-0.398446	0.0014032	0.0121409
ACE2	59272	angiotensin I converting enzyme 2	2.10231	2.24265	2.88e-05	0.000939115
PRSS16	10279	protease, serine, 16 (thymus)	2.12406	3.13335	3.45e-05	0.00106177
PRUNE2	158471	prune homolog 2 (Drosophila)	2.12847	3.08905	6.71e-06	0.000409214
PLA2G4C	8605	phospholipase A2, group IVC (cytosolic, calcium-independent)	2.13773	0.883887	0.000103037	0.00205478
EFNA5	1946	ephrin-A5	2.13911	1.91092	2.6e-05	0.000883717
SLC6A19	340024	solute carrier family 6 (neutral amino acid transporter), member 19	2.14343	2.25218	8.74e-06	0.000476782
DACH2	117154	dachshund family transcription factor 2	2.14771	0.665371	0.000228497	0.00347382
RAPGEF5	9771	Rap guanine nucleotide exchange factor (GEF) 5	2.14824	-0.272224	0.00364783	0.0236504
ALPL	249	alkaline phosphatase, liver/bone/kidney	2.15301	0.0807133	0.000485479	0.00595226
ATF3	467	activating transcription factor 3	2.15469	3.64577	2.53e-05	0.000877335
PHLDA1	22822	pleckstrin homology-like domain, family A, member 1	2.15579	6.35517	3.73e-07	8.61e-05
TRABD2B	388630	TraB domain containing 2B	2.15666	5.44881	1.01e-07	5.66e-05
NKD1	85407	naked cuticle homolog 1 (Drosophila)	2.15824	3.7102	3.93e-07	8.61e-05
DCLK2	166614	doublecortin-like kinase 2	2.15903	2.87184	9.11e-06	0.000486276
GCH1	2643	GTP cyclohydrolase 1	2.15948	2.3866	5.19e-06	0.000355796
EDN1	1906	endothelin 1	2.16276	2.19977	0.000678059	0.00743243
TMEM47	83604	transmembrane protein 47	2.16317	7.91596	2.9e-07	8.23e-05
KITLG	4254	KIT ligand	2.17305	2.52814	2.43e-05	0.000866048
FN1	2335	fibronectin 1	2.18047	10.9609	3.97e-06	0.000300497
GDPD2	54857	glycerophosphodiester phosphodiesterase domain containing 2	2.18408	1.24646	3.56e-05	0.0010752
RIMS4	140730	regulating synaptic membrane exocytosis 4	2.20281	1.84923	2.25e-05	0.000815808
EPHA10	284656	EPH receptor A10	2.20879	1.27187	0.000177867	0.00295586
CALB2	794	calbindin 2	2.21584	1.90366	8.45e-05	0.00178281
TAGLN	6876	transgelin	2.2165	6.85564	6.19e-06	0.000396642
TGFA	7039	transforming growth factor, alpha	2.22112	1.91122	4.81e-05	0.00125701
SPATA8	145946	spermatogenesis associated 8	2.22979	-0.208477	0.00180964	0.0142971
PRDM1	639	PR domain containing 1, with ZNF domain	2.2393	1.98361	1.1e-05	0.000538779
MECOM	2122	MDS1 and EVI1 complex locus	2.24045	3.73855	2.49e-06	0.000229711
2004-09-01	5414	septin 4	2.24047	2.85946	7.36e-06	0.000432213
BRINP1	1620	bone morphogenetic protein/retinoic acid inducible neural-specific 1	2.24355	1.58442	2.09e-05	0.000788248
SEMA7A	8482	semaphorin 7A, GPI membrane anchor (John Milton Hagen blood group)	2.24449	4.28328	9.11e-06	0.000486276
CA5B	11238	carbonic anhydrase VB, mitochondrial	2.2529	5.05247	3.76e-06	0.000292584
RNF182	221687	ring finger protein 182	2.25339	-0.134253	0.00921056	0.0450495
ATP8A2	51761	ATPase, aminophospholipid transporter, class I, type 8A, member 2	2.26319	2.30912	9.62e-06	0.000500368
INSRR	3645	insulin receptor-related receptor	2.27428	1.36412	2.16e-05	0.000803109
ADRA1D	146	adrenoceptor alpha 1D	2.27463	-0.236545	0.00112575	0.0103934
SLC22A3	6581	solute carrier family 22 (organic cation transporter), member 3	2.28985	0.527599	0.000134582	0.00246303
FBN1	2200	fibrillin 1	2.29155	3.70915	2.42e-06	0.000228445
CX3CL1	6376	chemokine (C-X3-C motif) ligand 1	2.29984	0.389724	0.000628535	0.00704446
GRIP2	80852	glutamate receptor interacting protein 2	2.30503	3.93791	5.23e-05	0.00131976
DHRS9	10170	dehydrogenase/reductase (SDR family) member 9	2.30823	0.680916	0.000102773	0.00205478
PCDH9	5101	protocadherin 9	2.31575	1.50983	1.47e-05	0.000651723
PAX6	5080	paired box 6	2.32076	2.09474	1.01e-05	0.000514623
BCAR3	8412	breast cancer anti-estrogen resistance 3	2.32295	3.58585	3.28e-06	0.000269743
CREB5	9586	cAMP responsive element binding protein 5	2.32401	2.90854	0.000116383	0.0022434
FOXC1	2296	forkhead box C1	2.32509	2.9118	2.67e-06	0.000239538
SNAI2	6591	snail family zinc finger 2	2.32782	2.62451	3.5e-06	0.000281052
ADM2	79924	adrenomedullin 2	2.33076	0.574854	0.000429706	0.0054933
CTGF	1490	connective tissue growth factor	2.33376	6.83418	0.000486959	0.00595639
EPPK1	83481	epiplakin 1	2.34045	2.75017	1.05e-05	0.000523636
MAB21L2	10586	mab-21-like 2 (C. elegans)	2.34408	0.882916	4.03e-05	0.00113399
NRK	203447	Nik related kinase	2.34507	0.750184	0.000257547	0.00380737
NELL1	4745	neural EGFL like 1	2.35208	3.89231	5.03e-06	0.000348083
QPCT	25797	glutaminyl-peptide cyclotransferase	2.35346	-0.266478	0.00107994	0.0100929
TSHZ3	57616	teashirt zinc finger homeobox 3	2.35651	0.145885	0.000191723	0.00311104
CLSTN2	64084	calsyntenin 2	2.35796	5.91906	2.37e-08	4.62e-05
FOSL2	2355	FOS-like antigen 2	2.36319	2.588	5.64e-05	0.001382
COL3A1	1281	collagen, type III, alpha 1	2.36805	8.80799	8.97e-06	0.000485637
ADAM12	8038	ADAM metallopeptidase domain 12	2.36916	0.802947	5.06e-05	0.00129841
GFRA3	2676	GDNF family receptor alpha 3	2.37103	-0.134134	0.000279434	0.00404411
ALDH1A1	216	aldehyde dehydrogenase 1 family, member A1	2.3843	0.261586	0.00695444	0.0370613
CNNM1	26507	cyclin and CBS domain divalent metal cation transport mediator 1	2.38457	3.9849	3.07e-06	0.000264017
TRIB3	57761	tribbles pseudokinase 3	2.40733	1.78858	0.000162948	0.00279798
CHAC1	79094	ChaC glutathione-specific gamma-glutamylcyclotransferase 1	2.41194	1.56449	0.000108714	0.00214203
HEYL	26508	hes-related family bHLH transcription factor with YRPW motif-like	2.43035	1.37318	1.27e-05	0.00059562
FER1L6	654463	fer-1-like family member 6	2.43105	0.753863	9.64e-05	0.00196241
SEMA5B	54437	sema domain, seven thrombospondin repeats (type 1 and type 1-like), transmembrane domain (TM) and short cytoplasmic domain, (semaphorin) 5B	2.43239	0.613746	0.000241184	0.00364371
KIAA0319	9856	KIAA0319	2.44397	5.89691	1.92e-07	7.07e-05
COL6A3	1293	collagen, type VI, alpha 3	2.44995	5.30689	0.000313528	0.0043953
SPRY4	81848	sprouty RTK signaling antagonist 4	2.46136	6.03132	3.75e-06	0.000292584
TFPI2	7980	tissue factor pathway inhibitor 2	2.46175	3.79317	6.5e-07	0.00010444
GDF10	2662	growth differentiation factor 10	2.46451	2.56547	3.42e-06	0.000276299
FIBIN	387758	fin bud initiation factor homolog (zebrafish)	2.47112	1.09558	8.81e-05	0.00183604
TARID	100507308	TCF21 antisense RNA inducing promoter demethylation	2.48499	1.6568	4.82e-05	0.00125701
PRKCB	5579	protein kinase C, beta	2.50187	2.48839	8.56e-06	0.000470784
RAB33A	9363	RAB33A, member RAS oncogene family	2.5062	0.176002	0.000155507	0.00272524
ARID5B	84159	AT rich interactive domain 5B (MRF1-like)	2.54775	3.991	1.54e-06	0.000168219
ST6GAL2	84620	ST6 beta-galactosamide alpha-2,6-sialyltranferase 2	2.55056	0.14555	0.000223818	0.0034352
FLI1	2313	Fli-1 proto-oncogene, ETS transcription factor	2.55332	-0.396204	0.000253677	0.00376556
FAM129A	116496	family with sequence similarity 129, member A	2.55668	1.63271	8.25e-06	0.000460546
TLE1	7088	transducin-like enhancer of split 1 (E(sp1) homolog, Drosophila)	2.57761	2.78398	1.16e-06	0.000146618
DLGAP1	9229	discs, large (Drosophila) homolog-associated protein 1	2.57783	3.33201	3.56e-07	8.61e-05
SOX9-AS1	400618	SOX9 antisense RNA 1	2.59438	0.80519	5.32e-05	0.00133236
ISL1	3670	ISL LIM homeobox 1	2.5951	5.31809	2.45e-08	4.62e-05
COL6A6	131873	collagen, type VI, alpha 6	2.60856	3.63835	1.18e-06	0.000148238
TBX18	9096	T-box 18	2.61072	5.16409	4.81e-07	8.84e-05
KCNA1	3736	potassium channel, voltage gated shaker related subfamily A, member 1	2.615	0.570156	0.000100491	0.00203203
CAPN6	827	calpain 6	2.61614	0.962698	1.66e-05	0.00070361
VAV3	10451	vav 3 guanine nucleotide exchange factor	2.61826	0.623349	4.38e-05	0.00118811
CNR1	1268	cannabinoid receptor 1 (brain)	2.65243	0.0738499	0.000156987	0.00274159
TCEAL5	340543	transcription elongation factor A (SII)-like 5	2.65474	0.471205	0.000136466	0.00248492
SCD5	79966	stearoyl-CoA desaturase 5	2.65687	1.2739	1.89e-05	0.000740956
APBA1	320	amyloid beta (A4) precursor protein-binding, family A, member 1	2.66836	4.03596	4.83e-07	8.84e-05
MYH15	22989	myosin, heavy chain 15	2.66913	0.357349	0.000153205	0.00271267
KCNMA1	3778	potassium channel, calcium activated large conductance subfamily M alpha, member 1	2.68263	0.521234	0.00016132	0.00278326
THBS1	7057	thrombospondin 1	2.68348	6.4563	1.28e-06	0.000152723
ANXA1	301	annexin A1	2.68547	1.47767	0.000607878	0.00686617
SPON1	10418	spondin 1, extracellular matrix protein	2.70318	5.01585	1.3e-07	6.03e-05
COL12A1	1303	collagen, type XII, alpha 1	2.70332	1.1544	8e-05	0.00172199
DCLK1	9201	doublecortin-like kinase 1	2.72097	1.44463	3.2e-06	0.000269298
APCDD1L	164284	adenomatosis polyposis coli down-regulated 1-like	2.72743	3.15594	7.21e-07	0.000109573
GPC3	2719	glypican 3	2.72752	7.91396	1.27e-05	0.00059562
TAL1	6886	T-cell acute lymphocytic leukemia 1	2.73819	0.0119513	0.000470192	0.00583022
INHBE	83729	inhibin, beta E	2.73821	1.42726	0.000157812	0.00275228
GJA4	2701	gap junction protein, alpha 4, 37kDa	2.7558	-0.755615	7.81e-05	0.00171097
PDE3A	5139	phosphodiesterase 3A, cGMP-inhibited	2.75682	4.14916	5.75e-07	9.78e-05
VWC2	375567	von Willebrand factor C domain containing 2	2.76173	2.71554	1.67e-06	0.000176472
SEMA3D	223117	sema domain, immunoglobulin domain (Ig), short basic domain, secreted, (semaphorin) 3D	2.80402	2.44574	1.55e-06	0.000168542
FZD7	8324	frizzled class receptor 7	2.80738	6.37785	6e-07	0.000100796
TENM2	57451	teneurin transmembrane protein 2	2.81829	3.08056	8.9e-07	0.000122554
ACTA1	58	actin, alpha 1, skeletal muscle	2.83201	6.20449	0.00032093	0.00447092
SERTM1	400120	serine-rich and transmembrane domain containing 1	2.83681	1.57942	8.09e-05	0.00173242
GRIA1	2890	glutamate receptor, ionotropic, AMPA 1	2.85352	5.46252	3.85e-08	4.62e-05
KCNQ2	3785	potassium channel, voltage gated KQT-like subfamily Q, member 2	2.85773	0.348033	3.28e-05	0.00103417
CADM3	57863	cell adhesion molecule 3	2.86956	3.49886	3.54e-07	8.61e-05
PTCHD1	139411	patched domain containing 1	2.8796	1.07139	1.67e-05	0.00070361
LRRTM3	347731	leucine rich repeat transmembrane neuronal 3	2.88898	4.42528	1.99e-07	7.07e-05
SULF1	23213	sulfatase 1	2.89667	2.40955	5.59e-06	0.000373247
PROCR	10544	protein C receptor, endothelial	2.89945	2.87008	4.16e-07	8.69e-05
CDH13	1012	cadherin 13	2.90423	6.67235	1.18e-07	6.03e-05
PRELP	5549	proline/arginine-rich end leucine-rich repeat protein	2.92943	-0.628351	0.000301555	0.00426602
SLC7A3	84889	solute carrier family 7 (cationic amino acid transporter, y+ system), member 3	2.94968	2.09641	1.49e-06	0.000165739
SOX9	6662	SRY (sex determining region Y)-box 9	2.95324	3.26417	6.62e-06	0.000407036
KIF5C	3800	kinesin family member 5C	2.9629	3.43738	9.92e-07	0.000132832
PDZRN4	29951	PDZ domain containing ring finger 4	2.96641	1.08214	7.72e-06	0.000444457
NTRK2	4915	neurotrophic tyrosine kinase, receptor, type 2	2.99549	3.28333	1.02e-06	0.000133709
GRIK1	2897	glutamate receptor, ionotropic, kainate 1	3.00194	0.421572	3.46e-05	0.00106177
THBD	7056	thrombomodulin	3.00536	-0.52977	4.27e-05	0.00117265
MYBPHL	343263	myosin binding protein H-like	3.02976	1.74931	2.48e-06	0.000229711
ARHGEF28	64283	Rho guanine nucleotide exchange factor (GEF) 28	3.03875	0.914825	6.21e-05	0.0014847
PRKG2	5593	protein kinase, cGMP-dependent, type II	3.079	3.68566	3.16e-07	8.61e-05
CACNG4	27092	calcium channel, voltage-dependent, gamma subunit 4	3.08623	0.0785294	0.00197424	0.0151708
FST	10468	follistatin	3.08652	5.20357	4.13e-08	4.62e-05
GPR158	57512	G protein-coupled receptor 158	3.08734	2.14957	2.34e-05	0.000844209
PLAT	5327	plasminogen activator, tissue	3.1876	4.12331	1.07e-05	0.000530704
BMP4	652	bone morphogenetic protein 4	3.19831	3.42015	1.63e-06	0.000175018
ACKR1	2532	atypical chemokine receptor 1 (Duffy blood group)	3.21383	0.859722	1.8e-05	0.000727866
GEM	2669	GTP binding protein overexpressed in skeletal muscle	3.2141	2.06825	6.37e-06	0.000400547
LSAMP	4045	limbic system-associated membrane protein	3.21774	5.74239	4.52e-07	8.8e-05
CPXM2	119587	carboxypeptidase X (M14 family), member 2	3.22605	-0.524312	0.00530625	0.0307733
SMOC2	64094	SPARC related modular calcium binding 2	3.29003	-0.2276	1.78e-05	0.000727866
PDLIM3	27295	PDZ and LIM domain 3	3.29356	4.99886	4.06e-07	8.63e-05
THBS4	7060	thrombospondin 4	3.29933	6.18043	7.89e-08	5.66e-05
ETV4	2118	ets variant 4	3.33524	1.16337	6.09e-06	0.000394618
BRINP2	57795	bone morphogenetic protein/retinoic acid inducible neural-specific 2	3.33771	2.18362	8.96e-05	0.00185542
FMOD	2331	fibromodulin	3.34259	1.98076	2.48e-06	0.000229711
NPY	4852	neuropeptide Y	3.36171	1.75542	4.35e-06	0.000319605
PRLR	5618	prolactin receptor	3.36428	-0.422072	7.01e-05	0.00160363
DCX	1641	doublecortin	3.36538	4.3593	6.21e-08	5.28e-05
GAD1	2571	glutamate decarboxylase 1 (brain, 67kDa)	3.36697	2.566	5.09e-07	8.98e-05
SERPINE1	5054	serpin peptidase inhibitor, clade E (nexin, plasminogen activator inhibitor type 1), member 1	3.36895	1.68656	0.000200797	0.00320433
NR4A3	8013	nuclear receptor subfamily 4, group A, member 3	3.38149	1.84229	2.57e-05	0.000882925
ITGA1	3672	integrin, alpha 1	3.42884	3.88649	6.2e-06	0.000396642
CCDC88C	440193	coiled-coil domain containing 88C	3.43677	1.30401	1.11e-06	0.000141826
LOC100506274	100506274	uncharacterized LOC100506274	3.44802	2.82819	1.06e-06	0.000137383
DUSP4	1846	dual specificity phosphatase 4	3.46603	0.969402	1.65e-06	0.000175672
TCF21	6943	transcription factor 21	3.49111	2.32272	4.21e-07	8.69e-05
PTPRH	5794	protein tyrosine phosphatase, receptor type, H	3.49556	-0.261037	4.98e-05	0.00128925
NIPAL4	348938	NIPA-like domain containing 4	3.53962	1.51477	3.78e-05	0.00111033
SLN	6588	sarcolipin	3.55445	-0.308901	2.51e-05	0.000877052
NR2F1	7025	nuclear receptor subfamily 2, group F, member 1	3.56311	2.23014	2.77e-07	8.18e-05
NTM	50863	neurotrimin	3.57835	3.06089	9.39e-07	0.000128107
GDF6	392255	growth differentiation factor 6	3.68184	0.199417	3.88e-06	0.00029967
TTC29	83894	tetratricopeptide repeat domain 29	3.7288	0.917885	4.52e-06	0.000326576
SHANK2	22941	SH3 and multiple ankyrin repeat domains 2	3.81455	-0.257634	4.39e-05	0.00118811
PRR16	51334	proline rich 16	3.91321	0.0325741	3.2e-05	0.0010119
LMO2	4005	LIM domain only 2 (rhombotin-like 1)	3.92067	5.04815	5.69e-07	9.78e-05
RGS4	5999	regulator of G-protein signaling 4	3.99098	3.43176	1.77e-07	7.07e-05
OPCML	4978	opioid binding protein/cell adhesion molecule-like	4.00729	4.57135	3.83e-08	4.62e-05
PTK2B	2185	protein tyrosine kinase 2 beta	4.00833	6.40007	1.06e-08	4.62e-05
LRP1B	53353	low density lipoprotein receptor-related protein 1B	4.02947	1.94411	1.23e-06	0.000151116
C2orf71	388939	chromosome 2 open reading frame 71	4.04263	2.0912	1.93e-07	7.07e-05
MYH11	4629	myosin, heavy chain 11, smooth muscle	4.06264	7.76477	4.47e-07	8.8e-05
LIMCH1	22998	LIM and calponin homology domains 1	4.08831	4.84029	3.5e-07	8.61e-05
WISP1	8840	WNT1 inducible signaling pathway protein 1	4.08949	-0.272171	0.0002115	0.0033125
ZNF536	9745	zinc finger protein 536	4.37777	-0.970446	1.85e-05	0.000735059
OXCT1	5019	3-oxoacid CoA transferase 1	4.38508	1.24029	3.09e-07	8.6e-05
FILIP1L	11259	filamin A interacting protein 1-like	4.57719	1.32039	6.6e-06	0.000407036
MXRA5	25878	matrix-remodelling associated 5	4.77045	2.49513	8.7e-08	5.66e-05
POU4F1	5457	POU class 4 homeobox 1	4.80499	2.09433	9.31e-08	5.66e-05
MAMLD1	10046	mastermind-like domain containing 1	4.82739	1.61452	3.34e-07	8.61e-05
CYSLTR1	10800	cysteinyl leukotriene receptor 1	5.22185	-0.976441	1.7e-06	0.000177259
MIR4458HG	100505738	MIR4458 host gene	6.31213	-0.431991	3.71e-07	8.61e-05
