# Supplementary material for: NKX2-5 regulates human cardiomyogenesis via a HEY2 dependent transcriptional network
Source: Nat Commun. 2018 Apr 10;9:1373. doi: 10.1038/s41467-018-03714-x (PMC5893543; doi:10.1038/s41467-018-03714-x)
Supplement: Supplementary file 5 — Supplementary Data 2(XLSX 50 kb) [file 41467_2018_3714_MOESM5_ESM.xlsx]

## Sheet: Sheet1
Supplementary Data 2. Overlapping ChIP and RNAseq gene sets
Activated and NKX2-5 bound	Activated not NKX2-5 bound	Repressed and NKX2-5 bound	Repressed not NKX2-5 bound
ABAT	AACSP1	ABRA	A2M
ABHD6	ACBD7	ADAM12	AARD
ADAM11	ACTN3	ADAMTS15	ABLIM3
ADAMTS19	ACVR2B-AS1	ADAMTS2	ACE2
ADIRF	ADAMTS19-AS1	AMOT	ACHE
ADRA2C	AHNAK2	ANK1	ACKR1
ADRB2	ALOX12	ANKRD1	ACTA1
ALCAM	ANKRD36B	APBA1	ACTA2
ALDH1B1	ANKRD63	APCDD1L	ADAM19
AMER3	APOC1	ARAP3	ADAMTSL5
ANGPT1	ARHGAP11A	ARHGEF28	ADM2
ANLN	ASF1B	ARID5B	ADRA1D
APCDD1	ASPM	ARNT2	AGPAT9
ARHGAP24	ATP6V1E2	ASAH1	AKR1B15
ART5	AURKB	ASB2	ALDH1A1
ASS1	BAIAP2L1	ASTN1	ALDH1L2
ATP2A3	BANCR	ATP13A4	ALPL
ATP8A1	BEAN1-AS1	ATP2A2	AMOTL2
BAI2	BIRC5	ATP2B1	ANGPTL4
BARX2	BRIP1	ATP2B2	ANO1
BID	C10orf71	AUTS2	ANO4
BUB1	C12orf66	B3GNT2	ANXA1
BUB1B	C12orf75	BASP1	APCDD1L-AS1
C14orf37	C20orf27	BCAR3	APLNR
C1orf95	C21orf58	BMP2	APLP1
C5orf38	CAMKK1	BMP4	ARFGEF3
CABLES1	CBY3	BTG2	ARHGDIB
CACHD1	CCDC34	C11orf87	ARID5A
CACNA1G	CCDC60	C14orf132	ASB12
CBFA2T3	CCNA2	C14orf180	ATAD2
CCDC181	CCNB1	C2orf71	ATF3
CCDC33	CCNB2	CA5B	ATF5
CD44	CCRL2	CACNG4	ATP8A2
CDC7	CDC20	CALML3	BAALC
CDCA2	CDC25C	CASQ2	BRINP1
CDCA3	CDC42EP5	CBLN1	BRINP2
CDS1	CDC6	CCBE1	BST1
CELSR1	CDCA5	CCDC80	C12orf79
CENPF	CDCA8	CCDC88C	C16orf45
CFC1	CDK1	CD47	C1orf105
CHN1	CDT1	CDC42EP2	C1orf21
CITED2	CEBPA-AS1	CDC42EP3	CA5BP1
CLCNKB	CELF5	CDH11	CACNA1I
CLIC5	CENPA	CDH13	CADM3
CNTNAP2	CENPE	CDH4	CADPS2
CORIN	CENPK	CHRM2	CALB2
CPNE5	CENPU	CHST1	CALML3-AS1
CTSC	CEP55	CHST11	CAPN6
CUX2	CERS1	CHST15	CCDC64
DDX60	CFAP74	CLMP	CCDC85A
DEPDC1	CHCHD2	CLSTN2	CCKBR
DEPTOR	CHST6	CNTN3	CDC42EP1
DGCR6	CIT	CNTN4	CES5AP1
DLG2	CKAP2L	CNTN5	CHAC1
DOCK5	CKS2	COBL	CHRM1
DOPEY2	CLDN19	COL1A2	CHRNA3
DRD1	CLDN6	COL8A1	CILP
DSE	CMBL	COLQ	CKMT2
E2F8	CNGA1	COTL1	CLIP2
ECHDC3	COL23A1	CPM	CLU
ECT2	COLEC12	CPVL	CMTM5
EDNRB	CRIP1	CREB5	CNN1
EME1	CTB-178M22.2	CRIM1	CNNM1
EMP2	DDX12P	CSRNP1	CNR1
ESR2	DEPDC1B	CTGF	CNTFR
EXO1	DGCR5	CTNNA2	COL11A2
EXOSC5	DIAPH2	CXCL12	COL12A1
F3	DLGAP5	CXCR4	COL1A1
FAM84B	DLL3	CYP26B1	COL3A1
FANCA	DMTN	CYR61	COL6A3
FBN2	DNPH1	DAB1	COL6A4P2
FBXO40	DOCK9-AS2	DCLK1	COL6A6
FGF13	ECE2	DCLK2	COL9A3
FGF18	EFHD2	DDAH1	CPT1B
FHL2	EGFEM1P	DGKI	CPXM2
FOXO1	EIF1B-AS1	DHRS9	CREB3L1
FOXO6	ESPL1	DLGAP1	CRYAB
GFPT2	F11R	DOK6	CSDC2
GJA5	FAM131C	DRP2	CTD-2201I18.1
GPAT2	FAM13C	DSC3	CTD-3080P12.3
GPR39	FAM216A	DUSP4	CX3CL1
GRB10	FAM230B	DUSP6	CYSLTR1
GREB1L	FAM64A	EFNA5	DAB2
GRID1	FAM83D	EFNB2	DACH2
GRK5	FAM86C2P	EGR2	DAPK2
GXYLT2	FAM86EP	EML1	DCDC5
HAND1	FAM86JP	ENC1	DCX
HEY2	FANCD2	EPAS1	DES
HMGCLL1	FANCI	ETS1	DLG3
IL17RD	FOXM1	ETV4	DLK2
IRX1	FREM1	EVL	DNAJA4
IRX2	GAS2L3	FAM129A	DOK3
IRX4	GAS6-AS2	FAM19A5	DTNA
KANK4	GGT3P	FAT3	DUSP13
KCNA4	GGT5	FBLL1	DUSP8
KCNA5	GGT8P	FBXL14	EDIL3
KCNH7	GPD1L	FER1L6	EDN1
KCNQ4	GPR64	FEZ1	EFEMP1
KCNQ5	GPRIN3	FGF10	EFNA1
KCTD12	GSG2	FGF7	EHD2
KIAA1462	GTSE1	FILIP1L	EHD3
KIF14	HAMP	FLI1	ELF4
KLHL14	HERC2P2	FLNB	ELMOD1
L3MBTL4	HIST3H2A	FLRT2	EMILIN1
LAMA2	HJURP	FLRT3	EMILIN3
LAMA4	HMMR	FLT1	ENDOD1
LDHD	HOXB-AS1	FMOD	ENTPD3
LDLRAD4	HOXB2	FN1	EPB41L4B
LILRB3	HOXB3	FOSB	EPHA10
LINGO1	ICAM4	FOSL2	EPPK1
LMO4	IQGAP3	FOXC1	EPS8
LRRC10	ITPR1-AS1	FRMD6	ETV2
LRRK2	JAK3	FRY	FAM111A
LRRN2	KCNJ11	FSHR	FAM127A
LZTS1	KHK	FZD1	FAM171B
MAD2L1	KIAA0101	FZD7	FAM198B
MAOA	KIF11	GABRB2	FAM46B
MAPK4	KIF17	GADD45A	FBLN2
MCCC2	KIF18A	GALNT5	FBN1
MDGA1	KIF18B	GAP43	FGD5
MGST1	KIF20A	GCH1	FGF10-AS1
MKI67	KIF2C	GCNT1	FHL1
MND1	KIF4A	GDF10	FIBIN
MRAP2	KLF15	GFRA1	FLJ44635
MRGPRF	KLRF1	GPC3	FRMPD3
MRPL36	LGALS3	GPR158	FST
MTHFD1	LINC00535	GPR22	GAD1
MTUS1	LINC00629	GPR37	GAREML
MTUS2	LINC00654	GRAP2	GAS8
MYCN	LINC00881	GRIA1	GATA2-AS1
MYL2	LINC00889	GRIA3	GBP4
NABP1	LINC00939	GRIA4	GDF6
NAV1	LINC00957	GRPR	GDPD2
NEB	LINC00982	HAPLN1	GEM
NEIL3	LINC01021	HAS2	GFRA3
NEK2	LINC01099	HIVEP3	GJA4
NKAIN1	LINC01405	HS3ST1	GLIPR2
NOG	LINC01531	HS3ST3B1	GLP1R
NOS3	LINC01573	HS6ST2	GNAZ
NOX1	LINGO1-AS1	HTRA1	GNG11
NPFFR2	LOC100130476	IGF2	GNG2
NPPA	LOC100505549	IGFBP3	GNPTAB
NR3C2	LOC100506123	IGSF11	GPR19
NTRK3	LOC100506142	INHBA	GPR3
NUF2	LOC100507316	INPP4B	GPR85
ODAM	LOC100507661	ISL1	GRIK1
OTOG	LOC101927221	ITGA9	GRIP2
PACRG	LOC101928370	ITGB8	GUCY1A2
PAPPA2	LOC101929234	IVNS1ABP	HBEGF
PARP1	LOC101930452	KCND3	HEYL
PAX3	LOC102724312	KCNIP4	HHIPL1
PDE5A	LOC442132	KCNK3	HLA-B
PDPN	LOC645513	KCNMA1	HOMER1
PHACTR1	LPAR3	KCNQ2	HOMER2
PIF1	LRRC3	KCTD16	HUNK
PKN3	MAP3K7CL	KIAA0319	HYKK
PLCB2	MAPK15	KIAA1644	ID1
PLCG2	MARVELD3	KITLG	IDI2-AS1
PLCXD3	MAST1	KLF6	IGF2-AS
PLEKHG1	MATK	LAMA1	IL1R1
POSTN	MCM10	LAMP5	IL1RAPL1
PPP2R2B	MRGPRF-AS1	LGI2	IL7
PRDM16	MTL5	LHX2	INA
PRKCQ	MTUS2-AS1	LIMCH1	INHBE
PROM1	MYBL2	LIPA	INSRR
PRR11	MYCBPAP	LMCD1	ITGA1
PTPN3	NCAPG	LMO2	ITGA8
PTPRE	NCAPH	LPGAT1	ITGB1BP2
PTPRU	NDC80	LRP1B	ITPKB
PTTG1	NR2C2AP	LRRC4	JAM2
RACGAP1	NUSAP1	LRRC55	KCNA1
RALYL	OR7E12P	LRRTM1	KCNA6
RASGRP1	P2RX1	LSAMP	KCNA7
RASGRP3	PARM1	MAB21L2	KCNK6
RHOQ	PARPBP	MAFB	KCP
RHPN1	PBK	MAMLD1	KIAA0754
RNF144A	PCOLCE2	MAN2A1	KIAA2022
RTKN2	PCSK6	MAP1B	KIF5C
RTN4R	PDCD6IPP2	MAP2	KIRREL
SCN5A	PEG10	MECOM	KLRD1
SCUBE3	PER3	MED12L	L1CAM
SGIP1	PITX3	MEF2C	LACC1
SH3TC2	PLEKHA4	MPP6	LAYN
SLC12A8	PLIN5	MXRA5	LINC00312
SLC16A14	PLK1	MYBPHL	LINC00883
SLC27A6	PLP2	MYC	LINC00936
SLC6A6	PNMA3	MYH11	LINC00997
SLCO3A1	POLQ	MYLK	LINC01106
SLIT1	POM121L10P	MYO16	LINC01279
SMCO4	POM121L8P	MYO5B	LIPG
SORCS3	POM121L9P	NCKAP5	LOC100130705
SORL1	POU3F2	NEDD9	LOC100506274
SPATA13	PPP1R1C	NELL1	LOC101928283
SPHKAP	PPP1R3E	NELL2	LOC101929550
SPINT1	PRC1	NIPAL4	LOC400043
SRRM4	PRODH	NKD1	LOC440910
STARD13	PRR36	NLGN1	LOC642366
STXBP6	PTPN5	NMNAT2	LOC645166
SUSD4	RAB3B	NPY	LOC646762
SYTL4	RASSF10	NR2F1	LOC728392
TANC1	RGS14	NR2F2	LOC90768
TBC1D4	RIN1	NR4A3	LRAT
TGFBR3	RMI2	NRG1	LRRC8C
THNSL1	RNF157	NRXN3	LRRTM3
THSD4	ROCK1P1	NTM	LYNX1
TK1	RPARP-AS1	NTN4	MAFF
TMEM120B	RPS4X	NTRK2	MAGEC3
TMEM163	SALL3	NUAK2	MAP1LC3A
TMEM176A	SAMD13	NXPH1	MAP6
TMEM200C	SAMD5	OPCML	MBTPS2
TMEM37	SASH1	OTX2	MDGA2
TMEM56	SFXN2	P2RY1	ME3
TMTC1	SH3GL3	PABPC4	MGARP
TNFAIP3	SKA3	PAG1	MICAL1
TNK2	SLC22A31	PAPPA	MIR133A1HG
TOP1MT	SLC43A1	PAX6	MIR208A
TPCN2	SLC5A1	PCDH18	MIR22HG
TPD52L1	SMPDL3B	PCDH9	MIR4458HG
TRPC3	SMTNL1	PDE3A	MIR503HG
TSPAN15	SNAP91	PDE4C	MMP11
TTF2	SNORD5	PDLIM3	MMP2
USP18	SNX32	PDZRN4	MPPED2
VCAM1	SORCS2	PGBD5	MTMR11
VCAN	SOX8	PHLDA1	MTMR7
VSTM2L	SPAG5	PIEZO2	MYH15
WNT2	SPC24	PLAU	MYOF
WNT5B	ST3GAL4-AS1	PLXNA2	MYOM3
ZIC3	STK17B	PMAIP1	NAAA
	TAF4B	PPAP2B	NACAD
	TFAP4	PPM1H	NCAM1-AS1
	TIPARP-AS1	PRDM1	NFE2
	TMCC1-AS1	PRKCD	NHSL2
	TMEM121	PRKD1	NKX3-1
	TMEM176B	PRKG2	NOL4
	TMEM191B	PRLR	NPAS4
	TMEM255A	PRSS16	NPR1
	TMEM92	PRUNE2	NR4A1
	TOP2A	PTGER3	NRK
	TPX2	PTK2B	NSG1
	TRIP13	QRFPR	NTRK1
	TROAP	RAI2	NXPH2
	TSPEAR-AS1	RAPGEF5	OVAAL
	TSPEAR-AS2	RASL11B	OXCT1
	TSSC2	RGS6	PACSIN1
	TTBK1	RGS9	PAQR6
	TTK	RHOU	PAQR9
	UBE2C	RND3	PCDH20
	UBE2L6	RNF182	PDE11A
	UNC5B-AS1	SAMD11	PDGFRB
	UNC79	SEMA3C	PEAR1
	WAS	SEMA3D	PELO
	WDFY3-AS2	SEMA3E	PFKFB2
	WDR72	SEPT4	PGA5
	WHAMMP3	SERPINB8	PHEX
	ZNF132	SH3RF3	PLA2G4C
	ZNF25	SHANK2	PLAT
	ZNF441	SLC5A9	PLP1
	ZNF485	SLC6A19	POU4F1
	ZNF502	SLC7A11	PPM1E
	ZNF559	SLC7A5	PPP1R15A
	ZNF563	SLIT2	PRELP
	ZNF595	SLITRK5	PRKCB
	ZNF69	SMOC2	PRKG1
	ZNF705E	SNAP25	PROCR
	ZNF717	SOX6	PRR16
	ZSCAN1	SOX9	PRSS23
	ZSCAN18	SPRY1	PSD4
		SPRY4	PTCHD1
		SRGAP3	PTPRH
		ST6GAL2	QPCT
		STAB2	RAB33A
		STC2	RAB39B
		SULF1	RAMP1
		SULF2	RAP1GAP2
		SYNDIG1	RASD1
		SYNM	RBM46
		SYNPO2L	RBP1
		SYT13	RGAG4
		SYT6	RGS4
		TAGLN	RIMS4
		TBX18	RNF219
		TENM2	RPS6KA2
		TENM3	RYR1
		TESC	S1PR3
		TFPI	SAMD14
		TGFA	SCD5
		TGFB3	SCG5
		THBS1	SCN7A
		THBS4	SEC14L5
		TIAM2	SEMA5B
		TLE1	SEMA7A
		TMEM200B	SERPINE1
		TMEM72	SERPINI1
		TNFAIP2	SERTM1
		TNS1	SGK1
		TPO	SHANK1
		TRABD2B	SHD
		TRIM9	SHISA2
		TSHZ3	SLC10A4
		TSPAN13	SLC22A3
		TTC39A	SLC22A9
		TULP1	SLC26A5
		TWIST1	SLC2A12
		UCHL1	SLC47A1
		VAV3	SLC6A20
		VEGFC	SLC7A3
		VSNL1	SLC7A7
		VWC2	SLFN12
		WIPF3	SLN
		WT1	SNAI2
		XPR1	SOX9-AS1
		XYLT1	SPARC
		ZFHX4	SPATA8
		ZMAT4	SPON1
		ZNF385B	STMN2
		ZNF536	STYK1
			SUSD5
			SYNJ2
			SYNPO
			SYP
			SYT11
			SYTL5
			TAGLN2
			TAL1
			TARID
			TBX4
			TCEAL5
			TCEAL7
			TCF21
			TEK
			TFPI2
			THBD
			THY1
			TLL2
			TMCC3
			TMEM150C
			TMEM47
			TMSB4X
			TNFRSF12A
			TP53INP1
			TP53INP2
			TPM3P9
			TPM4
			TRIB3
			TRIL
			TRIM38
			TSPAN11
			TTC29
			TUBB2A
			TUBB3
			UNC80
			UPB1
			VIMP
			VTN
			WISP1
			YY2
			ZC2HC1A
			ZDHHC8P1
			ZFPM1
			ZNF528
			ZNF528-AS1
			ZNF761
			ZNF813
