# Supplementary material for: NKX2-5 regulates human cardiomyogenesis via a HEY2 dependent transcriptional network
Source: Nat Commun. 2018 Apr 10;9:1373. doi: 10.1038/s41467-018-03714-x (PMC5893543; doi:10.1038/s41467-018-03714-x)
Supplement: Supplementary file 6 — Supplementary Data 3(XLSX 114 kb) [file 41467_2018_3714_MOESM6_ESM.xlsx]

## Sheet: Sheet1
Supplementary Data 3. GO Analysis of NKX2-5 activated and bound genes.
Category	ID	Name	p-value	q-value Bonferroni	q-value FDR B&H	q-value FDR B&Y	Hit Count in Query List	Hit Count in Genome	Hit in Query List
GO: Molecular Function	GO:0005244	voltage-gated ion channel activity	5.3e-06	0.004076	0.002038	0.01472	12	198	KCNH7,KCNA4,CLIC5,KCNA5,KCNQ5,CLCNKB,SCN5A,CACNA1G,TPCN2,NOX1,KCNQ4,TMEM37
GO: Molecular Function	GO:0022832	voltage-gated channel activity	5.3e-06	0.004076	0.002038	0.01472	12	198	KCNH7,KCNA4,CLIC5,KCNA5,KCNQ5,CLCNKB,SCN5A,CACNA1G,TPCN2,NOX1,KCNQ4,TMEM37
GO: Molecular Function	GO:0022836	gated channel activity	5.199e-05	0.03998	0.01333	0.09627	14	331	KCNH7,TRPC3,KCNA4,CLIC5,KCNA5,KCNQ5,CLCNKB,SCN5A,CACNA1G,TPCN2,GRID1,NOX1,KCNQ4,TMEM37
GO: Molecular Function	GO:0019899	enzyme binding	0.0001098	0.08445	0.02111	0.1525	42	1929	TSPAN15,ABAT,CTSC,ESR2,RNF144A,LRRK2,F3,BID,CITED2,PARP1,PTPN3,NEK2,ADRB2,TBC1D4,KCNA5,RASGRP3,SCN5A,KIF14,DLG2,HAND1,NKAIN1,NOS3,FOXO1,DRD1,TPCN2,ANGPT1,GRK5,ECT2,NOX1,STXBP6,SYTL4,VCAN,CNTNAP2,CD44,HEY2,RACGAP1,TNFAIP3,MAPK4,EMP2,PACRG,SORL1,PHACTR1
GO: Molecular Function	GO:0015267	channel activity	0.0001962	0.1509	0.02576	0.186	16	470	KCNH7,TRPC3,GJA5,KCNA4,CLIC5,KCNA5,KCNQ5,CLCNKB,SCN5A,CACNA1G,TPCN2,GRID1,PDPN,NOX1,KCNQ4,TMEM37
GO: Molecular Function	GO:0022803	passive transmembrane transporter activity	0.000201	0.1545	0.02576	0.186	16	471	KCNH7,TRPC3,GJA5,KCNA4,CLIC5,KCNA5,KCNQ5,CLCNKB,SCN5A,CACNA1G,TPCN2,GRID1,PDPN,NOX1,KCNQ4,TMEM37
GO: Molecular Function	GO:0022838	substrate-specific channel activity	0.0002914	0.2241	0.03038	0.2194	15	438	KCNH7,TRPC3,KCNA4,CLIC5,KCNA5,KCNQ5,CLCNKB,SCN5A,CACNA1G,TPCN2,GRID1,PDPN,NOX1,KCNQ4,TMEM37
GO: Molecular Function	GO:0022843	voltage-gated cation channel activity	0.000316	0.243	0.03038	0.2194	8	141	KCNH7,KCNA4,KCNA5,KCNQ5,CACNA1G,TPCN2,NOX1,KCNQ4
GO: Biological Process	GO:0016477	cell migration	9.237e-11	3.975e-07	3.975e-07	3.555e-06	45	1300	STARD13,ARHGAP24,NOG,APCDD1,ESR2,LRRK2,ABHD6,F3,FGF18,CITED2,DOCK5,WNT5B,ATP8A1,MTUS1,ANLN,NAV1,KIF14,FGF13,NOS3,LDLRAD4,VCAM1,PKN3,DRD1,ANGPT1,NTRK3,LAMA2,LAMA4,PTPRU,LMO4,EDNRB,PDPN,POSTN,TGFBR3,CELSR1,NOX1,VCAN,SLIT1,CD44,TNK2,PRKCQ,PAX3,EMP2,MDGA1,SPATA13,SORL1
GO: Biological Process	GO:0006928	movement of cell or subcellular component	3.079e-10	1.325e-06	6.266e-07	5.605e-06	55	1882	STARD13,ARHGAP24,MYL2,NOG,APCDD1,ESR2,LRRK2,ABHD6,NEB,CHN1,F3,FGF18,CITED2,DOCK5,WNT5B,GJA5,ATP8A1,KCNA5,MTUS1,ANLN,SCN5A,NAV1,KIF14,FGF13,ALCAM,NOS3,LDLRAD4,VCAM1,PKN3,DRD1,ANGPT1,NTRK3,LAMA2,LAMA4,PTPRU,LMO4,EDNRB,PDPN,POSTN,TGFBR3,RASGRP1,CELSR1,NOX1,VCAN,SLIT1,CD44,RACGAP1,TNK2,PRKCQ,PAX3,EMP2,MDGA1,SPATA13,SORL1,PHACTR1
GO: Biological Process	GO:0051674	localization of cell	5.825e-10	2.507e-06	6.266e-07	5.605e-06	46	1428	STARD13,ARHGAP24,NOG,APCDD1,ESR2,LRRK2,ABHD6,F3,FGF18,CITED2,DOCK5,WNT5B,ATP8A1,MTUS1,ANLN,NAV1,KIF14,FGF13,NOS3,LDLRAD4,VCAM1,PKN3,DRD1,ANGPT1,NTRK3,LAMA2,LAMA4,PTPRU,LMO4,EDNRB,PDPN,POSTN,TGFBR3,CELSR1,NOX1,VCAN,SLIT1,CD44,TNK2,PRKCQ,PAX3,EMP2,MDGA1,SPATA13,SORL1,PHACTR1
GO: Biological Process	GO:0048870	cell motility	5.825e-10	2.507e-06	6.266e-07	5.605e-06	46	1428	STARD13,ARHGAP24,NOG,APCDD1,ESR2,LRRK2,ABHD6,F3,FGF18,CITED2,DOCK5,WNT5B,ATP8A1,MTUS1,ANLN,NAV1,KIF14,FGF13,NOS3,LDLRAD4,VCAM1,PKN3,DRD1,ANGPT1,NTRK3,LAMA2,LAMA4,PTPRU,LMO4,EDNRB,PDPN,POSTN,TGFBR3,CELSR1,NOX1,VCAN,SLIT1,CD44,TNK2,PRKCQ,PAX3,EMP2,MDGA1,SPATA13,SORL1,PHACTR1
GO: Biological Process	GO:0072359	circulatory system development	1.478e-08	6.362e-05	1.06e-05	9.484e-05	36	1058	STARD13,ARHGAP24,MYL2,NOG,SPINT1,F3,FGF18,IRX4,CITED2,GJA5,ADRB2,SCN5A,CFC1,HAND1,FHL2,NOS3,VCAM1,FOXO1,NPPA,ANGPT1,WNT2,NTRK3,LRRC10,LAMA4,LMO4,E2F8,ZIC3,PDPN,TGFBR3,NOX1,MTHFD1,VCAN,HEY2,PAX3,TNFAIP3,EMP2
GO: Biological Process	GO:0072358	cardiovascular system development	1.478e-08	6.362e-05	1.06e-05	9.484e-05	36	1058	STARD13,ARHGAP24,MYL2,NOG,SPINT1,F3,FGF18,IRX4,CITED2,GJA5,ADRB2,SCN5A,CFC1,HAND1,FHL2,NOS3,VCAM1,FOXO1,NPPA,ANGPT1,WNT2,NTRK3,LRRC10,LAMA4,LMO4,E2F8,ZIC3,PDPN,TGFBR3,NOX1,MTHFD1,VCAN,HEY2,PAX3,TNFAIP3,EMP2
GO: Biological Process	GO:0009887	organ morphogenesis	2.007e-08	8.637e-05	1.234e-05	0.0001104	37	1121	MYCN,DGCR6,MYL2,NOG,ESR2,LRRK2,FGF18,IRX4,CITED2,WNT5B,PROM1,GJA5,FBN2,CLIC5,ODAM,SCN5A,CFC1,MKI67,HAND1,FHL2,FOXO1,PAPPA2,ANGPT1,WNT2,IRX1,BARX2,ZIC3,TGFBR3,CELSR1,MTHFD1,KCNQ4,SLIT1,CD44,HEY2,PAX3,TNFAIP3,IRX2
GO: Biological Process	GO:0003018	vascular process in circulatory system	2.342e-08	0.0001008	1.24e-05	0.0001109	15	202	ESR2,DOCK5,GJA5,ADRA2C,ADRB2,KCNA5,CACNA1G,NOS3,NPPA,DRD1,ANGPT1,EDNRB,TGFBR3,PDE5A,PRKCQ
GO: Biological Process	GO:0050880	regulation of blood vessel size	2.721e-08	0.0001171	1.24e-05	0.0001109	14	175	ESR2,DOCK5,GJA5,ADRA2C,ADRB2,KCNA5,CACNA1G,NOS3,NPPA,DRD1,EDNRB,TGFBR3,PDE5A,PRKCQ
GO: Biological Process	GO:0035150	regulation of tube size	2.925e-08	0.0001259	1.24e-05	0.0001109	14	176	ESR2,DOCK5,GJA5,ADRA2C,ADRB2,KCNA5,CACNA1G,NOS3,NPPA,DRD1,EDNRB,TGFBR3,PDE5A,PRKCQ
GO: Biological Process	GO:0040011	locomotion	3.171e-08	0.0001364	1.24e-05	0.0001109	48	1735	STARD13,ARHGAP24,NOG,APCDD1,ESR2,LRRK2,ABHD6,CHN1,F3,FGF18,CITED2,DOCK5,WNT5B,ATP8A1,MTUS1,ANLN,NAV1,KIF14,FGF13,ALCAM,NOS3,LDLRAD4,VCAM1,PKN3,DRD1,ANGPT1,NTRK3,LAMA2,LAMA4,PTPRU,LMO4,EDNRB,PDPN,POSTN,TGFBR3,CELSR1,NOX1,VCAN,SLIT1,CD44,TNK2,PRKCQ,PAX3,EMP2,MDGA1,SPATA13,SORL1,PHACTR1
GO: Biological Process	GO:0008015	blood circulation	6.968e-08	0.0002998	2.499e-05	0.0002235	24	557	ABAT,MYL2,ESR2,DOCK5,GJA5,ADRA2C,ADRB2,KCNA5,SCN5A,CACNA1G,NOS3,NPPA,DRD1,ANGPT1,EDNRB,POSTN,TGFBR3,NOX1,HEY2,CORIN,PDE5A,PRKCQ,EMP2,ATP2A3
GO: Biological Process	GO:0003013	circulatory system process	7.701e-08	0.0003314	2.549e-05	0.000228	24	560	ABAT,MYL2,ESR2,DOCK5,GJA5,ADRA2C,ADRB2,KCNA5,SCN5A,CACNA1G,NOS3,NPPA,DRD1,ANGPT1,EDNRB,POSTN,TGFBR3,NOX1,HEY2,CORIN,PDE5A,PRKCQ,EMP2,ATP2A3
GO: Biological Process	GO:0022008	neurogenesis	2.619e-07	0.001127	8.05e-05	0.00072	44	1628	MYCN,NOG,SPINT1,APCDD1,ESR2,RTN4R,LRRK2,CHN1,WNT5B,PROM1,ADRA2C,CLIC5,NAV1,DLG2,LRRN2,FGF13,ALCAM,SH3TC2,CUX2,DRD1,FOXO6,WNT2,NTRK3,LAMA2,LMO4,CPNE5,ECT2,EDNRB,POSTN,CELSR1,LINGO1,LZTS1,VCAN,SLIT1,CNTNAP2,CD44,HEY2,RACGAP1,CORIN,PRKCQ,PAX3,MDGA1,PRDM16,SORL1
GO: Biological Process	GO:1903522	regulation of blood circulation	6.48e-07	0.002789	0.0001839	0.001645	17	334	MYL2,ESR2,DOCK5,GJA5,ADRA2C,ADRB2,KCNA5,SCN5A,CACNA1G,NOS3,NPPA,DRD1,HEY2,CORIN,PDE5A,PRKCQ,ATP2A3
GO: Biological Process	GO:0044057	regulation of system process	6.838e-07	0.002942	0.0001839	0.001645	23	586	ABAT,MYL2,ESR2,TRPC3,DOCK5,GJA5,PARP1,ADRA2C,ADRB2,KCNA5,SCN5A,CACNA1G,NOS3,NPPA,DRD1,GPR39,EDNRB,HEY2,CORIN,PDE5A,PRKCQ,EMP2,ATP2A3
GO: Biological Process	GO:0051129	negative regulation of cellular component organization	7.276e-07	0.003131	0.0001842	0.001647	25	680	PTTG1,ARHGAP24,CENPF,RTN4R,LRRK2,PARP1,NEK2,TBC1D4,BUB1,BUB1B,KIF14,FGF13,LDLRAD4,PIF1,LMO4,POSTN,RHOQ,TGFBR3,LINGO1,SLIT1,KANK4,HEY2,MDGA1,MAD2L1,SORL1
GO: Biological Process	GO:0007507	heart development	8.388e-07	0.003609	0.0001934	0.00173	23	593	MYL2,NOG,IRX4,CITED2,GJA5,SCN5A,CFC1,HAND1,FHL2,VCAM1,NPPA,ANGPT1,WNT2,NTRK3,LRRC10,LMO4,ZIC3,PDPN,TGFBR3,MTHFD1,VCAN,HEY2,PAX3
GO: Biological Process	GO:0035295	tube development	8.54e-07	0.003675	0.0001934	0.00173	25	686	STARD13,MYCN,NOG,SPINT1,FGF18,CITED2,PROM1,GJA5,CFC1,HAND1,NOS3,ANGPT1,WNT2,IRX1,LMO4,EDNRB,ZIC3,PDPN,CELSR1,MTHFD1,TK1,ASS1,CD44,PAX3,IRX2
GO: Biological Process	GO:0003012	muscle system process	1.191e-06	0.005126	0.0002563	0.002293	19	430	ABAT,MYL2,TRPC3,NEB,DOCK5,GJA5,PARP1,ADRA2C,ADRB2,KCNA5,SCN5A,CACNA1G,NOS3,NPPA,DRD1,TPCN2,EDNRB,HEY2,PDE5A
GO: Biological Process	GO:0051270	regulation of cellular component movement	1.678e-06	0.007222	0.0003439	0.003076	28	860	STARD13,NOG,ABHD6,F3,FGF18,CITED2,DOCK5,WNT5B,GJA5,ATP8A1,MTUS1,SCN5A,KIF14,LDLRAD4,DRD1,ANGPT1,NTRK3,LAMA2,LAMA4,PTPRU,LMO4,PDPN,POSTN,TGFBR3,SLIT1,EMP2,SPATA13,SORL1
GO: Biological Process	GO:0043269	regulation of ion transport	1.889e-06	0.008127	0.0003694	0.003304	24	669	ABAT,KCNH7,TRPC3,GJA5,PTPN3,ADRB2,KCNA4,ATP8A1,CLIC5,KCNA5,KCNQ5,CLCNKB,SCN5A,CACNA1G,NKAIN1,PLCG2,NOS3,NPPA,DRD1,TPCN2,GPR39,NOX1,KCNQ4,TMEM37
GO: Biological Process	GO:0048699	generation of neurons	2.265e-06	0.009746	0.0003903	0.003491	40	1528	MYCN,NOG,SPINT1,ESR2,RTN4R,LRRK2,CHN1,WNT5B,PROM1,ADRA2C,CLIC5,NAV1,DLG2,LRRN2,FGF13,ALCAM,CUX2,DRD1,FOXO6,WNT2,NTRK3,LAMA2,LMO4,CPNE5,ECT2,EDNRB,POSTN,CELSR1,LINGO1,LZTS1,SLIT1,CNTNAP2,CD44,HEY2,RACGAP1,CORIN,PRKCQ,PAX3,MDGA1,SORL1
GO: Biological Process	GO:0032844	regulation of homeostatic process	2.3e-06	0.009895	0.0003903	0.003491	20	493	ABAT,TRPC3,LRRK2,GJA5,PARP1,PTPN3,NEK2,SCN5A,CACNA1G,PLCG2,PIF1,FOXO1,DRD1,TPCN2,GPR39,EDNRB,CD44,CORIN,PRKCQ,TNFAIP3
GO: Biological Process	GO:0086070	SA node cell to atrial cardiac muscle cell communication	2.449e-06	0.01054	0.0003903	0.003491	4	9	GJA5,KCNA5,SCN5A,CACNA1G
GO: Biological Process	GO:0086018	SA node cell to atrial cardiac muscle cell signalling	2.449e-06	0.01054	0.0003903	0.003491	4	9	GJA5,KCNA5,SCN5A,CACNA1G
GO: Biological Process	GO:0086015	SA node cell action potential	2.449e-06	0.01054	0.0003903	0.003491	4	9	GJA5,KCNA5,SCN5A,CACNA1G
GO: Biological Process	GO:0090066	regulation of anatomical structure size	2.78e-06	0.01196	0.0004225	0.003779	21	544	ESR2,RTN4R,LRRK2,NEB,DOCK5,GJA5,ADRA2C,ADRB2,KCNA5,CACNA1G,FGF13,NOS3,NPPA,DRD1,DEPTOR,NTRK3,EDNRB,TGFBR3,SLIT1,PDE5A,PRKCQ
GO: Biological Process	GO:0060562	epithelial tube morphogenesis	2.928e-06	0.0126	0.0004225	0.003779	17	373	STARD13,MYCN,NOG,SPINT1,CITED2,CFC1,HAND1,ANGPT1,WNT2,IRX1,LMO4,ZIC3,CELSR1,MTHFD1,CD44,PAX3,IRX2
GO: Biological Process	GO:0035239	tube morphogenesis	2.982e-06	0.01283	0.0004225	0.003779	18	415	STARD13,MYCN,NOG,SPINT1,CITED2,CFC1,HAND1,ANGPT1,WNT2,IRX1,LMO4,ZIC3,PDPN,CELSR1,MTHFD1,CD44,PAX3,IRX2
GO: Biological Process	GO:2000021	regulation of ion homeostasis	3.044e-06	0.0131	0.0004225	0.003779	13	222	TRPC3,LRRK2,GJA5,PARP1,PTPN3,SCN5A,CACNA1G,PLCG2,DRD1,TPCN2,GPR39,EDNRB,CORIN
GO: Biological Process	GO:0030334	regulation of cell migration	3.477e-06	0.01496	0.0004676	0.004182	25	742	STARD13,NOG,ABHD6,F3,FGF18,CITED2,DOCK5,WNT5B,ATP8A1,MTUS1,KIF14,LDLRAD4,DRD1,ANGPT1,NTRK3,LAMA2,LAMA4,PTPRU,LMO4,PDPN,POSTN,TGFBR3,EMP2,SPATA13,SORL1
GO: Biological Process	GO:0042310	vasoconstriction	3.9e-06	0.01678	0.0005085	0.004548	9	102	DOCK5,GJA5,ADRA2C,KCNA5,CACNA1G,DRD1,EDNRB,PDE5A,PRKCQ
GO: Biological Process	GO:0040012	regulation of locomotion	5.823e-06	0.02505	0.0007369	0.006591	27	866	STARD13,NOG,LRRK2,ABHD6,F3,FGF18,CITED2,DOCK5,WNT5B,ATP8A1,MTUS1,KIF14,LDLRAD4,DRD1,ANGPT1,NTRK3,LAMA2,LAMA4,PTPRU,LMO4,PDPN,POSTN,TGFBR3,SLIT1,EMP2,SPATA13,SORL1
GO: Biological Process	GO:2000026	regulation of multicellular organismal development	6.179e-06	0.02659	0.0007597	0.006795	45	1893	STARD13,MYCN,NOG,SPINT1,CENPF,RTN4R,LRRK2,TMEM176A,CHN1,F3,FGF18,FANCA,CITED2,PROM1,ADRA2C,FBN2,ADRB2,KIF14,FGF13,NOS3,LDLRAD4,LILRB3,CUX2,FOXO6,WNT2,NTRK3,LAMA2,LAMA4,CPNE5,ECT2,EDNRB,TGFBR3,RASGRP1,CELSR1,LINGO1,LZTS1,SLIT1,CD44,HEY2,PAX3,TNFAIP3,EMP2,MDGA1,PRDM16,SORL1
GO: Biological Process	GO:0001889	liver development	6.524e-06	0.02807	0.0007709	0.006895	11	169	CITED2,PTPN3,ADRB2,CFC1,MKI67,E2F8,ZIC3,TGFBR3,TK1,ASS1,TNFAIP3
GO: Biological Process	GO:0086043	bundle of His cell action potential	6.808e-06	0.02929	0.0007709	0.006895	3	4	GJA5,KCNA5,SCN5A
GO: Biological Process	GO:0086028	bundle of His cell to Purkinje myocyte signaling	6.808e-06	0.02929	0.0007709	0.006895	3	4	GJA5,KCNA5,SCN5A
GO: Biological Process	GO:0003205	cardiac chamber development	7.717e-06	0.03321	0.0008099	0.007244	11	172	MYL2,CITED2,GJA5,SCN5A,CFC1,HAND1,FHL2,WNT2,LMO4,TGFBR3,HEY2
GO: Biological Process	GO:0016331	morphogenesis of embryonic epithelium	7.717e-06	0.03321	0.0008099	0.007244	11	172	NOG,SPINT1,CITED2,HAND1,WNT2,IRX1,LMO4,CELSR1,MTHFD1,PAX3,IRX2
GO: Biological Process	GO:0061008	hepaticobiliary system development	7.717e-06	0.03321	0.0008099	0.007244	11	172	CITED2,PTPN3,ADRB2,CFC1,MKI67,E2F8,ZIC3,TGFBR3,TK1,ASS1,TNFAIP3
GO: Biological Process	GO:0001838	embryonic epithelial tube formation	9.189e-06	0.03954	0.0009414	0.00842	10	143	NOG,SPINT1,CITED2,HAND1,IRX1,LMO4,CELSR1,MTHFD1,PAX3,IRX2
GO: Biological Process	GO:1903524	positive regulation of blood circulation	9.743e-06	0.04192	0.0009552	0.008543	9	114	ESR2,GJA5,ADRA2C,ADRB2,SCN5A,NOS3,NPPA,HEY2,PDE5A
GO: Biological Process	GO:0072175	epithelial tube formation	9.772e-06	0.04205	0.0009552	0.008543	10	144	NOG,SPINT1,CITED2,HAND1,IRX1,LMO4,CELSR1,MTHFD1,PAX3,IRX2
GO: Biological Process	GO:0051983	regulation of chromosome segregation	9.989e-06	0.04298	0.0009552	0.008543	8	87	PTTG1,CENPF,NEK2,BUB1,BUB1B,ECT2,RACGAP1,MAD2L1
GO: Biological Process	GO:0034765	regulation of ion transmembrane transport	1.057e-05	0.04548	0.0009887	0.008843	18	455	KCNH7,GJA5,PTPN3,KCNA4,CLIC5,KCNA5,KCNQ5,CLCNKB,SCN5A,CACNA1G,PLCG2,NPPA,DRD1,TPCN2,GPR39,NOX1,KCNQ4,TMEM37
GO: Biological Process	GO:2000145	regulation of cell motility	1.097e-05	0.04721	0.001004	0.008984	25	793	STARD13,NOG,ABHD6,F3,FGF18,CITED2,DOCK5,WNT5B,ATP8A1,MTUS1,KIF14,LDLRAD4,DRD1,ANGPT1,NTRK3,LAMA2,LAMA4,PTPRU,LMO4,PDPN,POSTN,TGFBR3,EMP2,SPATA13,SORL1
GO: Biological Process	GO:0048738	cardiac muscle tissue development	1.194e-05	0.05136	0.00107	0.009571	12	215	MYL2,NOG,GJA5,HAND1,FHL2,NPPA,ANGPT1,WNT2,LRRC10,TGFBR3,HEY2,PAX3
GO: Biological Process	GO:0090257	regulation of muscle system process	1.436e-05	0.0618	0.001261	0.01128	12	219	ABAT,MYL2,TRPC3,DOCK5,GJA5,PARP1,ADRA2C,ADRB2,SCN5A,NOS3,NPPA,PDE5A
GO: Biological Process	GO:0048646	anatomical structure formation involved in morphogenesis	1.469e-05	0.06321	0.001264	0.01131	34	1299	STARD13,ARHGAP24,MYL2,NOG,SPINT1,NEB,F3,FGF18,CITED2,PROM1,GJA5,FBN2,ADRB2,HAND1,FHL2,NOS3,FOXO1,ANGPT1,WNT2,IRX1,LMO4,E2F8,PDPN,TGFBR3,CELSR1,NOX1,MTHFD1,CD44,HEY2,TANC1,PAX3,TNFAIP3,EMP2,IRX2
GO: Biological Process	GO:0003254	regulation of membrane depolarization	1.559e-05	0.06708	0.001307	0.01169	6	45	LRRK2,GJA5,PARP1,PTPN3,SCN5A,CACNA1G
GO: Biological Process	GO:0003206	cardiac chamber morphogenesis	1.579e-05	0.06795	0.001307	0.01169	9	121	MYL2,CITED2,GJA5,CFC1,HAND1,FHL2,WNT2,TGFBR3,HEY2
GO: Biological Process	GO:0009790	embryo development	1.617e-05	0.06958	0.001313	0.01174	31	1135	MYCN,NOG,SPINT1,CITED2,GJA5,NEK2,FBN2,CLIC5,BUB1,CFC1,HAND1,NOS3,VCAM1,ANGPT1,WNT2,LAMA2,LAMA4,IRX1,LMO4,E2F8,ZIC3,TGFBR3,CELSR1,MTHFD1,TK1,KCNQ4,HEY2,RACGAP1,PAX3,TNFAIP3,IRX2
GO: Biological Process	GO:0034762	regulation of transmembrane transport	1.779e-05	0.07655	0.001418	0.01268	18	473	KCNH7,GJA5,PTPN3,KCNA4,CLIC5,KCNA5,KCNQ5,CLCNKB,SCN5A,CACNA1G,PLCG2,NPPA,DRD1,TPCN2,GPR39,NOX1,KCNQ4,TMEM37
GO: Biological Process	GO:0051049	regulation of transport	1.824e-05	0.07848	0.001427	0.01276	45	1975	ABAT,KCNH7,TRPC3,LRRK2,BID,GJA5,PARP1,PTPN3,ADRA2C,ADRB2,TBC1D4,KCNA4,ATP8A1,CLIC5,KCNA5,KCNQ5,CLCNKB,SCN5A,CACNA1G,NKAIN1,PLCG2,NOS3,SH3TC2,NPPA,DRD1,TPCN2,SGIP1,ANGPT1,GPR39,GRB10,ECT2,EDNRB,POSTN,RHOQ,RASGRP1,CELSR1,NOX1,STXBP6,SYTL4,KCNQ4,TMEM37,CORIN,TNK2,PRKCQ,SORL1
GO: Biological Process	GO:0009719	response to endogenous stimulus	2.142e-05	0.09216	0.001646	0.01472	41	1740	EME1,ABAT,NOG,SPINT1,ESR2,TRPC3,LRRK2,F3,FGF18,BID,CITED2,NPFFR2,PARP1,FBN2,ADRB2,TBC1D4,PTPRE,MGST1,CFC1,NR3C2,PLCG2,FHL2,NOS3,LDLRAD4,VCAM1,FOXO1,NPPA,DRD1,WNT2,NTRK3,GRB10,PTPRU,POSTN,RHOQ,TGFBR3,TK1,ASS1,CD44,PRKCQ,TNFAIP3,PRDM16
GO: Biological Process	GO:0006936	muscle contraction	2.189e-05	0.09418	0.001652	0.01478	15	348	ABAT,MYL2,NEB,DOCK5,GJA5,ADRA2C,ADRB2,KCNA5,SCN5A,CACNA1G,NPPA,DRD1,TPCN2,EDNRB,PDE5A
GO: Biological Process	GO:0035148	tube formation	2.321e-05	0.09989	0.001722	0.0154	10	159	NOG,SPINT1,CITED2,HAND1,IRX1,LMO4,CELSR1,MTHFD1,PAX3,IRX2
GO: Biological Process	GO:0001944	vasculature development	2.414e-05	0.1039	0.001761	0.01575	22	677	STARD13,ARHGAP24,SPINT1,F3,FGF18,CITED2,GJA5,ADRB2,CFC1,HAND1,NOS3,FOXO1,ANGPT1,WNT2,LAMA4,E2F8,PDPN,TGFBR3,NOX1,HEY2,TNFAIP3,EMP2
GO: Biological Process	GO:0045595	regulation of cell differentiation	2.804e-05	0.1207	0.002011	0.01799	40	1699	MYCN,NOG,SPINT1,RTN4R,LRRK2,TMEM176A,CHN1,FGF18,FANCA,WNT5B,PROM1,PARP1,ADRA2C,FBN2,KIF14,FGF13,ADIRF,LDLRAD4,FOXO1,LILRB3,CUX2,FOXO6,WNT2,NTRK3,LMO4,CPNE5,ECT2,EDNRB,POSTN,TGFBR3,RASGRP1,LINGO1,LZTS1,SLIT1,CD44,HEY2,PDE5A,EMP2,PRDM16,SORL1
GO: Biological Process	GO:0099624	atrial cardiac muscle cell membrane repolarization	3.344e-05	0.1439	0.002321	0.02076	3	6	KCNA5,SCN5A,NPPA
GO: Biological Process	GO:0060372	regulation of atrial cardiac muscle cell membrane repolarization	3.344e-05	0.1439	0.002321	0.02076	3	6	KCNA5,SCN5A,NPPA
GO: Biological Process	GO:0003073	regulation of systemic arterial blood pressure	3.448e-05	0.1484	0.002355	0.02106	8	103	GJA5,ADRB2,NOS3,NPPA,POSTN,NOX1,CORIN,EMP2
GO: Biological Process	GO:0051241	negative regulation of multicellular organismal process	3.63e-05	0.1562	0.002441	0.02183	30	1127	STARD13,MYCN,ABAT,NOG,RTN4R,TMEM176A,DOCK5,GJA5,ADRA2C,ADRB2,FGF13,NOS3,LDLRAD4,NPPA,LILRB3,DRD1,ANGPT1,GPR39,NTRK3,EDNRB,TGFBR3,LINGO1,SLIT1,CD44,HEY2,PDE5A,TNFAIP3,MDGA1,PRDM16,SORL1
GO: Biological Process	GO:0008016	regulation of heart contraction	3.851e-05	0.1657	0.002549	0.0228	12	242	MYL2,GJA5,ADRB2,KCNA5,SCN5A,CACNA1G,NOS3,NPPA,HEY2,CORIN,PDE5A,ATP2A3
GO: Biological Process	GO:0001568	blood vessel development	4.142e-05	0.1782	0.0027	0.02415	21	651	STARD13,ARHGAP24,SPINT1,F3,FGF18,CITED2,GJA5,ADRB2,CFC1,HAND1,NOS3,FOXO1,ANGPT1,WNT2,LAMA4,E2F8,TGFBR3,NOX1,HEY2,TNFAIP3,EMP2
GO: Biological Process	GO:0061061	muscle structure development	4.726e-05	0.2034	0.003035	0.02715	21	657	FBXO40,MYL2,NOG,CENPF,NEB,CITED2,ADRB2,HAND1,FHL2,NPPA,ANGPT1,WNT2,LRRC10,LAMA2,BARX2,EDNRB,TGFBR3,ASS1,HEY2,TANC1,PAX3
GO: Biological Process	GO:0048729	tissue morphogenesis	4.932e-05	0.2122	0.003121	0.02791	23	762	STARD13,MYCN,ARHGAP24,MYL2,NOG,SPINT1,ESR2,CITED2,PROM1,CFC1,HAND1,ANGPT1,WNT2,IRX1,LMO4,ZIC3,TGFBR3,CELSR1,MTHFD1,CD44,HEY2,PAX3,IRX2
GO: Biological Process	GO:0019229	regulation of vasoconstriction	5.42e-05	0.2332	0.00338	0.03023	7	81	DOCK5,GJA5,ADRA2C,KCNA5,DRD1,PDE5A,PRKCQ
GO: Biological Process	GO:0010543	regulation of platelet activation	5.824e-05	0.2506	0.00358	0.03202	5	35	ABAT,ADRB2,NOS3,PDPN,PRKCQ
GO: Biological Process	GO:0030182	neuron differentiation	6.502e-05	0.2798	0.003941	0.03525	34	1398	MYCN,NOG,RTN4R,LRRK2,CHN1,WNT5B,PROM1,ADRA2C,CLIC5,DLG2,LRRN2,FGF13,ALCAM,CUX2,DRD1,FOXO6,WNT2,NTRK3,LAMA2,LMO4,CPNE5,ECT2,EDNRB,POSTN,LINGO1,LZTS1,SLIT1,CNTNAP2,CD44,HEY2,CORIN,PRKCQ,PAX3,MDGA1
GO: Biological Process	GO:2000816	negative regulation of mitotic sister chromatid separation	6.697e-05	0.2882	0.003998	0.03576	5	36	PTTG1,CENPF,BUB1,BUB1B,MAD2L1
GO: Biological Process	GO:0044093	positive regulation of molecular function	6.782e-05	0.2918	0.003998	0.03576	42	1893	STARD13,ARHGAP24,ESR2,RTN4R,LRRK2,CHN1,F3,FGF18,BID,DOCK5,PLEKHG1,PARP1,NEK2,ADRA2C,ADRB2,TBC1D4,ODAM,RASGRP3,BUB1B,KIF14,FGF13,PLCB2,PLCG2,NOS3,NPPA,DRD1,ANGPT1,WNT2,NTRK3,DEPDC1,LMO4,ECT2,TGFBR3,RASGRP1,RACGAP1,PDE5A,PRKCQ,EMP2,MAD2L1,SPATA13,TPD52L1,SORL1
GO: Biological Process	GO:0006939	smooth muscle contraction	7.128e-05	0.3067	0.004145	0.03707	8	114	ABAT,DOCK5,ADRA2C,ADRB2,CACNA1G,DRD1,TPCN2,EDNRB
GO: Biological Process	GO:0048568	embryonic organ development	7.265e-05	0.3126	0.004168	0.03728	17	479	MYCN,NOG,SPINT1,CITED2,GJA5,FBN2,CLIC5,CFC1,HAND1,VCAM1,WNT2,E2F8,ZIC3,CELSR1,MTHFD1,KCNQ4,HEY2
GO: Biological Process	GO:0050890	cognition	8.145e-05	0.3505	0.004494	0.0402	13	303	NOG,ESR2,ADRB2,ATP8A1,FGF13,DOPEY2,CUX2,DRD1,FOXO6,CNTNAP2,SORCS3,PDE5A,TANC1
GO: Biological Process	GO:0006813	potassium ion transport	8.158e-05	0.351	0.004494	0.0402	11	222	KCNH7,SLC12A8,GJA5,ADRB2,KCNA4,KCNA5,KCNQ5,NOS3,NPPA,DRD1,KCNQ4
GO: Biological Process	GO:0060429	epithelium development	8.25e-05	0.355	0.004494	0.0402	32	1296	STARD13,MYCN,ARHGAP24,NOG,SPINT1,APCDD1,ESR2,CITED2,WNT5B,PROM1,GJA5,CLIC5,CFC1,HAND1,VCAM1,ANGPT1,WNT2,NTRK3,IRX1,BARX2,LMO4,E2F8,EDNRB,ZIC3,PDPN,TGFBR3,CELSR1,MTHFD1,CD44,HEY2,PAX3,IRX2
GO: Biological Process	GO:0042391	regulation of membrane potential	8.251e-05	0.355	0.004494	0.0402	15	391	ABAT,KCNH7,LRRK2,GJA5,PARP1,PTPN3,ADRB2,KCNA5,SCN5A,CACNA1G,NPPA,CUX2,DRD1,TPCN2,GPR39
GO: Biological Process	GO:0033048	negative regulation of mitotic sister chromatid segregation	8.744e-05	0.3763	0.004703	0.04207	5	38	PTTG1,CENPF,BUB1,BUB1B,MAD2L1
GO: Biological Process	GO:0042127	regulation of cell proliferation	9.022e-05	0.3882	0.004711	0.04214	38	1666	MYCN,PTTG1,NOG,SPINT1,ESR2,LRRK2,F3,FGF18,BID,CDC7,FANCA,RTKN2,ADRB2,KCNA5,ODAM,SCN5A,KIF14,NR3C2,NOS3,VCAM1,FOXO1,ANGPT1,WNT2,NTRK3,GRK5,PTPRU,CBFA2T3,EDNRB,TGFBR3,NOX1,CD44,HEY2,TNK2,PDE5A,PRKCQ,PAX3,TNFAIP3,EMP2
GO: Biological Process	GO:0022603	regulation of anatomical structure morphogenesis	9.157e-05	0.394	0.004711	0.04214	29	1128	STARD13,NOG,RTN4R,LRRK2,CHN1,F3,FGF18,CDC7,CITED2,ADRB2,FGF13,NOS3,LDLRAD4,CUX2,WNT2,NTRK3,CPNE5,PDPN,POSTN,RHOQ,TGFBR3,CELSR1,LINGO1,LZTS1,SLIT1,HEY2,PAX3,TNFAIP3,EMP2
GO: Biological Process	GO:0033002	muscle cell proliferation	9.175e-05	0.3948	0.004711	0.04214	10	187	NOG,ESR2,NOS3,ANGPT1,WNT2,TGFBR3,NOX1,TK1,HEY2,TNFAIP3
GO: Biological Process	GO:0060371	regulation of atrial cardiac muscle cell membrane depolarization	9.196e-05	0.3957	0.004711	0.04214	3	8	GJA5,SCN5A,CACNA1G
GO: Biological Process	GO:0014706	striated muscle tissue development	9.771e-05	0.4205	0.004947	0.04424	15	397	MYL2,NOG,CENPF,CITED2,GJA5,ADRB2,HAND1,FHL2,NPPA,ANGPT1,WNT2,LRRC10,TGFBR3,HEY2,PAX3
GO: Biological Process	GO:0014855	striated muscle cell proliferation	9.925e-05	0.4271	0.004966	0.04442	6	62	NOG,ANGPT1,WNT2,TGFBR3,TK1,HEY2
GO: Biological Process	GO:0099623	regulation of cardiac muscle cell membrane repolarization	0.0001038	0.4468	0.005136	0.04594	4	21	GJA5,KCNA5,SCN5A,NPPA
GO: Biological Process	GO:0055008	cardiac muscle tissue morphogenesis	0.0001086	0.4674	0.005311	0.0475	6	63	MYL2,HAND1,ANGPT1,WNT2,TGFBR3,HEY2
GO: Biological Process	GO:0007611	learning or memory	0.0001138	0.4897	0.005503	0.04922	12	271	NOG,ESR2,ADRB2,ATP8A1,FGF13,CUX2,DRD1,FOXO6,CNTNAP2,SORCS3,PDE5A,TANC1
GO: Biological Process	GO:0048598	embryonic morphogenesis	0.0001157	0.4977	0.005531	0.04947	20	648	MYCN,NOG,SPINT1,CITED2,GJA5,FBN2,CLIC5,CFC1,HAND1,VCAM1,WNT2,IRX1,LMO4,ZIC3,CELSR1,MTHFD1,KCNQ4,PAX3,TNFAIP3,IRX2
GO: Biological Process	GO:0044708	single-organism behavior	0.0001221	0.5254	0.005774	0.05164	17	500	ABAT,NOG,ESR2,LRRK2,PARP1,ADRB2,ATP8A1,FGF13,CUX2,DRD1,FOXO6,GPR39,CNTNAP2,SORCS3,PDE5A,TANC1,OTOG
GO: Biological Process	GO:0033046	negative regulation of sister chromatid segregation	0.0001268	0.5456	0.00593	0.05304	5	41	PTTG1,CENPF,BUB1,BUB1B,MAD2L1
GO: Biological Process	GO:0048732	gland development	0.0001343	0.5779	0.006003	0.0537	17	504	NOG,ESR2,CITED2,PTPN3,ADRB2,CFC1,MKI67,WNT2,LMO4,E2F8,ZIC3,TGFBR3,TK1,ASS1,CD44,PAX3,TNFAIP3
GO: Biological Process	GO:0060047	heart contraction	0.0001351	0.5813	0.006003	0.0537	12	276	MYL2,GJA5,ADRB2,KCNA5,SCN5A,CACNA1G,NOS3,NPPA,HEY2,CORIN,PDE5A,ATP2A3
GO: Biological Process	GO:0086016	AV node cell action potential	0.0001367	0.5883	0.006003	0.0537	3	9	GJA5,SCN5A,CACNA1G
GO: Biological Process	GO:0061032	visceral serous pericardium development	0.0001367	0.5883	0.006003	0.0537	3	9	VCAM1,PDPN,TGFBR3
GO: Biological Process	GO:0086067	AV node cell to bundle of His cell communication	0.0001367	0.5883	0.006003	0.0537	3	9	GJA5,SCN5A,CACNA1G
GO: Biological Process	GO:0086027	AV node cell to bundle of His cell signaling	0.0001367	0.5883	0.006003	0.0537	3	9	GJA5,SCN5A,CACNA1G
GO: Biological Process	GO:0008217	regulation of blood pressure	0.000141	0.6067	0.006128	0.05481	10	197	ABAT,GJA5,ADRB2,NOS3,NPPA,EDNRB,POSTN,NOX1,CORIN,EMP2
GO: Biological Process	GO:0072272	proximal/distal pattern formation involved in metanephric nephron development	0.0001458	0.6274	0.006274	0.05611	2	2	IRX1,IRX2
GO: Biological Process	GO:0003015	heart process	0.0001494	0.6431	0.006294	0.05629	12	279	MYL2,GJA5,ADRB2,KCNA5,SCN5A,CACNA1G,NOS3,NPPA,HEY2,CORIN,PDE5A,ATP2A3
GO: Biological Process	GO:0002009	morphogenesis of an epithelium	0.0001498	0.6445	0.006294	0.05629	19	609	STARD13,MYCN,ARHGAP24,NOG,SPINT1,ESR2,CITED2,CFC1,HAND1,ANGPT1,WNT2,IRX1,LMO4,ZIC3,CELSR1,MTHFD1,CD44,PAX3,IRX2
GO: Biological Process	GO:0003231	cardiac ventricle development	0.0001519	0.6538	0.006294	0.05629	8	127	MYL2,CITED2,GJA5,SCN5A,HAND1,LMO4,TGFBR3,HEY2
GO: Biological Process	GO:0010035	response to inorganic substance	0.0001521	0.6546	0.006294	0.05629	18	559	ABAT,ESR2,TRPC3,LRRK2,F3,PARP1,KCNA5,SCN5A,CACNA1G,PLCG2,NOS3,VCAM1,FOXO1,GPR39,ECT2,TK1,ASS1,TNFAIP3
GO: Biological Process	GO:0060537	muscle tissue development	0.000159	0.684	0.006383	0.05709	15	415	MYL2,NOG,CENPF,CITED2,GJA5,ADRB2,HAND1,FHL2,NPPA,ANGPT1,WNT2,LRRC10,TGFBR3,HEY2,PAX3
GO: Biological Process	GO:0001659	temperature homeostasis	0.0001597	0.6872	0.006383	0.05709	5	43	ABAT,ADRB2,FOXO1,DRD1,EDNRB
GO: Biological Process	GO:0051985	negative regulation of chromosome segregation	0.0001597	0.6872	0.006383	0.05709	5	43	PTTG1,CENPF,BUB1,BUB1B,MAD2L1
GO: Biological Process	GO:0043085	positive regulation of catalytic activity	0.0001602	0.6894	0.006383	0.05709	36	1588	STARD13,ARHGAP24,RTN4R,LRRK2,CHN1,F3,FGF18,BID,DOCK5,PLEKHG1,NEK2,ADRA2C,ADRB2,TBC1D4,ODAM,RASGRP3,BUB1B,KIF14,FGF13,PLCB2,NOS3,DRD1,ANGPT1,NTRK3,DEPDC1,LMO4,ECT2,RASGRP1,RACGAP1,PDE5A,PRKCQ,EMP2,MAD2L1,SPATA13,TPD52L1,SORL1
GO: Biological Process	GO:0006937	regulation of muscle contraction	0.0001618	0.6962	0.006387	0.05713	9	163	ABAT,MYL2,DOCK5,GJA5,ADRA2C,ADRB2,SCN5A,NPPA,PDE5A
GO: Biological Process	GO:0086010	membrane depolarization during action potential	0.0001784	0.7678	0.006948	0.06214	5	44	GJA5,PTPN3,SCN5A,CACNA1G,TPCN2
GO: Biological Process	GO:0086019	cell-cell signaling involved in cardiac conduction	0.0001792	0.7712	0.006948	0.06214	4	24	GJA5,KCNA5,SCN5A,CACNA1G
GO: Biological Process	GO:0007610	behavior	0.0001839	0.7915	0.007067	0.06321	20	671	ABAT,NOG,ESR2,LRRK2,PARP1,ADRB2,ATP8A1,FGF13,CUX2,DRD1,FOXO6,GPR39,GRID1,CELSR1,CNTNAP2,SORCS3,PDE5A,TANC1,MRAP2,OTOG
GO: Biological Process	GO:0042060	wound healing	0.0001933	0.8317	0.007298	0.06527	18	570	STARD13,ABAT,ARHGAP24,NOG,TRPC3,F3,WNT5B,ADRA2C,ADRB2,ODAM,PLCG2,NOS3,PDPN,POSTN,CELSR1,CD44,PRKCQ,TNFAIP3
GO: Biological Process	GO:0001892	embryonic placenta development	0.0001933	0.8319	0.007298	0.06527	7	99	SPINT1,CITED2,HAND1,VCAM1,WNT2,E2F8,HEY2
GO: Biological Process	GO:0099622	cardiac muscle cell membrane repolarization	0.0002114	0.9095	0.007909	0.07074	4	25	GJA5,KCNA5,SCN5A,NPPA
GO: Biological Process	GO:0043500	muscle adaptation	0.0002189	0.9419	0.008092	0.07238	7	101	TRPC3,PARP1,SCN5A,NOS3,NPPA,HEY2,PDE5A
GO: Biological Process	GO:1901700	response to oxygen-containing compound	0.00022	0.9467	0.008092	0.07238	36	1614	ABAT,ESR2,TRPC3,LRRK2,ABHD6,F3,BID,WNT5B,NPFFR2,PARP1,ADRB2,TBC1D4,KCNA5,PTPRE,MGST1,PLCG2,NOS3,VCAM1,FOXO1,NPPA,DRD1,TPCN2,GPR39,WNT2,NTRK3,GRB10,ECT2,EDNRB,POSTN,RHOQ,TGFBR3,NOX1,TK1,ASS1,PRKCQ,TNFAIP3
GO: Biological Process	GO:0070482	response to oxygen levels	0.0002399	1	0.00867	0.07754	13	338	ABAT,CITED2,ADRB2,KCNA5,VCAM1,FOXO1,NPPA,DRD1,CBFA2T3,POSTN,TGFBR3,NOX1,PRKCQ
GO: Biological Process	GO:0000070	mitotic sister chromatid segregation	0.0002433	1	0.00867	0.07754	8	136	PTTG1,CENPF,NEK2,BUB1,BUB1B,KIF14,RACGAP1,MAD2L1
GO: Biological Process	GO:0060415	muscle tissue morphogenesis	0.0002463	1	0.00867	0.07754	6	73	MYL2,HAND1,ANGPT1,WNT2,TGFBR3,HEY2
GO: Biological Process	GO:0001843	neural tube closure	0.0002471	1	0.00867	0.07754	7	103	NOG,SPINT1,CITED2,LMO4,CELSR1,MTHFD1,PAX3
GO: Biological Process	GO:0008608	attachment of spindle microtubules to kinetochore	0.0002474	1	0.00867	0.07754	4	26	NUF2,NEK2,ECT2,RACGAP1
GO: Biological Process	GO:0003007	heart morphogenesis	0.0002478	1	0.00867	0.07754	11	252	MYL2,CITED2,GJA5,CFC1,HAND1,FHL2,ANGPT1,WNT2,ZIC3,TGFBR3,HEY2
GO: Biological Process	GO:0022414	reproductive process	0.0002594	1	0.0088	0.07871	34	1503	PTTG1,ABAT,NOG,SPINT1,ESR2,TRPC3,MND1,FANCA,CITED2,NEK2,ADRA2C,ADRB2,CLIC5,MGST1,MKI67,HAND1,NOS3,VCAM1,CCDC33,NPPA,DRD1,ANGPT1,WNT2,E2F8,EDNRB,TK1,CD44,EXO1,HEY2,RACGAP1,CORIN,PDE5A,EMP2,PACRG
GO: Biological Process	GO:0060606	tube closure	0.0002623	1	0.0088	0.07871	7	104	NOG,SPINT1,CITED2,LMO4,CELSR1,MTHFD1,PAX3
GO: Biological Process	GO:0051899	membrane depolarization	0.0002623	1	0.0088	0.07871	7	104	LRRK2,GJA5,PARP1,PTPN3,SCN5A,CACNA1G,TPCN2
GO: Biological Process	GO:0002024	diet induced thermogenesis	0.0002638	1	0.0088	0.07871	3	11	ADRB2,CLIC5,GPR39
GO: Biological Process	GO:0086069	bundle of His cell to Purkinje myocyte communication	0.0002638	1	0.0088	0.07871	3	11	GJA5,KCNA5,SCN5A
GO: Biological Process	GO:0019220	regulation of phosphate metabolic process	0.0002644	1	0.0088	0.07871	38	1756	NOG,ESR2,RTN4R,LRRK2,FGF18,CDCA2,NPFFR2,ADRA2C,ADRB2,ODAM,KIF14,DLG2,FGF13,NOS3,LDLRAD4,FOXO1,DRD1,ANGPT1,DEPTOR,NTRK3,GRB10,CBFA2T3,LMO4,ECT2,EDNRB,RASGRP1,PPP2R2B,NOX1,VCAN,CD44,TNK2,PDE5A,TNFAIP3,EMP2,MRAP2,TPD52L1,SORL1,PHACTR1
GO: Biological Process	GO:0000003	reproduction	0.0002658	1	0.0088	0.07871	34	1505	PTTG1,ABAT,NOG,SPINT1,ESR2,TRPC3,MND1,FANCA,CITED2,NEK2,ADRA2C,ADRB2,CLIC5,MGST1,MKI67,HAND1,NOS3,VCAM1,CCDC33,NPPA,DRD1,ANGPT1,WNT2,E2F8,EDNRB,TK1,CD44,EXO1,HEY2,RACGAP1,CORIN,PDE5A,EMP2,PACRG
GO: Biological Process	GO:0051782	negative regulation of cell division	0.0002856	1	0.00938	0.0839	6	75	PTTG1,CENPF,BUB1,BUB1B,E2F8,MAD2L1
GO: Biological Process	GO:0060343	trabecula formation	0.0002878	1	0.00938	0.0839	4	27	FBN2,FHL2,TGFBR3,HEY2
GO: Biological Process	GO:0045839	negative regulation of mitotic nuclear division	0.0002984	1	0.009654	0.08635	5	49	PTTG1,CENPF,BUB1,BUB1B,MAD2L1
GO: Biological Process	GO:0051174	regulation of phosphorus metabolic process	0.0003061	1	0.00983	0.08792	38	1769	NOG,ESR2,RTN4R,LRRK2,FGF18,CDCA2,NPFFR2,ADRA2C,ADRB2,ODAM,KIF14,DLG2,FGF13,NOS3,LDLRAD4,FOXO1,DRD1,ANGPT1,DEPTOR,NTRK3,GRB10,CBFA2T3,LMO4,ECT2,EDNRB,RASGRP1,PPP2R2B,NOX1,VCAN,CD44,TNK2,PDE5A,TNFAIP3,EMP2,MRAP2,TPD52L1,SORL1,PHACTR1
GO: Biological Process	GO:0014020	primary neural tube formation	0.0003306	1	0.01054	0.09425	7	108	NOG,SPINT1,CITED2,LMO4,CELSR1,MTHFD1,PAX3
GO: Biological Process	GO:0097305	response to alcohol	0.0003458	1	0.01081	0.0967	14	398	ABAT,ESR2,F3,BID,ADRB2,NOS3,VCAM1,FOXO1,DRD1,TPCN2,NTRK3,POSTN,TK1,ASS1
GO: Biological Process	GO:0051988	regulation of attachment of spindle microtubules to kinetochore	0.0003486	1	0.01081	0.0967	3	12	NEK2,ECT2,RACGAP1
GO: Biological Process	GO:1990845	adaptive thermogenesis	0.0003486	1	0.01081	0.0967	3	12	ADRB2,CLIC5,GPR39
GO: Biological Process	GO:0060284	regulation of cell development	0.0003492	1	0.01081	0.0967	25	985	MYCN,NOG,SPINT1,RTN4R,LRRK2,CHN1,ADRA2C,KIF14,FGF13,LDLRAD4,CUX2,FOXO6,WNT2,NTRK3,CPNE5,ECT2,EDNRB,POSTN,TGFBR3,LINGO1,LZTS1,SLIT1,HEY2,PDE5A,SORL1
GO: Biological Process	GO:0014070	response to organic cyclic compound	0.0003592	1	0.01104	0.09874	26	1045	ABAT,ESR2,TRPC3,LRRK2,F3,BID,CITED2,PARP1,ADRB2,SCN5A,MKI67,NR3C2,PLCG2,FHL2,NOS3,VCAM1,FOXO1,DRD1,TPCN2,NTRK3,PTPRU,EDNRB,POSTN,TK1,ASS1,PRKCQ
GO: Biological Process	GO:0010965	regulation of mitotic sister chromatid separation	0.000395	1	0.01205	0.1078	5	52	PTTG1,CENPF,BUB1,BUB1B,MAD2L1
GO: Biological Process	GO:0051960	regulation of nervous system development	0.0004111	1	0.01239	0.1108	23	881	MYCN,NOG,SPINT1,RTN4R,LRRK2,CHN1,ADRA2C,KIF14,FGF13,CUX2,FOXO6,WNT2,NTRK3,CPNE5,ECT2,EDNRB,CELSR1,LINGO1,LZTS1,SLIT1,HEY2,MDGA1,SORL1
GO: Biological Process	GO:0007517	muscle organ development	0.0004117	1	0.01239	0.1108	14	405	MYL2,NOG,CENPF,NEB,CITED2,ADRB2,HAND1,ANGPT1,WNT2,LAMA2,TGFBR3,ASS1,HEY2,PAX3
GO: Biological Process	GO:0086017	Purkinje myocyte action potential	0.0004287	1	0.01267	0.1133	2	3	GJA5,SCN5A
GO: Biological Process	GO:0048644	muscle organ morphogenesis	0.0004336	1	0.01267	0.1133	6	81	MYL2,HAND1,ANGPT1,WNT2,TGFBR3,HEY2
GO: Biological Process	GO:0045932	negative regulation of muscle contraction	0.0004368	1	0.01267	0.1133	4	30	DOCK5,ADRA2C,ADRB2,PDE5A
GO: Biological Process	GO:0060306	regulation of membrane repolarization	0.0004368	1	0.01267	0.1133	4	30	GJA5,KCNA5,SCN5A,NPPA
GO: Biological Process	GO:0045686	negative regulation of glial cell differentiation	0.0004368	1	0.01267	0.1133	4	30	MYCN,NOG,NTRK3,LINGO1
GO: Biological Process	GO:0051240	positive regulation of multicellular organismal process	0.0004387	1	0.01267	0.1133	35	1610	ABAT,NOG,SPINT1,ESR2,TRPC3,F3,FGF18,CITED2,PROM1,GJA5,PARP1,ADRA2C,FBN2,ADRB2,SCN5A,PLCG2,NOS3,NPPA,CUX2,ANGPT1,FOXO6,WNT2,DDX60,NTRK3,CPNE5,ECT2,EDNRB,PDPN,POSTN,RASGRP1,NOX1,HEY2,PDE5A,PRKCQ,TNFAIP3
GO: Biological Process	GO:0031330	negative regulation of cellular catabolic process	0.0004477	1	0.01284	0.1149	9	187	CENPF,LRRK2,PTPN3,BUB1,BUB1B,CBFA2T3,LZTS1,TNFAIP3,MAD2L1
GO: Biological Process	GO:0051347	positive regulation of transferase activity	0.0004507	1	0.01284	0.1149	19	665	LRRK2,FGF18,NEK2,ADRA2C,ADRB2,BUB1B,KIF14,FGF13,ANGPT1,NTRK3,LMO4,ECT2,RASGRP1,PDE5A,PRKCQ,EMP2,MAD2L1,TPD52L1,SORL1
GO: Biological Process	GO:0051306	mitotic sister chromatid separation	0.0004714	1	0.01334	0.1194	5	54	PTTG1,CENPF,BUB1,BUB1B,MAD2L1
GO: Biological Process	GO:0051338	regulation of transferase activity	0.0004766	1	0.0134	0.1199	25	1006	RTN4R,LRRK2,FGF18,NPFFR2,NEK2,ADRA2C,ADRB2,BUB1B,KIF14,FGF13,PIF1,DRD1,ANGPT1,DEPTOR,NTRK3,LMO4,ECT2,RASGRP1,PDE5A,PRKCQ,TNFAIP3,EMP2,MAD2L1,TPD52L1,SORL1
GO: Biological Process	GO:0086091	regulation of heart rate by cardiac conduction	0.0004968	1	0.0137	0.1226	4	31	GJA5,KCNA5,SCN5A,CACNA1G
GO: Biological Process	GO:0007094	mitotic spindle assembly checkpoint	0.0004968	1	0.0137	0.1226	4	31	CENPF,BUB1,BUB1B,MAD2L1
GO: Biological Process	GO:0003209	cardiac atrium morphogenesis	0.0004968	1	0.0137	0.1226	4	31	GJA5,CFC1,WNT2,HEY2
GO: Biological Process	GO:0003044	regulation of systemic arterial blood pressure mediated by a chemical signal	0.0005135	1	0.01407	0.1259	5	55	GJA5,ADRB2,NOS3,NOX1,CORIN
GO: Biological Process	GO:0000904	cell morphogenesis involved in differentiation	0.0005273	1	0.01436	0.1284	22	840	NOG,RTN4R,LRRK2,CHN1,CLIC5,KIF14,LRRN2,FGF13,ALCAM,LDLRAD4,CUX2,WNT2,NTRK3,LAMA2,POSTN,TGFBR3,LINGO1,LZTS1,SLIT1,HEY2,PRKCQ,PAX3
GO: Biological Process	GO:2001251	negative regulation of chromosome organization	0.0005369	1	0.01453	0.13	7	117	PTTG1,CENPF,PARP1,BUB1,BUB1B,PIF1,MAD2L1
GO: Biological Process	GO:0007167	enzyme linked receptor protein signaling pathway	0.0005505	1	0.01476	0.132	25	1016	NOG,ESR2,CHN1,F3,FGF18,CITED2,PARP1,ADRA2C,FBN2,ADRB2,PTPRE,CFC1,LDLRAD4,FOXO1,SH3TC2,NPPA,ANGPT1,NTRK3,GRB10,PTPRU,RHOQ,TGFBR3,TNK2,PRKCQ,PRDM16
GO: Biological Process	GO:0051336	regulation of hydrolase activity	0.000553	1	0.01476	0.132	31	1379	STARD13,PTTG1,ARHGAP24,SPINT1,RTN4R,LRRK2,CHN1,F3,FGF18,BID,DOCK5,PLEKHG1,ADRB2,TBC1D4,ODAM,RASGRP3,DLG2,PLCB2,NOS3,ANGPT1,NTRK3,DEPDC1,ECT2,RASGRP1,PPP2R2B,VCAN,CD44,RACGAP1,TNK2,SPATA13,SORL1
GO: Biological Process	GO:0045776	negative regulation of blood pressure	0.0005584	1	0.01476	0.132	5	56	ABAT,GJA5,ADRB2,NOS3,NPPA
GO: Biological Process	GO:0042311	vasodilation	0.0005615	1	0.01476	0.132	6	85	ESR2,GJA5,ADRB2,NOS3,DRD1,EDNRB
GO: Biological Process	GO:0071173	spindle assembly checkpoint	0.0005625	1	0.01476	0.132	4	32	CENPF,BUB1,BUB1B,MAD2L1
GO: Biological Process	GO:0060411	cardiac septum morphogenesis	0.0006061	1	0.01576	0.141	5	57	CITED2,GJA5,CFC1,HAND1,HEY2
GO: Biological Process	GO:0033993	response to lipid	0.000608	1	0.01576	0.141	25	1023	ESR2,F3,BID,CITED2,WNT5B,PARP1,ADRB2,MGST1,NR3C2,PLCG2,FHL2,NOS3,VCAM1,FOXO1,DRD1,TPCN2,WNT2,NTRK3,PTPRU,EDNRB,POSTN,TGFBR3,TK1,ASS1,TNFAIP3
GO: Biological Process	GO:0010648	negative regulation of cell communication	0.0006315	1	0.01615	0.1444	30	1328	ARHGAP24,NOG,APCDD1,ESR2,RTN4R,LRRK2,ABHD6,WNT5B,ADRA2C,FBN2,ADRB2,PTPRE,NOS3,LDLRAD4,FOXO1,DRD1,DEPTOR,GRK5,GRB10,TGFBR3,SYTL4,LZTS1,KCNQ4,CD44,HEY2,SORCS3,PRKCQ,TNFAIP3,PRDM16,SORL1
GO: Biological Process	GO:0002026	regulation of the force of heart contraction	0.0006341	1	0.01615	0.1444	4	33	MYL2,ADRB2,NOS3,PDE5A
GO: Biological Process	GO:0008045	motor neuron axon guidance	0.0006341	1	0.01615	0.1444	4	33	NOG,CHN1,ALCAM,SLIT1
GO: Biological Process	GO:0035637	multicellular organismal signaling	0.000652	1	0.01642	0.1469	9	197	GJA5,KCNA5,SCN5A,CACNA1G,NPPA,DRD1,CNTNAP2,CORIN,ATP2A3
GO: Biological Process	GO:0001841	neural tube formation	0.0006565	1	0.01642	0.1469	7	121	NOG,SPINT1,CITED2,LMO4,CELSR1,MTHFD1,PAX3
GO: Biological Process	GO:0033047	regulation of mitotic sister chromatid segregation	0.0006569	1	0.01642	0.1469	5	58	PTTG1,CENPF,BUB1,BUB1B,MAD2L1
GO: Biological Process	GO:0043547	positive regulation of GTPase activity	0.0006602	1	0.01642	0.1469	18	632	STARD13,ARHGAP24,RTN4R,LRRK2,CHN1,FGF18,DOCK5,PLEKHG1,TBC1D4,ODAM,RASGRP3,ANGPT1,NTRK3,DEPDC1,ECT2,RASGRP1,RACGAP1,SPATA13
GO: Biological Process	GO:0030001	metal ion transport	0.000667	1	0.01649	0.1475	22	855	KCNH7,TRPC3,SLC12A8,GJA5,PTPN3,ADRB2,KCNA4,KCNA5,KCNQ5,SCN5A,CACNA1G,NKAIN1,PLCG2,NOS3,NPPA,DRD1,TPCN2,GPR39,CACHD1,KCNQ4,TMEM37,ATP2A3
GO: Biological Process	GO:0043087	regulation of GTPase activity	0.0006797	1	0.01671	0.1495	19	688	STARD13,ARHGAP24,RTN4R,LRRK2,CHN1,FGF18,DOCK5,PLEKHG1,TBC1D4,ODAM,RASGRP3,ANGPT1,NTRK3,DEPDC1,ECT2,RASGRP1,RACGAP1,TNK2,SPATA13
GO: Biological Process	GO:0010941	regulation of cell death	0.0006847	1	0.01674	0.1497	35	1650	MYCN,NOG,CTSC,ESR2,LRRK2,F3,BID,CITED2,PARP1,ADRB2,BUB1,KIF14,PLCG2,FHL2,NOS3,FOXO1,ANGPT1,DEPTOR,NTRK3,GRK5,ECT2,EDNRB,TGFBR3,PPP2R2B,NOX1,VSTM2L,CD44,HEY2,PDE5A,PRKCQ,TNFAIP3,PACRG,MAD2L1,TPD52L1,SORL1
GO: Biological Process	GO:0021527	spinal cord association neuron differentiation	0.0007021	1	0.01697	0.1518	3	15	LMO4,PAX3,MDGA1
GO: Biological Process	GO:0060347	heart trabecula formation	0.0007021	1	0.01697	0.1518	3	15	FHL2,TGFBR3,HEY2
GO: Biological Process	GO:0007059	chromosome segregation	0.0007379	1	0.01774	0.1587	12	333	PTTG1,CENPF,NUF2,CDCA2,NEK2,BUB1,BUB1B,KIF14,TOP1MT,ECT2,RACGAP1,MAD2L1
GO: Biological Process	GO:0007612	learning	0.0007823	1	0.01862	0.1666	8	162	NOG,ADRB2,ATP8A1,FGF13,DRD1,CNTNAP2,SORCS3,TANC1
GO: Biological Process	GO:0008284	positive regulation of cell proliferation	0.0007898	1	0.01862	0.1666	23	924	MYCN,NOG,F3,FGF18,CDC7,RTKN2,ADRB2,KCNA5,ODAM,SCN5A,KIF14,VCAM1,WNT2,NTRK3,GRK5,EDNRB,TGFBR3,NOX1,HEY2,PRKCQ,PAX3,TNFAIP3,EMP2
GO: Biological Process	GO:0007613	memory	0.0007963	1	0.01862	0.1666	7	125	NOG,FGF13,CUX2,DRD1,FOXO6,SORCS3,PDE5A
GO: Biological Process	GO:0045841	negative regulation of mitotic metaphase/anaphase transition	0.0007963	1	0.01862	0.1666	4	35	CENPF,BUB1,BUB1B,MAD2L1
GO: Biological Process	GO:0071174	mitotic spindle checkpoint	0.0007963	1	0.01862	0.1666	4	35	CENPF,BUB1,BUB1B,MAD2L1
GO: Biological Process	GO:0071363	cellular response to growth factor stimulus	0.000805	1	0.01871	0.1673	18	643	NOG,SPINT1,FGF18,CITED2,PARP1,FBN2,CFC1,NOS3,LDLRAD4,VCAM1,ANGPT1,WNT2,NTRK3,GRB10,POSTN,TGFBR3,CD44,PRDM16
GO: Biological Process	GO:0010639	negative regulation of organelle organization	0.0008186	1	0.01871	0.1673	12	337	PTTG1,CENPF,LRRK2,PARP1,NEK2,TBC1D4,BUB1,BUB1B,FGF13,PIF1,KANK4,MAD2L1
GO: Biological Process	GO:0051302	regulation of cell division	0.0008279	1	0.01871	0.1673	11	291	PTTG1,CENPF,NEK2,ANLN,BUB1,BUB1B,KIF14,ECT2,E2F8,RACGAP1,MAD2L1
GO: Biological Process	GO:0001822	kidney development	0.0008279	1	0.01871	0.1673	11	291	NOG,CENPF,LRRK2,CITED2,PROM1,CLCNKB,ANGPT1,IRX1,ASS1,CD44,IRX2
GO: Biological Process	GO:0051784	negative regulation of nuclear division	0.0008284	1	0.01871	0.1673	5	61	PTTG1,CENPF,BUB1,BUB1B,MAD2L1
GO: Biological Process	GO:0086045	membrane depolarization during AV node cell action potential	0.0008506	1	0.01871	0.1673	2	4	SCN5A,CACNA1G
GO: Biological Process	GO:0086046	membrane depolarization during SA node cell action potential	0.0008506	1	0.01871	0.1673	2	4	SCN5A,CACNA1G
GO: Biological Process	GO:0072268	pattern specification involved in metanephros development	0.0008506	1	0.01871	0.1673	2	4	IRX1,IRX2
GO: Biological Process	GO:0072086	specification of loop of Henle identity	0.0008506	1	0.01871	0.1673	2	4	IRX1,IRX2
GO: Biological Process	GO:1900046	regulation of hemostasis	0.000854	1	0.01871	0.1673	6	92	ABAT,F3,ADRB2,NOS3,PDPN,PRKCQ
GO: Biological Process	GO:0030193	regulation of blood coagulation	0.000854	1	0.01871	0.1673	6	92	ABAT,F3,ADRB2,NOS3,PDPN,PRKCQ
GO: Biological Process	GO:0060413	atrial septum morphogenesis	0.0008565	1	0.01871	0.1673	3	16	GJA5,CFC1,HEY2
GO: Biological Process	GO:0048712	negative regulation of astrocyte differentiation	0.0008565	1	0.01871	0.1673	3	16	MYCN,NOG,NTRK3
GO: Biological Process	GO:1902100	negative regulation of metaphase/anaphase transition of cell cycle	0.0008874	1	0.01919	0.1716	4	36	CENPF,BUB1,BUB1B,MAD2L1
GO: Biological Process	GO:0003230	cardiac atrium development	0.0008874	1	0.01919	0.1716	4	36	GJA5,CFC1,WNT2,HEY2
GO: Biological Process	GO:0061351	neural precursor cell proliferation	0.0009168	1	0.01972	0.1764	8	166	NOG,SPINT1,LRRK2,KIF14,FGF13,FOXO1,WNT2,RACGAP1
GO: Biological Process	GO:0016055	Wnt signaling pathway	0.0009825	1	0.02089	0.1869	15	494	NOG,APCDD1,LRRK2,WNT5B,CFC1,PLCB2,PLCG2,FOXO1,WNT2,GRK5,GRB10,AMER3,PTPRU,CELSR1,CD44
GO: Biological Process	GO:0086009	membrane repolarization	0.0009857	1	0.02089	0.1869	4	37	GJA5,KCNA5,SCN5A,NPPA
GO: Biological Process	GO:0034405	response to fluid shear stress	0.0009857	1	0.02089	0.1869	4	37	F3,CITED2,NOS3,ASS1
GO: Biological Process	GO:0030168	platelet activation	0.0009906	1	0.0209	0.1869	8	168	ABAT,TRPC3,ADRA2C,ADRB2,PLCG2,NOS3,PDPN,PRKCQ
GO: Biological Process	GO:0010771	negative regulation of cell morphogenesis involved in differentiation	0.001003	1	0.02105	0.1883	7	130	RTN4R,FGF13,LDLRAD4,POSTN,TGFBR3,LINGO1,SLIT1
GO: Biological Process	GO:0006468	protein phosphorylation	0.00104	1	0.0217	0.1941	39	1952	NOG,ESR2,RTN4R,LRRK2,FGF18,CDC7,NPFFR2,NEK2,ADRA2C,ADRB2,ODAM,RASGRP3,BUB1,BUB1B,KIF14,FGF13,LDLRAD4,PKN3,FOXO1,DRD1,ANGPT1,DEPTOR,NTRK3,GRK5,ECT2,EDNRB,TGFBR3,RASGRP1,NOX1,CD44,TNK2,PDE5A,PRKCQ,TNFAIP3,MAPK4,EMP2,IL17RD,TPD52L1,SORL1
GO: Biological Process	GO:0060541	respiratory system development	0.001044	1	0.0217	0.1941	10	254	MYCN,NOG,FGF18,CFC1,NOS3,WNT2,ZIC3,PDPN,CELSR1,ASS1
GO: Biological Process	GO:0061337	cardiac conduction	0.001049	1	0.0217	0.1941	7	131	GJA5,KCNA5,SCN5A,CACNA1G,NPPA,CORIN,ATP2A3
GO: Biological Process	GO:0006811	ion transport	0.001065	1	0.02186	0.1955	34	1627	ABAT,KCNH7,TRPC3,SLCO3A1,SLC12A8,GJA5,PTPN3,ADRB2,KCNA4,ATP8A1,CLIC5,KCNA5,KCNQ5,CLCNKB,SCN5A,CACNA1G,NKAIN1,PLCG2,NOS3,NPPA,DRD1,TPCN2,SLC27A6,GPR39,GRID1,CACHD1,SLC6A6,PDPN,NOX1,KCNQ4,SLC16A14,TMEM37,RACGAP1,ATP2A3
GO: Biological Process	GO:0050818	regulation of coagulation	0.001067	1	0.02186	0.1955	6	96	ABAT,F3,ADRB2,NOS3,PDPN,PRKCQ
GO: Biological Process	GO:0048514	blood vessel morphogenesis	0.001072	1	0.02186	0.1955	16	551	STARD13,ARHGAP24,F3,FGF18,CITED2,GJA5,ADRB2,HAND1,NOS3,ANGPT1,E2F8,TGFBR3,NOX1,HEY2,TNFAIP3,EMP2
GO: Biological Process	GO:0023057	negative regulation of signaling	0.001084	1	0.02201	0.1968	29	1311	ARHGAP24,NOG,APCDD1,ESR2,RTN4R,LRRK2,ABHD6,WNT5B,ADRA2C,FBN2,ADRB2,PTPRE,NOS3,LDLRAD4,FOXO1,DRD1,DEPTOR,GRK5,GRB10,TGFBR3,SYTL4,KCNQ4,CD44,HEY2,SORCS3,PRKCQ,TNFAIP3,PRDM16,SORL1
GO: Biological Process	GO:0002027	regulation of heart rate	0.001188	1	0.02388	0.2136	6	98	GJA5,KCNA5,SCN5A,CACNA1G,NPPA,HEY2
GO: Biological Process	GO:0072080	nephron tubule development	0.001188	1	0.02388	0.2136	6	98	NOG,CITED2,PROM1,IRX1,CD44,IRX2
GO: Biological Process	GO:0042325	regulation of phosphorylation	0.001205	1	0.02411	0.2157	32	1510	NOG,ESR2,RTN4R,LRRK2,FGF18,NPFFR2,ADRA2C,ADRB2,ODAM,KIF14,FGF13,LDLRAD4,FOXO1,DRD1,ANGPT1,DEPTOR,NTRK3,GRB10,CBFA2T3,LMO4,ECT2,EDNRB,RASGRP1,NOX1,CD44,TNK2,PDE5A,TNFAIP3,EMP2,TPD52L1,SORL1,PHACTR1
GO: Biological Process	GO:0086012	membrane depolarization during cardiac muscle cell action potential	0.001226	1	0.0242	0.2165	3	18	GJA5,SCN5A,CACNA1G
GO: Biological Process	GO:0048148	behavioral response to cocaine	0.001226	1	0.0242	0.2165	3	18	ABAT,PARP1,DRD1
GO: Biological Process	GO:0090330	regulation of platelet aggregation	0.001226	1	0.0242	0.2165	3	18	ABAT,ADRB2,PRKCQ
GO: Biological Process	GO:0010721	negative regulation of cell development	0.001249	1	0.02454	0.2195	12	354	MYCN,NOG,RTN4R,FGF13,LDLRAD4,NTRK3,EDNRB,POSTN,TGFBR3,LINGO1,SLIT1,SORL1
GO: Biological Process	GO:0001655	urogenital system development	0.001279	1	0.02502	0.2238	12	355	NOG,CENPF,ESR2,LRRK2,CITED2,PROM1,CLCNKB,ANGPT1,IRX1,ASS1,CD44,IRX2
GO: Biological Process	GO:0007346	regulation of mitotic cell cycle	0.001297	1	0.02506	0.2241	15	508	PTTG1,CENPF,BID,CDC7,PTPN3,NEK2,KCNA5,ANLN,BUB1,BUB1B,KIF14,NABP1,PDPN,PRKCQ,MAD2L1
GO: Biological Process	GO:0050767	regulation of neurogenesis	0.0013	1	0.02506	0.2241	20	784	MYCN,NOG,SPINT1,RTN4R,LRRK2,CHN1,ADRA2C,FGF13,CUX2,FOXO6,WNT2,NTRK3,CPNE5,ECT2,EDNRB,LINGO1,LZTS1,SLIT1,HEY2,SORL1
GO: Biological Process	GO:0070848	response to growth factor	0.001302	1	0.02506	0.2241	18	671	NOG,SPINT1,FGF18,CITED2,PARP1,FBN2,CFC1,NOS3,LDLRAD4,VCAM1,ANGPT1,WNT2,NTRK3,GRB10,POSTN,TGFBR3,CD44,PRDM16
GO: Biological Process	GO:0061041	regulation of wound healing	0.001304	1	0.02506	0.2241	7	136	ABAT,F3,ADRB2,NOS3,PDPN,PRKCQ,TNFAIP3
GO: Biological Process	GO:0016049	cell growth	0.001315	1	0.02515	0.225	16	562	PTTG1,MYL2,ESR2,RTN4R,KIF14,FGF13,ALCAM,PAPPA2,NPPA,NTRK3,CPNE5,POSTN,TGFBR3,SLIT1,CD44,PRKCQ
GO: Biological Process	GO:0072001	renal system development	0.001343	1	0.02558	0.2288	11	309	NOG,CENPF,LRRK2,CITED2,PROM1,CLCNKB,ANGPT1,IRX1,ASS1,CD44,IRX2
GO: Biological Process	GO:0033045	regulation of sister chromatid segregation	0.001356	1	0.0256	0.2289	5	68	PTTG1,CENPF,BUB1,BUB1B,MAD2L1
GO: Biological Process	GO:0022029	telencephalon cell migration	0.001356	1	0.0256	0.2289	5	68	LRRK2,FGF13,DRD1,SLIT1,MDGA1
GO: Biological Process	GO:0060993	kidney morphogenesis	0.001388	1	0.0258	0.2308	6	101	NOG,LRRK2,CITED2,IRX1,CD44,IRX2
GO: Biological Process	GO:0072081	specification of nephron tubule identity	0.001406	1	0.0258	0.2308	2	5	IRX1,IRX2
GO: Biological Process	GO:0072047	proximal/distal pattern formation involved in nephron development	0.001406	1	0.0258	0.2308	2	5	IRX1,IRX2
GO: Biological Process	GO:0098902	regulation of membrane depolarization during action potential	0.001406	1	0.0258	0.2308	2	5	GJA5,PTPN3
GO: Biological Process	GO:0086029	Purkinje myocyte to ventricular cardiac muscle cell signaling	0.001406	1	0.0258	0.2308	2	5	GJA5,SCN5A
GO: Biological Process	GO:0086068	Purkinje myocyte to ventricular cardiac muscle cell communication	0.001406	1	0.0258	0.2308	2	5	GJA5,SCN5A
GO: Biological Process	GO:0001508	action potential	0.001419	1	0.0258	0.2308	7	138	GJA5,PTPN3,KCNA5,SCN5A,CACNA1G,DRD1,TPCN2
GO: Biological Process	GO:0009611	response to wounding	0.001442	1	0.0258	0.2308	23	967	STARD13,ABAT,ARHGAP24,NOG,TRPC3,F3,FANCA,WNT5B,ADRA2C,ADRB2,ODAM,PLCG2,NOS3,SUSD4,NTRK3,EDNRB,PDPN,POSTN,CELSR1,CD44,PDE5A,PRKCQ,TNFAIP3
GO: Biological Process	GO:0010544	negative regulation of platelet activation	0.001443	1	0.0258	0.2308	3	19	ABAT,ADRB2,NOS3
GO: Biological Process	GO:0001666	response to hypoxia	0.001451	1	0.0258	0.2308	11	312	ABAT,CITED2,ADRB2,KCNA5,VCAM1,NPPA,DRD1,CBFA2T3,POSTN,TGFBR3,PRKCQ
GO: Biological Process	GO:0098801	regulation of renal system process	0.001456	1	0.0258	0.2308	4	41	GJA5,EDNRB,CORIN,EMP2
GO: Biological Process	GO:0045823	positive regulation of heart contraction	0.001456	1	0.0258	0.2308	4	41	ADRB2,SCN5A,NPPA,HEY2
GO: Biological Process	GO:0045909	positive regulation of vasodilation	0.001456	1	0.0258	0.2308	4	41	ESR2,GJA5,ADRB2,NOS3
GO: Biological Process	GO:0061326	renal tubule development	0.00146	1	0.0258	0.2308	6	102	NOG,CITED2,PROM1,IRX1,CD44,IRX2
GO: Biological Process	GO:0070252	actin-mediated cell contraction	0.00146	1	0.0258	0.2308	6	102	MYL2,NEB,GJA5,KCNA5,SCN5A,EMP2
GO: Biological Process	GO:0030324	lung development	0.001463	1	0.0258	0.2308	9	221	MYCN,NOG,FGF18,CFC1,NOS3,WNT2,ZIC3,PDPN,CELSR1
GO: Biological Process	GO:0071495	cellular response to endogenous stimulus	0.001529	1	0.02685	0.2401	28	1278	EME1,NOG,SPINT1,ESR2,LRRK2,FGF18,CITED2,NPFFR2,PARP1,FBN2,TBC1D4,PTPRE,CFC1,NR3C2,FHL2,NOS3,LDLRAD4,FOXO1,DRD1,WNT2,GRB10,POSTN,RHOQ,TGFBR3,ASS1,CD44,PRKCQ,PRDM16
GO: Biological Process	GO:0009725	response to hormone	0.001557	1	0.02724	0.2436	24	1033	ESR2,F3,BID,CITED2,NPFFR2,PARP1,ADRB2,TBC1D4,PTPRE,NR3C2,FHL2,NOS3,FOXO1,NPPA,DRD1,NTRK3,GRB10,PTPRU,POSTN,RHOQ,TGFBR3,TK1,ASS1,PRKCQ
GO: Biological Process	GO:0043067	regulation of programmed cell death	0.001588	1	0.02766	0.2474	32	1536	NOG,CTSC,ESR2,LRRK2,F3,BID,CITED2,PARP1,ADRB2,BUB1,KIF14,PLCG2,FHL2,NOS3,FOXO1,ANGPT1,DEPTOR,NTRK3,GRK5,ECT2,EDNRB,TGFBR3,PPP2R2B,NOX1,VSTM2L,CD44,HEY2,PDE5A,PRKCQ,TNFAIP3,MAD2L1,TPD52L1
GO: Biological Process	GO:0014014	negative regulation of gliogenesis	0.001594	1	0.02766	0.2474	4	42	MYCN,NOG,NTRK3,LINGO1
GO: Biological Process	GO:0051304	chromosome separation	0.001645	1	0.02815	0.2518	5	71	PTTG1,CENPF,BUB1,BUB1B,MAD2L1
GO: Biological Process	GO:0021885	forebrain cell migration	0.001645	1	0.02815	0.2518	5	71	LRRK2,FGF13,DRD1,SLIT1,MDGA1
GO: Biological Process	GO:0045685	regulation of glial cell differentiation	0.001645	1	0.02815	0.2518	5	71	MYCN,NOG,SPINT1,NTRK3,LINGO1
GO: Biological Process	GO:0030323	respiratory tube development	0.001655	1	0.02815	0.2518	9	225	MYCN,NOG,FGF18,CFC1,NOS3,WNT2,ZIC3,PDPN,CELSR1
GO: Biological Process	GO:0000819	sister chromatid segregation	0.001655	1	0.02815	0.2518	9	225	PTTG1,CENPF,NUF2,NEK2,BUB1,BUB1B,KIF14,RACGAP1,MAD2L1
GO: Biological Process	GO:0030949	positive regulation of vascular endothelial growth factor receptor signaling pathway	0.001683	1	0.02835	0.2535	3	20	FGF18,ANGPT1,GRB10
GO: Biological Process	GO:0072079	nephron tubule formation	0.001683	1	0.02835	0.2535	3	20	NOG,IRX1,IRX2
GO: Biological Process	GO:1901990	regulation of mitotic cell cycle phase transition	0.001686	1	0.02835	0.2535	11	318	CENPF,BID,CDC7,KCNA5,ANLN,BUB1,BUB1B,KIF14,PDPN,PRKCQ,MAD2L1
GO: Biological Process	GO:0003279	cardiac septum development	0.001694	1	0.02837	0.2537	6	105	CITED2,GJA5,CFC1,HAND1,LMO4,HEY2
GO: Biological Process	GO:0048545	response to steroid hormone	0.001721	1	0.0287	0.2567	16	577	ESR2,F3,BID,CITED2,PARP1,ADRB2,NR3C2,FHL2,NOS3,FOXO1,DRD1,NTRK3,PTPRU,POSTN,TK1,ASS1
GO: Biological Process	GO:0071548	response to dexamethasone	0.001741	1	0.02893	0.2587	4	43	ESR2,ADRB2,FOXO1,ASS1
GO: Biological Process	GO:0003300	cardiac muscle hypertrophy	0.001751	1	0.02898	0.2592	5	72	TRPC3,PARP1,NPPA,HEY2,PDE5A
GO: Biological Process	GO:0072006	nephron development	0.001812	1	0.02982	0.2667	7	144	NOG,CITED2,PROM1,ANGPT1,IRX1,CD44,IRX2
GO: Biological Process	GO:0036293	response to decreased oxygen levels	0.001816	1	0.02982	0.2667	11	321	ABAT,CITED2,ADRB2,KCNA5,VCAM1,NPPA,DRD1,CBFA2T3,POSTN,TGFBR3,PRKCQ
GO: Biological Process	GO:0035051	cardiocyte differentiation	0.001885	1	0.03034	0.2713	7	145	MYL2,CITED2,FHL2,NPPA,LRRC10,HEY2,PAX3
GO: Biological Process	GO:0045596	negative regulation of cell differentiation	0.001887	1	0.03034	0.2713	18	694	MYCN,NOG,RTN4R,TMEM176A,FGF13,LDLRAD4,FOXO1,LILRB3,NTRK3,EDNRB,POSTN,TGFBR3,LINGO1,SLIT1,CD44,HEY2,PRDM16,SORL1
GO: Biological Process	GO:0014031	mesenchymal cell development	0.001893	1	0.03034	0.2713	8	186	NOG,CITED2,LDLRAD4,WNT2,EDNRB,TGFBR3,HEY2,PAX3
GO: Biological Process	GO:0006812	cation transport	0.0019	1	0.03034	0.2713	25	1110	ABAT,KCNH7,TRPC3,SLC12A8,GJA5,PTPN3,ADRB2,KCNA4,ATP8A1,KCNA5,KCNQ5,SCN5A,CACNA1G,NKAIN1,PLCG2,NOS3,NPPA,DRD1,TPCN2,GPR39,CACHD1,NOX1,KCNQ4,TMEM37,ATP2A3
GO: Biological Process	GO:0050678	regulation of epithelial cell proliferation	0.001906	1	0.03034	0.2713	11	323	NOG,ESR2,F3,FGF18,ODAM,SCN5A,ANGPT1,WNT2,EDNRB,TGFBR3,TNFAIP3
GO: Biological Process	GO:0010942	positive regulation of cell death	0.001916	1	0.03034	0.2713	18	695	MYCN,CTSC,ESR2,LRRK2,F3,BID,PARP1,ADRB2,BUB1,NOS3,FOXO1,NTRK3,ECT2,PPP2R2B,NOX1,CD44,PDE5A,TPD52L1
GO: Biological Process	GO:0071560	cellular response to transforming growth factor beta stimulus	0.001923	1	0.03034	0.2713	9	230	CITED2,PARP1,FBN2,NOS3,LDLRAD4,WNT2,POSTN,TGFBR3,PRDM16
GO: Biological Process	GO:0044772	mitotic cell cycle phase transition	0.001924	1	0.03034	0.2713	15	529	CENPF,CABLES1,BID,CDC7,NEK2,KCNA5,ANLN,BUB1,BUB1B,KIF14,PDPN,LZTS1,PRKCQ,MAD2L1,TPD52L1
GO: Biological Process	GO:0051345	positive regulation of hydrolase activity	0.00193	1	0.03034	0.2713	22	929	STARD13,ARHGAP24,RTN4R,LRRK2,CHN1,F3,FGF18,BID,DOCK5,PLEKHG1,ADRB2,TBC1D4,ODAM,RASGRP3,PLCB2,ANGPT1,NTRK3,DEPDC1,ECT2,RASGRP1,RACGAP1,SPATA13
GO: Biological Process	GO:0003299	muscle hypertrophy in response to stress	0.001946	1	0.03034	0.2713	3	21	TRPC3,NPPA,HEY2
GO: Biological Process	GO:0003283	atrial septum development	0.001946	1	0.03034	0.2713	3	21	GJA5,CFC1,HEY2
GO: Biological Process	GO:0014898	cardiac muscle hypertrophy in response to stress	0.001946	1	0.03034	0.2713	3	21	TRPC3,NPPA,HEY2
GO: Biological Process	GO:0045986	negative regulation of smooth muscle contraction	0.001946	1	0.03034	0.2713	3	21	DOCK5,ADRA2C,ADRB2
GO: Biological Process	GO:1903429	regulation of cell maturation	0.001946	1	0.03034	0.2713	3	21	LRRK2,KIF14,EDNRB
GO: Biological Process	GO:0043502	regulation of muscle adaptation	0.001977	1	0.03043	0.2722	5	74	TRPC3,PARP1,SCN5A,NOS3,PDE5A
GO: Biological Process	GO:0055013	cardiac muscle cell development	0.001977	1	0.03043	0.2722	5	74	MYL2,FHL2,NPPA,LRRC10,HEY2
GO: Biological Process	GO:0010769	regulation of cell morphogenesis involved in differentiation	0.00198	1	0.03043	0.2722	12	374	RTN4R,LRRK2,CHN1,FGF13,LDLRAD4,CUX2,NTRK3,POSTN,TGFBR3,LINGO1,LZTS1,SLIT1
GO: Biological Process	GO:0010959	regulation of metal ion transport	0.00198	1	0.03043	0.2722	12	374	TRPC3,PTPN3,ADRB2,KCNA5,SCN5A,CACNA1G,NKAIN1,PLCG2,NOS3,NPPA,DRD1,GPR39
GO: Biological Process	GO:0048562	embryonic organ morphogenesis	0.002049	1	0.03105	0.2777	11	326	MYCN,NOG,CITED2,FBN2,CLIC5,CFC1,HAND1,ZIC3,CELSR1,MTHFD1,KCNQ4
GO: Biological Process	GO:0031577	spindle checkpoint	0.002063	1	0.03105	0.2777	4	45	CENPF,BUB1,BUB1B,MAD2L1
GO: Biological Process	GO:0009792	embryo development ending in birth or egg hatching	0.002071	1	0.03105	0.2777	18	700	MYCN,NOG,SPINT1,CITED2,NEK2,HAND1,NOS3,VCAM1,ANGPT1,WNT2,LMO4,E2F8,TGFBR3,CELSR1,MTHFD1,TK1,HEY2,PAX3
GO: Biological Process	GO:0006461	protein complex assembly	0.002073	1	0.03105	0.2777	32	1562	KCTD12,TMEM120B,KCNH7,CENPF,CTSC,LRRK2,BID,FANCA,GJA5,PARP1,NEK2,ADRB2,KCNA4,KCNA5,KCNQ5,MGST1,ANLN,KIF14,FGF13,LDLRAD4,ANGPT1,LMO4,ECT2,TGFBR3,RASGRP1,STXBP6,TK1,SCUBE3,HEY2,RACGAP1,TNFAIP3,SORL1
GO: Biological Process	GO:0070271	protein complex biogenesis	0.002073	1	0.03105	0.2777	32	1562	KCTD12,TMEM120B,KCNH7,CENPF,CTSC,LRRK2,BID,FANCA,GJA5,PARP1,NEK2,ADRB2,KCNA4,KCNA5,KCNQ5,MGST1,ANLN,KIF14,FGF13,LDLRAD4,ANGPT1,LMO4,ECT2,TGFBR3,RASGRP1,STXBP6,TK1,SCUBE3,HEY2,RACGAP1,TNFAIP3,SORL1
GO: Biological Process	GO:0061156	pulmonary artery morphogenesis	0.002093	1	0.03105	0.2777	2	6	CITED2,HEY2
GO: Biological Process	GO:0010990	regulation of SMAD protein complex assembly	0.002093	1	0.03105	0.2777	2	6	PARP1,LDLRAD4
GO: Biological Process	GO:0042063	gliogenesis	0.002096	1	0.03105	0.2777	10	279	MYCN,NOG,SPINT1,APCDD1,SH3TC2,DRD1,NTRK3,LAMA2,LINGO1,VCAN
GO: Biological Process	GO:0055017	cardiac muscle tissue growth	0.002098	1	0.03105	0.2777	5	75	NOG,NPPA,WNT2,TGFBR3,HEY2
GO: Biological Process	GO:0014897	striated muscle hypertrophy	0.002098	1	0.03105	0.2777	5	75	TRPC3,PARP1,NPPA,HEY2,PDE5A
GO: Biological Process	GO:0071559	response to transforming growth factor beta	0.0021	1	0.03105	0.2777	9	233	CITED2,PARP1,FBN2,NOS3,LDLRAD4,WNT2,POSTN,TGFBR3,PRDM16
GO: Biological Process	GO:0043627	response to estrogen	0.002161	1	0.03177	0.2842	9	234	ESR2,F3,BID,CITED2,ADRB2,NOS3,DRD1,POSTN,ASS1
GO: Biological Process	GO:0007088	regulation of mitotic nuclear division	0.002199	1	0.03177	0.2842	7	149	PTTG1,CENPF,NEK2,ANLN,BUB1,BUB1B,MAD2L1
GO: Biological Process	GO:0034614	cellular response to reactive oxygen species	0.002199	1	0.03177	0.2842	7	149	LRRK2,F3,PARP1,NOS3,FOXO1,ECT2,TNFAIP3
GO: Biological Process	GO:0007049	cell cycle	0.002214	1	0.03177	0.2842	35	1766	STARD13,CDCA3,PTTG1,CENPF,NUF2,MND1,CABLES1,BID,CDC7,FANCA,CITED2,CDCA2,PTPN3,NEK2,KCNA5,MTUS1,ANLN,BUB1,BUB1B,MKI67,KIF14,GRK5,NABP1,ECT2,E2F8,PDPN,LZTS1,EXO1,RACGAP1,PRKCQ,TNFAIP3,PRR11,MAPK4,MAD2L1,TPD52L1
GO: Biological Process	GO:0048608	reproductive structure development	0.002214	1	0.03177	0.2842	14	483	NOG,SPINT1,ESR2,FANCA,CITED2,MGST1,HAND1,NOS3,VCAM1,ANGPT1,WNT2,E2F8,CD44,HEY2
GO: Biological Process	GO:0050805	negative regulation of synaptic transmission	0.002224	1	0.03177	0.2842	5	76	LRRK2,ABHD6,DRD1,KCNQ4,SORCS3
GO: Biological Process	GO:0021516	dorsal spinal cord development	0.002233	1	0.03177	0.2842	3	22	LMO4,PAX3,MDGA1
GO: Biological Process	GO:0031649	heat generation	0.002233	1	0.03177	0.2842	3	22	ABAT,ADRB2,EDNRB
GO: Biological Process	GO:0014887	cardiac muscle adaptation	0.002233	1	0.03177	0.2842	3	22	TRPC3,NPPA,HEY2
GO: Biological Process	GO:0061383	trabecula morphogenesis	0.002239	1	0.03177	0.2842	4	46	FBN2,FHL2,TGFBR3,HEY2
GO: Biological Process	GO:0001990	regulation of systemic arterial blood pressure by hormone	0.002239	1	0.03177	0.2842	4	46	GJA5,NOS3,NOX1,CORIN
GO: Biological Process	GO:0055010	ventricular cardiac muscle tissue morphogenesis	0.002239	1	0.03177	0.2842	4	46	MYL2,HAND1,TGFBR3,HEY2
GO: Biological Process	GO:1901701	cellular response to oxygen-containing compound	0.002245	1	0.03177	0.2842	23	1001	ESR2,LRRK2,F3,WNT5B,PARP1,TBC1D4,PTPRE,MGST1,NOS3,VCAM1,FOXO1,DRD1,GPR39,WNT2,NTRK3,GRB10,ECT2,EDNRB,POSTN,RHOQ,ASS1,PRKCQ,TNFAIP3
GO: Biological Process	GO:0051100	negative regulation of binding	0.002283	1	0.03213	0.2874	7	150	NOG,LRRK2,NEK2,ADRB2,HAND1,HEY2,SORL1
GO: Biological Process	GO:0045937	positive regulation of phosphate metabolic process	0.002302	1	0.03213	0.2874	25	1126	ESR2,LRRK2,FGF18,CDCA2,ADRA2C,ADRB2,ODAM,KIF14,FGF13,NOS3,DRD1,ANGPT1,NTRK3,GRB10,LMO4,ECT2,EDNRB,RASGRP1,NOX1,CD44,TNK2,PDE5A,EMP2,MRAP2,TPD52L1
GO: Biological Process	GO:0010562	positive regulation of phosphorus metabolic process	0.002302	1	0.03213	0.2874	25	1126	ESR2,LRRK2,FGF18,CDCA2,ADRA2C,ADRB2,ODAM,KIF14,FGF13,NOS3,DRD1,ANGPT1,NTRK3,GRB10,LMO4,ECT2,EDNRB,RASGRP1,NOX1,CD44,TNK2,PDE5A,EMP2,MRAP2,TPD52L1
GO: Biological Process	GO:0051259	protein oligomerization	0.002303	1	0.03213	0.2874	15	539	KCTD12,TMEM120B,KCNH7,BID,GJA5,KCNA4,KCNA5,MGST1,ANGPT1,ECT2,RASGRP1,TK1,SCUBE3,TNFAIP3,SORL1
GO: Biological Process	GO:0048864	stem cell development	0.002307	1	0.03213	0.2874	8	192	NOG,CITED2,LDLRAD4,WNT2,EDNRB,TGFBR3,HEY2,PAX3
GO: Biological Process	GO:0098813	nuclear chromosome segregation	0.002324	1	0.03226	0.2886	10	283	PTTG1,CENPF,NUF2,NEK2,BUB1,BUB1B,KIF14,ECT2,RACGAP1,MAD2L1
GO: Biological Process	GO:0009895	negative regulation of catabolic process	0.002355	1	0.03239	0.2897	9	237	CENPF,LRRK2,PTPN3,BUB1,BUB1B,CBFA2T3,LZTS1,TNFAIP3,MAD2L1
GO: Biological Process	GO:0001763	morphogenesis of a branching structure	0.002355	1	0.03239	0.2897	9	237	MYCN,NOG,SPINT1,LRRK2,CITED2,ANGPT1,WNT2,CELSR1,CD44
GO: Biological Process	GO:0014896	muscle hypertrophy	0.002356	1	0.03239	0.2897	5	77	TRPC3,PARP1,NPPA,HEY2,PDE5A
GO: Biological Process	GO:0061458	reproductive system development	0.002387	1	0.03271	0.2926	14	487	NOG,SPINT1,ESR2,FANCA,CITED2,MGST1,HAND1,NOS3,VCAM1,ANGPT1,WNT2,E2F8,CD44,HEY2
GO: Biological Process	GO:0042551	neuron maturation	0.002424	1	0.03291	0.2943	4	47	LRRK2,DLG2,EDNRB,CNTNAP2
GO: Biological Process	GO:0086065	cell communication involved in cardiac conduction	0.002424	1	0.03291	0.2943	4	47	GJA5,KCNA5,SCN5A,CACNA1G
GO: Biological Process	GO:0060038	cardiac muscle cell proliferation	0.002424	1	0.03291	0.2943	4	47	NOG,WNT2,TGFBR3,HEY2
GO: Biological Process	GO:0051726	regulation of cell cycle	0.00245	1	0.03309	0.296	23	1008	PTTG1,CENPF,CABLES1,BID,CDC7,CITED2,PTPN3,NEK2,KCNA5,ANLN,BUB1,BUB1B,KIF14,GRK5,NABP1,ECT2,E2F8,PDPN,RACGAP1,PRKCQ,TNFAIP3,PRR11,MAD2L1
GO: Biological Process	GO:0032355	response to estradiol	0.00246	1	0.03309	0.296	7	152	ESR2,F3,BID,NOS3,DRD1,POSTN,ASS1
GO: Biological Process	GO:0010564	regulation of cell cycle process	0.002461	1	0.03309	0.296	16	598	PTTG1,CENPF,BID,CDC7,NEK2,KCNA5,ANLN,BUB1,BUB1B,KIF14,ECT2,E2F8,PDPN,RACGAP1,PRKCQ,MAD2L1
GO: Biological Process	GO:0045664	regulation of neuron differentiation	0.002492	1	0.03332	0.298	17	655	MYCN,NOG,RTN4R,LRRK2,CHN1,ADRA2C,FGF13,CUX2,FOXO6,NTRK3,CPNE5,ECT2,EDNRB,LINGO1,LZTS1,SLIT1,HEY2
GO: Biological Process	GO:0055006	cardiac cell development	0.002493	1	0.03332	0.298	5	78	MYL2,FHL2,NPPA,LRRC10,HEY2
GO: Biological Process	GO:1902531	regulation of intracellular signal transduction	0.002546	1	0.03392	0.3034	35	1781	STARD13,ARHGAP24,ESR2,RTN4R,LRRK2,CHN1,F3,FGF18,BID,NPFFR2,PLEKHG1,PARP1,ADRA2C,ADRB2,BUB1,KIF14,FOXO1,ANGPT1,DEPTOR,DDX60,NTRK3,ECT2,RHOQ,RASGRP1,NOX1,SPHKAP,CD44,EXO1,RACGAP1,PDE5A,PRKCQ,TNFAIP3,SPATA13,TPD52L1,SORL1
GO: Biological Process	GO:0072009	nephron epithelium development	0.002569	1	0.03411	0.3051	6	114	NOG,CITED2,PROM1,IRX1,CD44,IRX2
GO: Biological Process	GO:0042981	regulation of apoptotic process	0.002589	1	0.03427	0.3066	31	1519	NOG,CTSC,ESR2,LRRK2,F3,BID,CITED2,PARP1,ADRB2,BUB1,KIF14,FHL2,NOS3,FOXO1,ANGPT1,DEPTOR,NTRK3,GRK5,ECT2,EDNRB,TGFBR3,PPP2R2B,NOX1,VSTM2L,CD44,HEY2,PDE5A,PRKCQ,TNFAIP3,MAD2L1,TPD52L1
GO: Biological Process	GO:0072078	nephron tubule morphogenesis	0.002636	1	0.03479	0.3112	5	79	NOG,CITED2,IRX1,CD44,IRX2
GO: Biological Process	GO:0032434	regulation of proteasomal ubiquitin-dependent protein catabolic process	0.002647	1	0.03483	0.3116	7	154	CENPF,RNF144A,LRRK2,BUB1,BUB1B,CBFA2T3,MAD2L1
GO: Biological Process	GO:0045859	regulation of protein kinase activity	0.002672	1	0.03505	0.3135	19	775	RTN4R,LRRK2,FGF18,NPFFR2,ADRA2C,ADRB2,KIF14,FGF13,DRD1,ANGPT1,DEPTOR,NTRK3,ECT2,RASGRP1,PDE5A,TNFAIP3,EMP2,TPD52L1,SORL1
GO: Biological Process	GO:0000278	mitotic cell cycle	0.002705	1	0.03531	0.3159	23	1016	CDCA3,PTTG1,CENPF,NUF2,CABLES1,BID,CDC7,CDCA2,PTPN3,NEK2,KCNA5,ANLN,BUB1,BUB1B,KIF14,NABP1,E2F8,PDPN,LZTS1,RACGAP1,PRKCQ,MAD2L1,TPD52L1
GO: Biological Process	GO:1901987	regulation of cell cycle phase transition	0.002708	1	0.03531	0.3159	11	338	CENPF,BID,CDC7,KCNA5,ANLN,BUB1,BUB1B,KIF14,PDPN,PRKCQ,MAD2L1
GO: Biological Process	GO:0090630	activation of GTPase activity	0.002785	1	0.03617	0.3236	5	80	ARHGAP24,TBC1D4,NTRK3,ECT2,RASGRP1
GO: Biological Process	GO:0040008	regulation of growth	0.002801	1	0.03617	0.3236	18	720	PTTG1,MYL2,NOG,ESR2,RTN4R,PARP1,ADRB2,KIF14,FGF13,PAPPA2,NPPA,WNT2,NTRK3,CPNE5,SLIT1,CD44,HEY2,PRKCQ
GO: Biological Process	GO:0030071	regulation of mitotic metaphase/anaphase transition	0.002826	1	0.03617	0.3236	4	49	CENPF,BUB1,BUB1B,MAD2L1
GO: Biological Process	GO:0052652	cyclic purine nucleotide metabolic process	0.002845	1	0.03617	0.3236	7	156	NPFFR2,ADRB2,NOS3,NPPA,DRD1,EDNRB,MRAP2
GO: Biological Process	GO:0050673	epithelial cell proliferation	0.002849	1	0.03617	0.3236	12	391	NOG,ESR2,F3,FGF18,ODAM,SCN5A,MKI67,ANGPT1,WNT2,EDNRB,TGFBR3,TNFAIP3
GO: Biological Process	GO:0055093	response to hyperoxia	0.002884	1	0.03617	0.3236	3	24	KCNA5,FOXO1,NOX1
GO: Biological Process	GO:0036296	response to increased oxygen levels	0.002884	1	0.03617	0.3236	3	24	KCNA5,FOXO1,NOX1
GO: Biological Process	GO:0002021	response to dietary excess	0.002884	1	0.03617	0.3236	3	24	ADRB2,CLIC5,GPR39
GO: Biological Process	GO:0036295	cellular response to increased oxygen levels	0.002907	1	0.03617	0.3236	2	7	FOXO1,NOX1
GO: Biological Process	GO:0060373	regulation of ventricular cardiac muscle cell membrane depolarization	0.002907	1	0.03617	0.3236	2	7	GJA5,SCN5A
GO: Biological Process	GO:0071455	cellular response to hyperoxia	0.002907	1	0.03617	0.3236	2	7	FOXO1,NOX1
GO: Biological Process	GO:2000348	regulation of CD40 signaling pathway	0.002907	1	0.03617	0.3236	2	7	FANCA,TNFAIP3
GO: Biological Process	GO:0007185	transmembrane receptor protein tyrosine phosphatase signaling pathway	0.002907	1	0.03617	0.3236	2	7	PTPRE,PTPRU
GO: Biological Process	GO:0051964	negative regulation of synapse assembly	0.002907	1	0.03617	0.3236	2	7	SLIT1,MDGA1
GO: Biological Process	GO:0001837	epithelial to mesenchymal transition	0.002924	1	0.03617	0.3236	6	117	NOG,LDLRAD4,WNT2,TGFBR3,HEY2,PAX3
GO: Biological Process	GO:0055007	cardiac muscle cell differentiation	0.002924	1	0.03617	0.3236	6	117	MYL2,FHL2,NPPA,LRRC10,HEY2,PAX3
GO: Biological Process	GO:0072088	nephron epithelium morphogenesis	0.002939	1	0.03617	0.3236	5	81	NOG,CITED2,IRX1,CD44,IRX2
GO: Biological Process	GO:0022604	regulation of cell morphogenesis	0.002944	1	0.03617	0.3236	16	609	RTN4R,LRRK2,CHN1,CDC7,FGF13,LDLRAD4,CUX2,NTRK3,CPNE5,PDPN,POSTN,RHOQ,TGFBR3,LINGO1,LZTS1,SLIT1
GO: Biological Process	GO:0009190	cyclic nucleotide biosynthetic process	0.002948	1	0.03617	0.3236	7	157	NPFFR2,ADRB2,NOS3,NPPA,DRD1,EDNRB,MRAP2
GO: Biological Process	GO:1990267	response to transition metal nanoparticle	0.002948	1	0.03617	0.3236	7	157	ABAT,LRRK2,ADIRF,VCAM1,GPR39,TK1,ASS1
GO: Biological Process	GO:0001558	regulation of cell growth	0.002951	1	0.03617	0.3236	13	445	PTTG1,MYL2,ESR2,RTN4R,KIF14,FGF13,PAPPA2,NPPA,NTRK3,CPNE5,SLIT1,CD44,PRKCQ
GO: Biological Process	GO:0048762	mesenchymal cell differentiation	0.002966	1	0.03626	0.3243	8	200	NOG,CITED2,LDLRAD4,WNT2,EDNRB,TGFBR3,HEY2,PAX3
GO: Biological Process	GO:0043549	regulation of kinase activity	0.002979	1	0.03631	0.3248	20	842	RTN4R,LRRK2,FGF18,NPFFR2,ADRA2C,ADRB2,KIF14,FGF13,DRD1,ANGPT1,DEPTOR,NTRK3,LMO4,ECT2,RASGRP1,PDE5A,TNFAIP3,EMP2,TPD52L1,SORL1
GO: Biological Process	GO:0006163	purine nucleotide metabolic process	0.003035	1	0.03662	0.3275	15	555	LRRK2,MCCC2,NPFFR2,LDHD,ADRB2,DLG2,NOS3,NPPA,DRD1,CBFA2T3,EDNRB,RHOQ,MTHFD1,PDE5A,MRAP2
GO: Biological Process	GO:0044770	cell cycle phase transition	0.003035	1	0.03662	0.3275	15	555	CENPF,CABLES1,BID,CDC7,NEK2,KCNA5,ANLN,BUB1,BUB1B,KIF14,PDPN,LZTS1,PRKCQ,MAD2L1,TPD52L1
GO: Biological Process	GO:1902099	regulation of metaphase/anaphase transition of cell cycle	0.003043	1	0.03662	0.3275	4	50	CENPF,BUB1,BUB1B,MAD2L1
GO: Biological Process	GO:1904356	regulation of telomere maintenance via telomere lengthening	0.003043	1	0.03662	0.3275	4	50	PARP1,NEK2,PIF1,PRKCQ
GO: Biological Process	GO:0051301	cell division	0.003046	1	0.03662	0.3275	17	668	CDCA3,PTTG1,CENPF,NUF2,CABLES1,CDC7,CDCA2,NEK2,ANLN,BUB1,BUB1B,KIF14,FGF13,ECT2,E2F8,RACGAP1,MAD2L1
GO: Biological Process	GO:1901654	response to ketone	0.003058	1	0.03665	0.3278	8	201	ESR2,ADRB2,FOXO1,NTRK3,POSTN,TGFBR3,TK1,ASS1
GO: Biological Process	GO:0034599	cellular response to oxidative stress	0.003103	1	0.03709	0.3318	9	247	LRRK2,F3,PARP1,MGST1,NOS3,FOXO1,ECT2,NOX1,TNFAIP3
GO: Biological Process	GO:0051056	regulation of small GTPase mediated signal transduction	0.003131	1	0.03732	0.3338	10	295	STARD13,ARHGAP24,CHN1,PLEKHG1,KIF14,ECT2,RHOQ,RASGRP1,RACGAP1,SPATA13
GO: Biological Process	GO:0009628	response to abiotic stimulus	0.00314	1	0.03733	0.3339	26	1216	CDS1,ABAT,NOG,ESR2,TRPC3,F3,CITED2,NPFFR2,ADRB2,KCNA5,MKI67,ADIRF,NOS3,VCAM1,FOXO1,NPPA,DRD1,NABP1,CBFA2T3,ECT2,POSTN,TGFBR3,NOX1,CNTNAP2,PRKCQ,TANC1
GO: Biological Process	GO:0031099	regeneration	0.003152	1	0.03736	0.3342	8	202	PTPN3,ADRB2,MKI67,NTRK3,PTPRU,POSTN,TGFBR3,PRKCQ
GO: Biological Process	GO:0002544	chronic inflammatory response	0.003248	1	0.03818	0.3415	3	25	VCAM1,PDE5A,TNFAIP3
GO: Biological Process	GO:0014829	vascular smooth muscle contraction	0.003248	1	0.03818	0.3415	3	25	DOCK5,CACNA1G,EDNRB
GO: Biological Process	GO:0072028	nephron morphogenesis	0.003267	1	0.03818	0.3415	5	83	NOG,CITED2,IRX1,CD44,IRX2
GO: Biological Process	GO:0007091	metaphase/anaphase transition of mitotic cell cycle	0.003272	1	0.03818	0.3415	4	51	CENPF,BUB1,BUB1B,MAD2L1
GO: Biological Process	GO:0034394	protein localization to cell surface	0.003272	1	0.03818	0.3415	4	51	ANGPT1,PTPRU,EMP2,MRAP2
GO: Biological Process	GO:0001764	neuron migration	0.003274	1	0.03818	0.3415	7	160	ESR2,NAV1,FGF13,DRD1,NTRK3,CELSR1,MDGA1
GO: Biological Process	GO:0015672	monovalent inorganic cation transport	0.003343	1	0.03881	0.3472	16	617	ABAT,KCNH7,SLC12A8,GJA5,PTPN3,ADRB2,KCNA4,KCNA5,KCNQ5,SCN5A,NKAIN1,NOS3,NPPA,DRD1,NOX1,KCNQ4
GO: Biological Process	GO:0032845	negative regulation of homeostatic process	0.003346	1	0.03881	0.3472	8	204	PARP1,PLCG2,PIF1,DRD1,TPCN2,GPR39,CD44,TNFAIP3
GO: Biological Process	GO:0006941	striated muscle contraction	0.003389	1	0.0392	0.3506	7	161	MYL2,GJA5,ADRB2,KCNA5,SCN5A,NPPA,PDE5A
GO: Biological Process	GO:0060419	heart growth	0.003441	1	0.03959	0.3541	5	84	NOG,NPPA,WNT2,TGFBR3,HEY2
GO: Biological Process	GO:0061333	renal tubule morphogenesis	0.003441	1	0.03959	0.3541	5	84	NOG,CITED2,IRX1,CD44,IRX2
GO: Biological Process	GO:0051093	negative regulation of developmental process	0.003473	1	0.03986	0.3565	21	914	STARD13,MYCN,NOG,RTN4R,TMEM176A,ADRB2,FGF13,LDLRAD4,FOXO1,LILRB3,NTRK3,EDNRB,POSTN,TGFBR3,LINGO1,SLIT1,CD44,HEY2,MDGA1,PRDM16,SORL1
GO: Biological Process	GO:0044784	metaphase/anaphase transition of cell cycle	0.003512	1	0.04008	0.3585	4	52	CENPF,BUB1,BUB1B,MAD2L1
GO: Biological Process	GO:0086001	cardiac muscle cell action potential	0.003512	1	0.04008	0.3585	4	52	GJA5,KCNA5,SCN5A,CACNA1G
GO: Biological Process	GO:0000302	response to reactive oxygen species	0.003542	1	0.04025	0.36	9	252	LRRK2,F3,PARP1,KCNA5,NOS3,FOXO1,ECT2,NOX1,TNFAIP3
GO: Biological Process	GO:0009187	cyclic nucleotide metabolic process	0.00355	1	0.04025	0.36	8	206	NPFFR2,ADRB2,NOS3,NPPA,DRD1,EDNRB,PDE5A,MRAP2
GO: Biological Process	GO:0010647	positive regulation of cell communication	0.003555	1	0.04025	0.36	33	1684	TSPAN15,ABAT,CTSC,ESR2,LRRK2,CHN1,F3,FGF18,BID,CITED2,GJA5,PARP1,ADRA2C,ADRB2,BUB1,CUX2,DRD1,ANGPT1,GPR39,WNT2,DDX60,NTRK3,LAMA2,GRB10,ECT2,TGFBR3,RASGRP1,NOX1,CD44,PDE5A,PRKCQ,EMP2,TPD52L1
GO: Biological Process	GO:0044702	single organism reproductive process	0.003566	1	0.04027	0.3602	28	1356	PTTG1,NOG,SPINT1,ESR2,TRPC3,MND1,FANCA,CITED2,NEK2,ADRB2,MGST1,MKI67,HAND1,NOS3,VCAM1,CCDC33,ANGPT1,WNT2,E2F8,EDNRB,TK1,CD44,EXO1,HEY2,RACGAP1,PDE5A,EMP2,PACRG
GO: Biological Process	GO:0060048	cardiac muscle contraction	0.003597	1	0.04052	0.3624	6	122	MYL2,GJA5,KCNA5,SCN5A,NPPA,PDE5A
GO: Biological Process	GO:0006942	regulation of striated muscle contraction	0.003621	1	0.04057	0.3629	5	85	MYL2,GJA5,SCN5A,NPPA,PDE5A
GO: Biological Process	GO:0060292	long term synaptic depression	0.00364	1	0.04057	0.3629	3	26	ABHD6,DRD1,SORCS3
GO: Biological Process	GO:0060039	pericardium development	0.00364	1	0.04057	0.3629	3	26	VCAM1,PDPN,TGFBR3
GO: Biological Process	GO:0010460	positive regulation of heart rate	0.00364	1	0.04057	0.3629	3	26	SCN5A,NPPA,HEY2
GO: Biological Process	GO:0045995	regulation of embryonic development	0.003745	1	0.04158	0.3719	6	123	WNT2,LAMA2,LAMA4,CELSR1,PAX3,TNFAIP3
GO: Biological Process	GO:0060711	labyrinthine layer development	0.003763	1	0.04158	0.3719	4	53	SPINT1,VCAM1,WNT2,HEY2
GO: Biological Process	GO:0032869	cellular response to insulin stimulus	0.003764	1	0.04158	0.3719	8	208	PARP1,TBC1D4,PTPRE,FOXO1,DRD1,GRB10,RHOQ,PRKCQ
GO: Biological Process	GO:0007267	cell-cell signaling	0.003775	1	0.04158	0.3719	26	1233	ABAT,ESR2,LRRK2,ABHD6,FGF18,WNT5B,NPFFR2,GJA5,ADRA2C,ADRB2,KCNA5,KCNQ5,SCN5A,DLG2,CACNA1G,FGF13,CUX2,DRD1,GPR39,WNT2,LAMA2,CELSR1,SYTL4,LZTS1,KCNQ4,SORCS3
GO: Biological Process	GO:0006816	calcium ion transport	0.003779	1	0.04158	0.3719	12	405	TRPC3,ADRB2,CACNA1G,PLCG2,NOS3,NPPA,DRD1,TPCN2,GPR39,CACHD1,TMEM37,ATP2A3
GO: Biological Process	GO:0003057	regulation of the force of heart contraction by chemical signal	0.003845	1	0.04221	0.3775	2	8	ADRB2,NOS3
GO: Biological Process	GO:0001890	placenta development	0.003879	1	0.04247	0.3799	7	165	SPINT1,CITED2,HAND1,VCAM1,WNT2,E2F8,HEY2
GO: Biological Process	GO:0032989	cellular component morphogenesis	0.003905	1	0.04265	0.3814	29	1430	MYL2,NOG,RTN4R,LRRK2,NEB,CHN1,CDC7,CLIC5,KIF14,LRRN2,FGF13,ALCAM,LDLRAD4,CUX2,WNT2,NTRK3,LAMA2,CPNE5,ECT2,PDPN,POSTN,RHOQ,TGFBR3,LINGO1,LZTS1,SLIT1,HEY2,PRKCQ,PAX3
GO: Biological Process	GO:0090287	regulation of cellular response to growth factor stimulus	0.003926	1	0.04277	0.3826	9	256	NOG,FGF18,CITED2,FBN2,LDLRAD4,ANGPT1,GRB10,TGFBR3,PRDM16
GO: Biological Process	GO:0010001	glial cell differentiation	0.003987	1	0.04332	0.3875	8	210	MYCN,NOG,SPINT1,SH3TC2,DRD1,NTRK3,LAMA2,LINGO1
GO: Biological Process	GO:0003229	ventricular cardiac muscle tissue development	0.004026	1	0.04355	0.3895	4	54	MYL2,HAND1,TGFBR3,HEY2
GO: Biological Process	GO:0030048	actin filament-based movement	0.004053	1	0.04355	0.3895	6	125	MYL2,NEB,GJA5,KCNA5,SCN5A,EMP2
GO: Biological Process	GO:0060317	cardiac epithelial to mesenchymal transition	0.004058	1	0.04355	0.3895	3	27	WNT2,TGFBR3,HEY2
GO: Biological Process	GO:0014742	positive regulation of muscle hypertrophy	0.004058	1	0.04355	0.3895	3	27	TRPC3,PARP1,PDE5A
GO: Biological Process	GO:0010613	positive regulation of cardiac muscle hypertrophy	0.004058	1	0.04355	0.3895	3	27	TRPC3,PARP1,PDE5A
GO: Biological Process	GO:2001233	regulation of apoptotic signaling pathway	0.004085	1	0.04363	0.3902	12	409	NOG,CTSC,LRRK2,BID,PARP1,BUB1,NOS3,DEPTOR,NOX1,CD44,TNFAIP3,TPD52L1
GO: Biological Process	GO:0048812	neuron projection morphogenesis	0.004086	1	0.04363	0.3902	16	630	NOG,RTN4R,LRRK2,CHN1,LRRN2,FGF13,ALCAM,CUX2,NTRK3,LAMA2,CPNE5,POSTN,LINGO1,LZTS1,SLIT1,PRKCQ
GO: Biological Process	GO:0001525	angiogenesis	0.004196	1	0.04442	0.3973	13	464	STARD13,ARHGAP24,F3,FGF18,GJA5,ADRB2,HAND1,NOS3,ANGPT1,E2F8,NOX1,TNFAIP3,EMP2
GO: Biological Process	GO:0035050	embryonic heart tube development	0.004201	1	0.04442	0.3973	5	88	CITED2,GJA5,CFC1,HAND1,ZIC3
GO: Biological Process	GO:0031279	regulation of cyclase activity	0.004201	1	0.04442	0.3973	5	88	NPFFR2,ADRB2,NOS3,DRD1,EDNRB
GO: Biological Process	GO:0002028	regulation of sodium ion transport	0.004201	1	0.04442	0.3973	5	88	PTPN3,ADRB2,SCN5A,NKAIN1,NOS3
GO: Biological Process	GO:0043009	chordate embryonic development	0.004278	1	0.04512	0.4036	17	691	MYCN,NOG,SPINT1,CITED2,NEK2,HAND1,NOS3,VCAM1,ANGPT1,WNT2,LMO4,E2F8,TGFBR3,CELSR1,MTHFD1,HEY2,PAX3
GO: Biological Process	GO:1903047	mitotic cell cycle process	0.004289	1	0.04512	0.4036	21	931	CDCA3,PTTG1,CENPF,NUF2,CABLES1,BID,CDC7,CDCA2,NEK2,KCNA5,ANLN,BUB1,BUB1B,KIF14,NABP1,PDPN,LZTS1,RACGAP1,PRKCQ,MAD2L1,TPD52L1
GO: Biological Process	GO:0009117	nucleotide metabolic process	0.00434	1	0.04544	0.4064	17	692	LRRK2,MCCC2,NPFFR2,LDHD,ADRB2,DLG2,NOS3,NPPA,DRD1,CBFA2T3,EDNRB,RHOQ,NOX1,MTHFD1,TK1,PDE5A,MRAP2
GO: Biological Process	GO:0051961	negative regulation of nervous system development	0.00434	1	0.04544	0.4064	10	309	MYCN,NOG,RTN4R,FGF13,NTRK3,EDNRB,LINGO1,SLIT1,MDGA1,SORL1
GO: Biological Process	GO:0001570	vasculogenesis	0.004408	1	0.04604	0.4118	5	89	CITED2,ANGPT1,TGFBR3,HEY2,EMP2
GO: Biological Process	GO:0030799	regulation of cyclic nucleotide metabolic process	0.00442	1	0.04605	0.4119	7	169	NPFFR2,ADRB2,NOS3,DRD1,EDNRB,PDE5A,MRAP2
GO: Biological Process	GO:0006164	purine nucleotide biosynthetic process	0.004452	1	0.04627	0.4139	9	261	NPFFR2,LDHD,ADRB2,NOS3,NPPA,DRD1,EDNRB,MTHFD1,MRAP2
GO: Biological Process	GO:0048285	organelle fission	0.004472	1	0.04637	0.4148	16	636	CDCA3,PTTG1,CENPF,LRRK2,NUF2,FANCA,CDCA2,NEK2,ANLN,BUB1,BUB1B,MKI67,KIF14,PPP2R2B,RACGAP1,MAD2L1
GO: Biological Process	GO:0042176	regulation of protein catabolic process	0.004495	1	0.04649	0.4159	12	414	CENPF,CTSC,RNF144A,LRRK2,PTPN3,BUB1,BUB1B,FOXO1,CBFA2T3,TNFAIP3,MAD2L1,SORL1
GO: Biological Process	GO:0060977	coronary vasculature morphogenesis	0.004506	1	0.04649	0.4159	3	28	ANGPT1,TGFBR3,HEY2
GO: Biological Process	GO:0098660	inorganic ion transmembrane transport	0.004529	1	0.04663	0.417	18	754	KCNH7,TRPC3,PTPN3,KCNA4,CLIC5,KCNA5,KCNQ5,CLCNKB,SCN5A,CACNA1G,PLCG2,NPPA,DRD1,TPCN2,GPR39,KCNQ4,TMEM37,ATP2A3
GO: Biological Process	GO:0031100	organ regeneration	0.004623	1	0.04725	0.4226	5	90	PTPN3,ADRB2,MKI67,PTPRU,TGFBR3
GO: Biological Process	GO:0070301	cellular response to hydrogen peroxide	0.004623	1	0.04725	0.4226	5	90	LRRK2,F3,FOXO1,ECT2,TNFAIP3
GO: Biological Process	GO:0051339	regulation of lyase activity	0.004623	1	0.04725	0.4226	5	90	NPFFR2,ADRB2,NOS3,DRD1,EDNRB
GO: Biological Process	GO:0060548	negative regulation of cell death	0.004727	1	0.04811	0.4303	22	1001	NOG,ESR2,LRRK2,CITED2,KIF14,PLCG2,FHL2,NOS3,FOXO1,ANGPT1,NTRK3,GRK5,EDNRB,TGFBR3,VSTM2L,CD44,HEY2,PRKCQ,TNFAIP3,PACRG,MAD2L1,SORL1
GO: Biological Process	GO:0010038	response to metal ion	0.004729	1	0.04811	0.4303	11	364	ABAT,TRPC3,LRRK2,SCN5A,CACNA1G,PLCG2,VCAM1,GPR39,ECT2,TK1,ASS1
GO: Biological Process	GO:0034220	ion transmembrane transport	0.004751	1	0.04816	0.4308	23	1064	KCNH7,TRPC3,GJA5,PTPN3,KCNA4,ATP8A1,CLIC5,KCNA5,KCNQ5,CLCNKB,SCN5A,CACNA1G,PLCG2,NPPA,DRD1,TPCN2,GPR39,GRID1,SLC6A6,NOX1,KCNQ4,TMEM37,ATP2A3
GO: Biological Process	GO:0001701	in utero embryonic development	0.004757	1	0.04816	0.4308	12	417	NOG,SPINT1,CITED2,NEK2,HAND1,NOS3,VCAM1,ANGPT1,WNT2,E2F8,TGFBR3,HEY2
GO: Biological Process	GO:0007417	central nervous system development	0.004783	1	0.0483	0.432	22	1002	MYCN,ABAT,NOG,CENPF,ESR2,LRRK2,BID,CITED2,SCN5A,KIF14,FGF13,DRD1,WNT2,NTRK3,LMO4,CELSR1,LINGO1,VCAN,SLIT1,CNTNAP2,PAX3,MDGA1
GO: Biological Process	GO:0060485	mesenchyme development	0.004793	1	0.0483	0.432	9	264	NOG,CITED2,HAND1,LDLRAD4,WNT2,EDNRB,TGFBR3,HEY2,PAX3
GO: Biological Process	GO:1903034	regulation of response to wounding	0.004835	1	0.04849	0.4337	13	472	ABAT,F3,FANCA,ADRB2,NOS3,SUSD4,NTRK3,EDNRB,PDPN,CD44,PDE5A,PRKCQ,TNFAIP3
GO: Biological Process	GO:0043266	regulation of potassium ion transport	0.004845	1	0.04849	0.4337	5	91	ADRB2,KCNA5,NOS3,NPPA,DRD1
GO: Biological Process	GO:0023035	CD40 signaling pathway	0.004904	1	0.04849	0.4337	2	9	FANCA,TNFAIP3
GO: Biological Process	GO:0045607	regulation of auditory receptor cell differentiation	0.004904	1	0.04849	0.4337	2	9	MYCN,HEY2
GO: Biological Process	GO:0061004	pattern specification involved in kidney development	0.004904	1	0.04849	0.4337	2	9	IRX1,IRX2
GO: Biological Process	GO:0045631	regulation of mechanoreceptor differentiation	0.004904	1	0.04849	0.4337	2	9	MYCN,HEY2
GO: Biological Process	GO:0072048	renal system pattern specification	0.004904	1	0.04849	0.4337	2	9	IRX1,IRX2
GO: Biological Process	GO:2000980	regulation of inner ear receptor cell differentiation	0.004904	1	0.04849	0.4337	2	9	MYCN,HEY2
GO: Biological Process	GO:0042326	negative regulation of phosphorylation	0.00492	1	0.04849	0.4337	13	473	NOG,RTN4R,LRRK2,LDLRAD4,FOXO1,DRD1,ANGPT1,DEPTOR,NTRK3,GRB10,CBFA2T3,TNFAIP3,SORL1
GO: Biological Process	GO:0045861	negative regulation of proteolysis	0.004924	1	0.04849	0.4337	11	366	PTTG1,SPINT1,CENPF,LRRK2,PTPN3,BUB1,BUB1B,SUSD4,CD44,MAD2L1,SORL1
GO: Biological Process	GO:0061384	heart trabecula morphogenesis	0.004981	1	0.04894	0.4377	3	29	FHL2,TGFBR3,HEY2
GO: Biological Process	GO:0006753	nucleoside phosphate metabolic process	0.004998	1	0.04899	0.4382	17	702	LRRK2,MCCC2,NPFFR2,LDHD,ADRB2,DLG2,NOS3,NPPA,DRD1,CBFA2T3,EDNRB,RHOQ,NOX1,MTHFD1,TK1,PDE5A,MRAP2
GO: Biological Process	GO:0032868	response to insulin	0.005032	1	0.04915	0.4396	9	266	PARP1,TBC1D4,PTPRE,FOXO1,NPPA,DRD1,GRB10,RHOQ,PRKCQ
GO: Biological Process	GO:0033674	positive regulation of kinase activity	0.005048	1	0.04915	0.4396	14	530	LRRK2,FGF18,ADRA2C,ADRB2,KIF14,FGF13,ANGPT1,NTRK3,LMO4,ECT2,RASGRP1,PDE5A,EMP2,TPD52L1
GO: Biological Process	GO:0001501	skeletal system development	0.005048	1	0.04915	0.4396	14	530	MYCN,NOG,FGF18,CITED2,WNT5B,GJA5,FBN2,HAND1,PAPPA2,BARX2,POSTN,MTHFD1,VCAN,CD44
GO: Biological Process	GO:0030155	regulation of cell adhesion	0.005139	1	0.04992	0.4465	17	704	ABAT,FANCA,CITED2,ADRB2,KIF14,VCAM1,ANGPT1,LAMA2,LAMA4,POSTN,RASGRP1,ASS1,CD44,PDE5A,PRKCQ,TNFAIP3,EMP2
GO: Biological Process	GO:0007264	small GTPase mediated signal transduction	0.005157	1	0.04998	0.4471	15	588	STARD13,ARHGAP24,LRRK2,CHN1,DOCK5,PLEKHG1,RASGRP3,KIF14,ECT2,RHOQ,RASGRP1,CELSR1,RACGAP1,TNK2,SPATA13
GO: Cellular Component	GO:0031226	intrinsic component of plasma membrane	1.082e-05	0.004232	0.004232	0.02771	41	1714	TSPAN15,KCNH7,APCDD1,RTN4R,TRPC3,ABHD6,SLCO3A1,F3,NPFFR2,PROM1,GJA5,ADRA2C,ADRB2,KCNA4,KCNA5,KCNQ5,CLCNKB,RASGRP3,SCN5A,DLG2,ALCAM,LILRB3,DRD1,GPR39,NTRK3,MRGPRF,PTPRU,EDNRB,SLC6A6,PDPN,TGFBR3,CELSR1,NOX1,KCNQ4,CNTNAP2,CD44,CORIN,MDGA1,IL17RD,ATP2A3,SORL1
GO: Cellular Component	GO:0005887	integral component of plasma membrane	2.451e-05	0.009582	0.004791	0.03137	39	1651	TSPAN15,KCNH7,APCDD1,RTN4R,TRPC3,ABHD6,SLCO3A1,NPFFR2,PROM1,GJA5,ADRA2C,ADRB2,KCNA4,KCNA5,KCNQ5,CLCNKB,RASGRP3,SCN5A,DLG2,ALCAM,LILRB3,DRD1,GPR39,NTRK3,MRGPRF,PTPRU,EDNRB,SLC6A6,PDPN,TGFBR3,CELSR1,NOX1,KCNQ4,CNTNAP2,CD44,CORIN,IL17RD,ATP2A3,SORL1
GO: Cellular Component	GO:0031012	extracellular matrix	8.459e-05	0.03308	0.01103	0.07218	16	444	THSD4,ADAMTS19,DGCR6,ADAM11,F3,WNT5B,FBN2,ODAM,WNT2,LAMA2,LAMA4,POSTN,TGFBR3,VCAN,SLIT1,OTOG
GO: Cellular Component	GO:0005901	caveola	0.0001463	0.05719	0.01425	0.09333	7	96	LRRK2,ADRB2,KCNA5,SCN5A,NOS3,DRD1,EMP2
GO: Cellular Component	GO:0005578	proteinaceous extracellular matrix	0.0001823	0.07127	0.01425	0.09333	14	379	THSD4,ADAMTS19,DGCR6,WNT5B,FBN2,ODAM,WNT2,LAMA2,LAMA4,POSTN,TGFBR3,VCAN,SLIT1,OTOG
GO: Cellular Component	GO:0044853	plasma membrane raft	0.0002553	0.09983	0.01664	0.1089	7	105	LRRK2,ADRB2,KCNA5,SCN5A,NOS3,DRD1,EMP2
GO: Cellular Component	GO:0097149	centralspindlin complex	0.0004166	0.1629	0.0208	0.1362	2	3	ECT2,RACGAP1
GO: Cellular Component	GO:0000940	condensed chromosome outer kinetochore	0.0004309	0.1685	0.0208	0.1362	3	13	CENPF,BUB1,BUB1B
GO: Cellular Component	GO:0098589	membrane region	0.0005082	0.1987	0.0208	0.1362	29	1267	KCTD12,LRRK2,SLCO3A1,PROM1,ADRB2,KCNA5,CLCNKB,SCN5A,DLG2,NOS3,DRD1,SGIP1,ANGPT1,GRID1,EDNRB,PDPN,RHOQ,NOX1,SYTL4,LZTS1,KCNQ4,CNTNAP2,CD44,TNK2,TANC1,EMP2,MDGA1,SPATA13,OTOG
GO: Cellular Component	GO:0043205	fibril	0.0005436	0.2125	0.0208	0.1362	3	14	THSD4,FBN2,ODAM
GO: Cellular Component	GO:0045177	apical part of cell	0.0006182	0.2417	0.0208	0.1362	14	428	SLCO3A1,PROM1,ADRB2,KCNA5,MGST1,CLCNKB,NOS3,VCAM1,PDPN,SYTL4,LZTS1,CD44,EMP2,OTOG
GO: Cellular Component	GO:0098797	plasma membrane protein complex	0.0006383	0.2496	0.0208	0.1362	16	532	ABHD6,GJA5,KCNA4,KCNA5,KCNQ5,SCN5A,DLG2,CACNA1G,ALCAM,VCAM1,SGIP1,TGFBR3,NOX1,KCNQ4,CNTNAP2,TNK2
GO: Cellular Component	GO:0034702	ion channel complex	0.0007379	0.2885	0.02189	0.1433	11	291	ABHD6,KCNA4,CLIC5,KCNA5,KCNQ5,CLCNKB,SCN5A,DLG2,CACNA1G,KCNQ4,CNTNAP2
GO: Cellular Component	GO:0008076	voltage-gated potassium channel complex	0.0007934	0.3102	0.02189	0.1433	6	92	KCNA4,KCNA5,KCNQ5,DLG2,KCNQ4,CNTNAP2
GO: Cellular Component	GO:0034705	potassium channel complex	0.0008399	0.3284	0.02189	0.1433	6	93	KCNA4,KCNA5,KCNQ5,DLG2,KCNQ4,CNTNAP2
GO: Cellular Component	GO:0000777	condensed chromosome kinetochore	0.0009391	0.3672	0.02295	0.1502	6	95	CENPF,NUF2,NEK2,BUB1,BUB1B,MAD2L1
GO: Cellular Component	GO:0034703	cation channel complex	0.001221	0.4772	0.02807	0.1838	8	176	KCNA4,KCNA5,KCNQ5,SCN5A,DLG2,CACNA1G,KCNQ4,CNTNAP2
GO: Cellular Component	GO:0000779	condensed chromosome, centromeric region	0.001577	0.6166	0.03426	0.2243	6	105	CENPF,NUF2,NEK2,BUB1,BUB1B,MAD2L1
GO: Cellular Component	GO:1902495	transmembrane transporter complex	0.00188	0.7349	0.03868	0.2532	11	327	ABHD6,KCNA4,CLIC5,KCNA5,KCNQ5,CLCNKB,SCN5A,DLG2,CACNA1G,KCNQ4,CNTNAP2
GO: Cellular Component	GO:1990351	transporter complex	0.002166	0.8467	0.0404	0.2645	11	333	ABHD6,KCNA4,CLIC5,KCNA5,KCNQ5,CLCNKB,SCN5A,DLG2,CACNA1G,KCNQ4,CNTNAP2
GO: Cellular Component	GO:0016324	apical plasma membrane	0.002268	0.8869	0.0404	0.2645	11	335	SLCO3A1,PROM1,ADRB2,KCNA5,CLCNKB,PDPN,SYTL4,LZTS1,CD44,EMP2,OTOG
GO: Cellular Component	GO:0042383	sarcolemma	0.002273	0.8887	0.0404	0.2645	7	152	ADRB2,SCN5A,NOS3,VCAM1,SLC27A6,LAMA2,PRKCQ
GO: Cellular Component	GO:0045121	membrane raft	0.00272	1	0.04432	0.2901	11	343	LRRK2,ADRB2,KCNA5,SCN5A,NOS3,DRD1,ANGPT1,EDNRB,RHOQ,EMP2,MDGA1
GO: Cellular Component	GO:0098857	membrane microdomain	0.00272	1	0.04432	0.2901	11	343	LRRK2,ADRB2,KCNA5,SCN5A,NOS3,DRD1,ANGPT1,EDNRB,RHOQ,EMP2,MDGA1
GO: Cellular Component	GO:0098590	plasma membrane region	0.003071	1	0.04619	0.3024	23	1041	KCTD12,LRRK2,SLCO3A1,PROM1,ADRB2,KCNA5,CLCNKB,SCN5A,DLG2,NOS3,DRD1,GRID1,PDPN,NOX1,SYTL4,LZTS1,KCNQ4,CNTNAP2,CD44,TANC1,EMP2,SPATA13,OTOG
GO: Cellular Component	GO:0098858	actin-based cell projection	0.003071	1	0.04619	0.3024	8	204	LRRK2,PROM1,CLIC5,FGF13,VCAM1,ANGPT1,PDPN,SPATA13
Mouse Phenotype	MP:0002106	abnormal muscle physiology	1.572e-06	0.004928	0.004928	0.04251	32	785	MYCN,MYL2,ESR2,NEB,CHN1,F3,IRX4,BID,GJA5,FBN2,ADRB2,TBC1D4,KCNA5,SCN5A,NR3C2,NOS3,DRD1,GRK5,LAMA2,LAMA4,BARX2,EDNRB,SLC6A6,TGFBR3,NOX1,CD44,HEY2,CORIN,PRKCQ,PAX3,ATP2A3,SORL1
Mouse Phenotype	MP:0005369	muscle phenotype	4.086e-06	0.01281	0.004963	0.04282	41	1203	MYCN,MYL2,NOG,ESR2,NEB,CHN1,F3,IRX4,BID,DOCK5,GJA5,FBN2,ADRB2,TBC1D4,KCNA5,SCN5A,BUB1B,HAND1,NR3C2,NOS3,FOXO1,NPPA,DRD1,ANGPT1,GRK5,LAMA2,LAMA4,GRB10,BARX2,EDNRB,SLC6A6,PDPN,TGFBR3,NOX1,CD44,HEY2,CORIN,PRKCQ,PAX3,ATP2A3,SORL1
Mouse Phenotype	MP:0001544	abnormal cardiovascular system physiology	4.751e-06	0.01489	0.004963	0.04282	45	1391	MYCN,USP18,MYL2,NOG,MAOA,ESR2,TRPC3,LRRK2,F3,IRX4,FANCA,CITED2,GJA5,ADRA2C,ADRB2,KCNA5,SCN5A,HAND1,CACNA1G,NR3C2,PLCG2,NOS3,FOXO1,NPPA,DRD1,SGIP1,NTRK3,GRK5,LAMA4,BARX2,EDNRB,SLC6A6,PDPN,POSTN,TGFBR3,NOX1,TK1,VCAN,CD44,HEY2,CORIN,PAX3,TNFAIP3,ATP2A3,SORL1
Mouse Phenotype	MP:0000266	abnormal heart morphology	9.786e-06	0.03067	0.007667	0.06615	39	1156	MYCN,MYL2,NOG,SPINT1,ESR2,F3,IRX4,CITED2,GJA5,TBC1D4,ATP8A1,MTUS1,SCN5A,CFC1,HAND1,NR3C2,FHL2,NOS3,VCAM1,FOXO1,PAPPA2,NPPA,ANGPT1,NTRK3,GRK5,LAMA4,EDNRB,ZIC3,SLC6A6,PDPN,POSTN,TGFBR3,MTHFD1,VCAN,HEY2,CORIN,PAX3,IL17RD,PRDM16
Mouse Phenotype	MP:0004937	dilated heart	2.119e-05	0.06641	0.01328	0.1146	13	194	MYL2,ESR2,IRX4,GJA5,SCN5A,HAND1,NOS3,NTRK3,LAMA4,SLC6A6,VCAN,HEY2,PAX3
Mouse Phenotype	MP:0005406	abnormal heart size	2.896e-05	0.09075	0.01363	0.1176	23	539	MYCN,MYL2,ESR2,F3,IRX4,TBC1D4,ATP8A1,MTUS1,HAND1,NR3C2,FHL2,NOS3,PAPPA2,NPPA,NTRK3,GRK5,LAMA4,SLC6A6,POSTN,HEY2,CORIN,IL17RD,PRDM16
Mouse Phenotype	MP:0009402	decreased skeletal muscle fiber diameter	3.044e-05	0.09539	0.01363	0.1176	6	37	DOCK5,FBN2,BUB1B,BARX2,SLC6A6,PAX3
Mouse Phenotype	MP:0002127	abnormal cardiovascular system morphology	3.99e-05	0.125	0.01447	0.1248	48	1653	STARD13,MYCN,MYL2,NOG,SPINT1,ESR2,F3,FGF18,IRX4,CITED2,PROM1,GJA5,FBN2,TBC1D4,ATP8A1,MTUS1,SCN5A,CFC1,HAND1,NR3C2,FHL2,NOS3,VCAM1,FOXO1,PAPPA2,NPPA,ANGPT1,WNT2,NTRK3,GRK5,LAMA4,E2F8,EDNRB,ZIC3,SLC6A6,PDPN,POSTN,TGFBR3,NOX1,MTHFD1,TK1,VCAN,CD44,HEY2,CORIN,PAX3,IL17RD,PRDM16
Mouse Phenotype	MP:0010498	abnormal interventricular septum muscular part morphology	4.155e-05	0.1302	0.01447	0.1248	6	39	CFC1,HAND1,NOS3,TGFBR3,HEY2,PAX3
Mouse Phenotype	MP:0008022	dilated heart ventricle	4.743e-05	0.1486	0.01486	0.1282	10	126	MYL2,ESR2,SCN5A,NOS3,NTRK3,LAMA4,SLC6A6,VCAN,HEY2,PAX3
Mouse Phenotype	MP:0005595	abnormal vascular smooth muscle physiology	6.611e-05	0.2072	0.01884	0.1625	10	131	ESR2,F3,GJA5,KCNA5,NR3C2,NOS3,EDNRB,NOX1,CD44,SORL1
Mouse Phenotype	MP:0000031	abnormal cochlea morphology	9.884e-05	0.3098	0.02581	0.2227	13	225	NOG,SRRM4,ESR2,CLIC5,NTRK3,LAMA2,GRID1,LMO4,EDNRB,CELSR1,KCNQ4,PAX3,OTOG
Mouse Phenotype	MP:0002753	dilated heart left ventricle	0.0001161	0.3638	0.02799	0.2414	8	89	MYL2,SCN5A,NOS3,LAMA4,SLC6A6,VCAN,HEY2,PAX3
Mouse Phenotype	MP:0001625	cardiac hypertrophy	0.0001419	0.4447	0.03177	0.2741	11	172	MYL2,ESR2,IRX4,MTUS1,FHL2,NOS3,NPPA,GRK5,LAMA4,HEY2,CORIN
Mouse Phenotype	MP:0000281	abnormal interventricular septum morphology	0.0001681	0.5269	0.03401	0.2934	14	270	MYCN,MYL2,CITED2,GJA5,CFC1,HAND1,NOS3,NTRK3,ZIC3,PDPN,TGFBR3,VCAN,HEY2,PAX3
Mouse Phenotype	MP:0000035	abnormal membranous labyrinth morphology	0.0001736	0.5441	0.03401	0.2934	13	238	NOG,SRRM4,ESR2,CLIC5,NTRK3,LAMA2,GRID1,LMO4,EDNRB,CELSR1,KCNQ4,PAX3,OTOG
Mouse Phenotype	MP:0002272	abnormal nervous system electrophysiology	0.0002114	0.6625	0.03897	0.3362	14	276	KCTD12,MAOA,TRPC3,LRRK2,CHN1,BID,KCNA5,KCNQ5,CACNA1G,SH3TC2,DRD1,FOXO6,LAMA2,CNTNAP2
Mouse Phenotype	MP:0011953	prolonged PQ interval	0.0002435	0.7632	0.04017	0.3465	3	8	GJA5,SCN5A,CACNA1G
Mouse Phenotype	MP:0009762	abnormal mitotic spindle assembly checkpoint	0.0002435	0.7632	0.04017	0.3465	3	8	BUB1,BUB1B,MAD2L1
Mouse Phenotype	MP:0005620	abnormal muscle contractility	0.0002668	0.8361	0.0418	0.3607	15	317	MYL2,ESR2,NEB,IRX4,ADRB2,KCNA5,SCN5A,NR3C2,NOS3,GRK5,LAMA4,SLC6A6,HEY2,CORIN,PAX3
Mouse Phenotype	MP:0003921	abnormal heart left ventricle morphology	0.0002816	0.8824	0.04191	0.3616	13	250	MYL2,IRX4,CITED2,SCN5A,HAND1,NOS3,NPPA,NTRK3,LAMA4,SLC6A6,VCAN,HEY2,PAX3
Mouse Phenotype	MP:0002270	abnormal pulmonary alveolus morphology	0.000309	0.9683	0.04191	0.3616	11	188	MYCN,ESR2,LRRK2,BID,CITED2,CLIC5,NOS3,GRB10,PDPN,HEY2,PAX3
Mouse Phenotype	MP:0000274	enlarged heart	0.0003266	1	0.04191	0.3616	17	396	MYL2,ESR2,F3,IRX4,TBC1D4,ATP8A1,MTUS1,HAND1,FHL2,NOS3,PAPPA2,NPPA,NTRK3,GRK5,LAMA4,HEY2,CORIN
Mouse Phenotype	MP:0010420	muscular ventricular septal defect	0.0003508	1	0.04191	0.3616	5	37	CFC1,NOS3,TGFBR3,HEY2,PAX3
Mouse Phenotype	MP:0000230	abnormal systemic arterial blood pressure	0.000356	1	0.04191	0.3616	12	223	MYL2,ESR2,LRRK2,GJA5,ADRB2,NR3C2,NOS3,NPPA,EDNRB,NOX1,CD44,CORIN
Mouse Phenotype	MP:0010976	small lung lobe	0.0003608	1	0.04191	0.3616	3	9	FGF18,CITED2,CELSR1
Mouse Phenotype	MP:0005590	increased vasodilation	0.0003642	1	0.04191	0.3616	4	21	ESR2,GJA5,NR3C2,NOS3
Mouse Phenotype	MP:0009400	decreased skeletal muscle fiber size	0.0003991	1	0.04191	0.3616	7	81	NEB,DOCK5,FBN2,BUB1B,BARX2,SLC6A6,PAX3
Mouse Phenotype	MP:0001175	abnormal lung morphology	0.0004057	1	0.04191	0.3616	20	520	MYCN,MYL2,NOG,ESR2,LRRK2,FGF18,BID,CITED2,CLIC5,CFC1,NOS3,WNT2,GRB10,ZIC3,PDPN,CELSR1,TK1,HEY2,PAX3,PRDM16
Mouse Phenotype	MP:0001394	circling	0.0004158	1	0.04191	0.3616	8	107	USP18,SRRM4,CHN1,CABLES1,CLIC5,CELSR1,ASS1,OTOG
Mouse Phenotype	MP:0000026	abnormal inner ear morphology	0.0004266	1	0.04191	0.3616	13	261	NOG,SRRM4,ESR2,CLIC5,NTRK3,LAMA2,GRID1,LMO4,EDNRB,CELSR1,KCNQ4,PAX3,OTOG
Mouse Phenotype	MP:0010403	atrial septal defect	0.0004304	1	0.04191	0.3616	7	82	CITED2,GJA5,CFC1,NOS3,NTRK3,ZIC3,HEY2
Mouse Phenotype	MP:0001629	abnormal heart rate	0.0004413	1	0.04191	0.3616	11	196	MYL2,GJA5,ADRA2C,ADRB2,SCN5A,CACNA1G,NOS3,NPPA,SGIP1,LAMA4,HEY2
Mouse Phenotype	MP:0002132	abnormal respiratory system morphology	0.0004586	1	0.04199	0.3622	26	776	MYCN,MYL2,NOG,ESR2,LRRK2,F3,FGF18,BID,CITED2,CLIC5,BUB1,BUB1B,CFC1,HAND1,NOS3,WNT2,GRB10,ZIC3,PDPN,CELSR1,LZTS1,TK1,HEY2,PAX3,PRDM16,MAD2L1
Mouse Phenotype	MP:0010402	ventricular septal defect	0.000481	1	0.04199	0.3622	11	198	CITED2,GJA5,CFC1,HAND1,NOS3,NTRK3,ZIC3,TGFBR3,VCAN,HEY2,PAX3
Mouse Phenotype	MP:0004252	abnormal direction of heart looping	0.0005086	1	0.04199	0.3622	5	40	NOG,CITED2,CFC1,EDNRB,ZIC3
Mouse Phenotype	MP:0000457	maxilla hypoplasia	0.0005091	1	0.04199	0.3622	3	10	FGF18,ZIC3,PAX3
Mouse Phenotype	MP:0010405	ostium secundum atrial septal defect	0.0005091	1	0.04199	0.3622	3	10	NOS3,NTRK3,HEY2
Mouse Phenotype	MP:0002111	abnormal tail morphology	0.000544	1	0.04364	0.3765	15	339	MYCN,NOG,FGF18,CITED2,DSE,CCDC33,DOPEY2,PAPPA2,BARX2,LMO4,EDNRB,ZIC3,CELSR1,MTHFD1,PAX3
Mouse Phenotype	MP:0002273	abnormal pulmonary alveolus epithelial cell morphology	0.0005705	1	0.04364	0.3765	6	62	MYCN,LRRK2,BID,CITED2,NOS3,PDPN
Mouse Phenotype	MP:0003633	abnormal nervous system physiology	0.0005728	1	0.04364	0.3765	44	1636	KCTD12,USP18,NOG,MAOA,CTSC,ESR2,RTN4R,TRPC3,LRRK2,CHN1,F3,BID,PARP1,KCNA4,KCNA5,KCNQ5,PTPRE,SCN5A,KIF14,DLG2,CACNA1G,FGF13,PLCB2,NOS3,SH3TC2,CUX2,DRD1,FOXO6,GRK5,LAMA2,LAMA4,LMO4,LINGO1,SYTL4,LZTS1,KCNQ4,ASS1,CNTNAP2,CD44,SORCS3,NEIL3,PRKCQ,PAX3,MDGA1
Mouse Phenotype	MP:0005294	abnormal heart ventricle morphology	0.000586	1	0.04364	0.3765	21	576	MYCN,MYL2,ESR2,IRX4,CITED2,GJA5,SCN5A,CFC1,HAND1,NOS3,NPPA,NTRK3,LAMA4,ZIC3,SLC6A6,PDPN,TGFBR3,VCAN,HEY2,PAX3,PRDM16
Mouse Phenotype	MP:0002882	abnormal neuron morphology	0.0005988	1	0.04364	0.3765	37	1296	NOG,MAOA,SRRM4,ESR2,RTN4R,TRPC3,LRRK2,CHN1,WNT5B,PROM1,ADRB2,CLIC5,KIF14,CACNA1G,FGF13,ALCAM,NOS3,SH3TC2,CUX2,DRD1,FOXO6,NTRK3,LAMA2,LAMA4,GRID1,EDNRB,SLC6A6,CELSR1,LZTS1,KCNQ4,VCAN,SLIT1,NEIL3,PRKCQ,TANC1,PAX3,SORL1
Mouse Phenotype	MP:0000282	abnormal interatrial septum morphology	0.000617	1	0.04395	0.3792	7	87	CITED2,GJA5,CFC1,NOS3,NTRK3,ZIC3,HEY2
Mouse Phenotype	MP:0006113	abnormal heart septum morphology	0.0007069	1	0.04797	0.4139	14	311	MYCN,MYL2,CITED2,GJA5,CFC1,HAND1,NOS3,NTRK3,ZIC3,PDPN,TGFBR3,VCAN,HEY2,PAX3
Mouse Phenotype	MP:0002745	abnormal atrioventricular valve morphology	0.0007357	1	0.04797	0.4139	6	65	CITED2,GJA5,HAND1,NTRK3,HEY2,PAX3
Mouse Phenotype	MP:0010435	abnormal heart atrium and ventricle connection	0.0007357	1	0.04797	0.4139	6	65	CITED2,GJA5,HAND1,NTRK3,HEY2,PAX3
Mouse Phenotype	MP:0004085	abnormal heartbeat	0.0007684	1	0.04797	0.4139	12	243	MYL2,GJA5,ADRA2C,ADRB2,SCN5A,CACNA1G,NOS3,FOXO1,NPPA,SGIP1,LAMA4,HEY2
Mouse Phenotype	MP:0010898	abnormal pulmonary alveolus epithelium morphology	0.0007982	1	0.04797	0.4139	6	66	MYCN,LRRK2,BID,CITED2,NOS3,PDPN
Mouse Phenotype	MP:0002622	abnormal cochlear hair cell morphology	0.0007985	1	0.04797	0.4139	10	178	NOG,SRRM4,ESR2,CLIC5,NTRK3,LAMA2,GRID1,EDNRB,CELSR1,KCNQ4
Mouse Phenotype	MP:0003169	abnormal scala media morphology	0.0008185	1	0.04797	0.4139	11	211	NOG,SRRM4,ESR2,CLIC5,NTRK3,LAMA2,GRID1,EDNRB,CELSR1,KCNQ4,OTOG
Mouse Phenotype	MP:0004426	abnormal cochlear labyrinth morphology	0.0008185	1	0.04797	0.4139	11	211	NOG,SRRM4,ESR2,CLIC5,NTRK3,LAMA2,GRID1,EDNRB,CELSR1,KCNQ4,OTOG
Mouse Phenotype	MP:0004857	abnormal heart weight	0.0008258	1	0.04797	0.4139	12	245	MYL2,ESR2,TBC1D4,ATP8A1,MTUS1,NR3C2,NOS3,PAPPA2,NPPA,SLC6A6,HEY2,IL17RD
Mouse Phenotype	MP:0004087	abnormal muscle fiber morphology	0.0008266	1	0.04797	0.4139	15	353	MYL2,NOG,ESR2,NEB,DOCK5,FBN2,SCN5A,BUB1B,LAMA2,LAMA4,BARX2,SLC6A6,TGFBR3,HEY2,PAX3
Mouse Phenotype	MP:0000738	impaired muscle contractility	0.0008558	1	0.04877	0.4207	12	246	MYL2,IRX4,ADRB2,KCNA5,SCN5A,NR3C2,NOS3,LAMA4,SLC6A6,HEY2,CORIN,PAX3
Mouse Phenotype	MP:0009398	abnormal skeletal muscle fiber size	0.0008931	1	0.04908	0.4234	8	120	NEB,DOCK5,FBN2,BUB1B,LAMA2,BARX2,SLC6A6,PAX3
Mouse Phenotype	MP:0003105	abnormal heart atrium morphology	0.0009083	1	0.04908	0.4234	10	181	MYL2,IRX4,CITED2,GJA5,CFC1,NOS3,NTRK3,ZIC3,VCAN,HEY2
Mouse Phenotype	MP:0001408	stereotypic behavior	0.0009083	1	0.04908	0.4234	10	181	USP18,MAOA,SRRM4,CHN1,CABLES1,CLIC5,CELSR1,ASS1,CNTNAP2,OTOG
Disease	umls:C0152021	Congenital heart disease	1.088e-07	0.0002586	0.0002586	0.00216	10	85	IRX4,CITED2,PROM1,FBN2,SCN5A,CFC1,HAND1,NTRK3,ZIC3,HEY2
Disease	umls:C0010606	Adenoid Cystic Carcinoma	6.221e-07	0.001478	0.0007391	0.006172	13	185	MYCN,ARHGAP24,CENPF,IRX4,FANCA,WNT5B,MTUS1,MKI67,ALCAM,NTRK3,VCAN,CD44,IL17RD
Disease	umls:C0040479	Torsades de Pointes	1.635e-06	0.003885	0.001295	0.01081	5	17	SLCO3A1,ADRA2C,KCNA4,KCNA5,SCN5A
Disease	umls:C1135191	Heart Failure, Systolic	2.968e-05	0.07053	0.01727	0.1442	4	15	NOS3,GRK5,CORIN,PDE5A
Disease	umls:C1337013	Differentiated Thyroid Gland Carcinoma	4.941e-05	0.1174	0.01727	0.1442	9	134	PTTG1,ARHGAP24,PROM1,PARP1,FGF13,VCAM1,GRK5,PDPN,SPATA13
Disease	umls:C0018799	Heart Diseases	4.986e-05	0.1185	0.01727	0.1442	13	277	PTTG1,MYL2,F3,SCN5A,CFC1,HAND1,NR3C2,NOS3,NPPA,GRK5,CORIN,PDE5A,PRDM16
Disease	umls:C0035412	Rhabdomyosarcoma	5.184e-05	0.1232	0.01727	0.1442	15	360	MYCN,NOG,ESR2,F3,PROM1,PARP1,KCNA4,BUB1B,MKI67,FHL2,FOXO1,WNT2,LMO4,TANC1,PAX3
Disease	umls:C0018801	Heart failure	5.815e-05	0.1382	0.01727	0.1442	21	640	CDS1,TRPC3,PARP1,ADRA2C,ADRB2,SCN5A,HAND1,NR3C2,NOS3,NPPA,TPCN2,ANGPT1,SLC27A6,GRK5,EDNRB,POSTN,NOX1,CD44,CORIN,PDE5A,PRDM16
Disease	umls:C0010068	Coronary heart disease	7.984e-05	0.1897	0.01925	0.1608	24	807	MYL2,ESR2,TRPC3,ADAM11,F3,IRX4,BID,CITED2,NPFFR2,GJA5,FBN2,ADRB2,SCN5A,CFC1,HAND1,NOS3,FOXO1,KIAA1462,CUX2,NTRK3,ZIC3,HEY2,TNFAIP3,PHACTR1
Disease	umls:C0035828	Romano-Ward Syndrome	8.103e-05	0.1925	0.01925	0.1608	4	19	KCNA4,KCNA5,SCN5A,KCNQ4
Disease	umls:C0878544	Cardiomyopathies	9.409e-05	0.2236	0.02032	0.1697	16	424	PTTG1,MYL2,NEB,IRX4,PARP1,ADRB2,SCN5A,HAND1,NR3C2,NOS3,NPPA,TPCN2,GRK5,EDNRB,PDE5A,PRDM16
Disease	umls:C0018802	Congestive heart failure	0.0001157	0.2749	0.02291	0.1913	21	672	CDS1,ESR2,TRPC3,PARP1,ADRA2C,ADRB2,SCN5A,HAND1,NR3C2,NOS3,NPPA,TPCN2,ANGPT1,SLC27A6,GRK5,EDNRB,POSTN,CD44,CORIN,PDE5A,PRDM16
Disease	umls:C2985307	Maternal Hypotension	0.0001593	0.3784	0.02842	0.2373	2	2	ADRB2,NOS3
Disease	umls:C0002793	Anaplasia	0.0001675	0.3979	0.02842	0.2373	11	231	MYCN,MAOA,SPINT1,ESR2,PROM1,KCNA5,FGF13,ANGPT1,LMO4,CD44,HEY2
Disease	umls:C0232197	Fibrillation	0.0002028	0.4819	0.03176	0.2652	8	127	TRPC3,GJA5,KCNA5,SCN5A,NR3C2,NOS3,NPPA,GRK5
Disease	umls:C0151744	Myocardial Ischemia	0.0002361	0.561	0.03176	0.2652	15	413	CTSC,F3,PARP1,ADRB2,KCNA5,SCN5A,FHL2,NOS3,VCAM1,FOXO1,NPPA,ANGPT1,GRK5,EDNRB,SLC6A6
Disease	umls:C0020538	Hypertensive disease	0.0002381	0.5658	0.03176	0.2652	26	977	MYL2,NOG,THNSL1,ESR2,TRPC3,ADAM11,F3,GJA5,PARP1,ADRA2C,ADRB2,CLCNKB,NR3C2,NOS3,VCAM1,NPPA,DRD1,ANGPT1,GPR39,GRK5,PTPRU,EDNRB,NOX1,RACGAP1,CORIN,SORL1
Disease	umls:C0036095	Salivary Gland Neoplasms	0.0002461	0.5848	0.03176	0.2652	6	70	IRX4,FANCA,WNT5B,ALCAM,NTRK3,VCAN
Disease	umls:C0153690	Secondary malignant neoplasm of bone	0.0002847	0.6766	0.03176	0.2652	12	287	NOG,ESR2,CITED2,PROM1,ALCAM,NOS3,VCAM1,FOXO1,ANGPT1,NTRK3,VCAN,CD44
Disease	umls:C0009404	Colorectal Neoplasms	0.0002852	0.6776	0.03176	0.2652	20	666	ARHGAP24,ESR2,CABLES1,PROM1,FBN2,BUB1,BUB1B,MKI67,HAND1,NR3C2,GRID1,NABP1,PTPRU,POSTN,TK1,CD44,EXO1,RACGAP1,MAD2L1,SPATA13
Disease	umls:C0004238	Atrial Fibrillation	0.0002917	0.6932	0.03176	0.2652	4	26	ESR2,KCNA5,SCN5A,NOS3
Disease	umls:C0085758	Aganglionosis, Colonic	0.0002998	0.7123	0.03176	0.2652	3	11	NTRK3,EDNRB,PAX3
Disease	umls:C0178874	Tumor Progression	0.0003782	0.8986	0.03176	0.2652	42	1969	MYCN,PTTG1,ARHGAP24,NOG,SPINT1,CENPF,ESR2,F3,CABLES1,CDC7,CDCA2,PROM1,PARP1,NEK2,KCNA5,BUB1,BUB1B,MKI67,KIF14,FGF13,NR3C2,ALCAM,FHL2,NOS3,VCAM1,ANGPT1,DEPTOR,LAMA2,LAMA4,LMO4,ECT2,EDNRB,PDPN,TGFBR3,NOX1,VCAN,ASS1,CD44,RACGAP1,TNK2,MAD2L1,SPATA13
Disease	umls:C0027051	Myocardial Infarction	0.0003798	0.9024	0.03176	0.2652	20	681	ESR2,TRPC3,ADAM11,F3,PROM1,PARP1,ADRB2,SCN5A,NR3C2,GFPT2,NOS3,FOXO1,NPPA,ANGPT1,LAMA4,EDNRB,VCAN,PDE5A,NEIL3,PHACTR1
Disease	umls:C0019284	Diaphragmatic Hernia	0.0003999	0.95	0.03176	0.2652	5	50	FGF18,NOS3,VCAM1,NPPA,EDNRB
Disease	umls:C0242350	Erectile dysfunction	0.0003999	0.95	0.03176	0.2652	5	50	FGF13,ALCAM,NOS3,ANGPT1,PDE5A
Disease	umls:C0856169	Endothelial dysfunction	0.0004137	0.9829	0.03176	0.2652	10	216	NOG,MAOA,LRRK2,F3,FGF13,NR3C2,NOS3,VCAM1,FOXO1,PDE5A
Disease	umls:C0042373	Vascular Diseases	0.0004472	1	0.03176	0.2652	13	346	ARHGAP24,NOG,MAOA,ESR2,F3,NR3C2,FHL2,NOS3,VCAM1,ANGPT1,NOX1,VCAN,SORL1
Disease	umls:C3274789	Structural Heart Abnormality	0.0004679	1	0.03176	0.2652	2	3	GJA5,SCN5A
Disease	umls:C0856554	Hepatic cancer metastatic	0.0004679	1	0.03176	0.2652	2	3	NOS3,EDNRB
Disease	umls:C0279613	alveolar childhood rhabdomyosarcoma	0.0004679	1	0.03176	0.2652	2	3	FOXO1,PAX3
Disease	umls:C1838539	CARDIOMYOPATHY, FAMILIAL, WITH CONDUCTION DISTURBANCE	0.0004679	1	0.03176	0.2652	2	3	GJA5,SCN5A
Disease	cv:C0206655	Rhabdomyosarcoma alveolar	0.0004679	1	0.03176	0.2652	2	3	FOXO1,PAX3
Disease	umls:C0000832	Abruptio Placentae	0.0004679	1	0.03176	0.2652	2	3	NOS3,MTHFD1
Disease	268220	RHABDOMYOSARCOMA 2; RMS2	0.0004679	1	0.03176	0.2652	2	3	FOXO1,PAX3
Disease	umls:C0206656	Rhabdomyosarcoma, Embryonal	0.0005435	1	0.03587	0.2995	6	81	MYCN,PROM1,BUB1B,FOXO1,WNT2,PAX3
Disease	umls:C3203102	Idiopathic pulmonary arterial hypertension	0.0005803	1	0.03727	0.3112	6	82	TRPC3,KCNA5,FGF13,NOS3,EDNRB,PDE5A
Disease	umls:C3539878	Triple Negative Breast Neoplasms	0.0006667	1	0.04169	0.3481	15	456	ARHGAP24,ESR2,CDC7,FANCA,PROM1,PARP1,NEK2,KIF14,FGF13,PLCB2,VCAM1,DEPTOR,PDPN,TGFBR3,CD44
Disease	umls:C0340489	Lone atrial fibrillation	0.0007965	1	0.04843	0.4044	3	15	GJA5,KCNA5,SCN5A
Disease	umls:C0948008	Ischemic stroke	0.0008351	1	0.04843	0.4044	13	370	ESR2,ADAM11,F3,IRX4,ADRB2,FGF13,NR3C2,NOS3,VCAM1,NPPA,ANGPT1,EDNRB,CELSR1
Disease	umls:C0009806	Constipation	0.0008366	1	0.04843	0.4044	4	34	LRRK2,ADRA2C,SCN5A,EDNRB
Disease	umls:C0032580	Adenomatous Polyposis Coli	0.000856	1	0.04843	0.4044	13	371	BID,LDHD,PROM1,PARP1,MKI67,NR3C2,ALCAM,PLCG2,FOXO1,AMER3,CD44,ATP2A3,SPATA13
Disease	umls:C0007766	Intracranial Aneurysm	0.0008957	1	0.04949	0.4133	6	89	STARD13,FBN2,NOS3,ANGPT1,TGFBR3,VCAN
