# Supplementary material for: NKX2-5 regulates human cardiomyogenesis via a HEY2 dependent transcriptional network
Source: Nat Commun. 2018 Apr 10;9:1373. doi: 10.1038/s41467-018-03714-x (PMC5893543; doi:10.1038/s41467-018-03714-x)
Supplement: Supplementary file 7 — Supplementary Data 4(XLSX 3622 kb) [file 41467_2018_3714_MOESM7_ESM.xlsx]

## Sheet: Sheet1
Supplementary Data 4. GO Analysis of NKX2-5 repressed and bound genes.
Category	ID	Name	p-value	q-value Bonferroni	q-value FDR B&H	q-value FDR B&Y	Hit Count in Query List	Hit Count in Genome	Hit in Query List
GO: Molecular Function	GO:0045499	chemorepellent activity	1.203e-08	1.16e-05	1.16e-05	8.64e-05	8	28	NRG1,SLIT2,FLRT3,FLRT2,SEMA3C,SEMA3D,EFNA5,SEMA3E
GO: Molecular Function	GO:0000982	transcription factor activity, RNA polymerase II core promoter proximal region sequence-specific binding	4.822e-08	4.648e-05	2.006e-05	0.0001494	23	365	MYC,SOX9,ZNF536,ETS1,ETV4,ISL1,MEF2C,TWIST1,PRDM1,BTG2,ARNT2,MAFB,FLI1,FOSB,FOSL2,WT1,NR4A3,CREB5,TBX18,OTX2,EGR2,PAX6,EPAS1
GO: Molecular Function	GO:0005102	receptor binding	6.242e-08	6.017e-05	2.006e-05	0.0001494	56	1601	DOK6,NRG1,PAG1,MYO5B,INHBA,LAMA1,SYNDIG1,ISL1,GDF10,TENM2,ITGB8,GFRA1,FZD1,FZD7,PTK2B,SLIT2,BMP2,BMP4,NRXN3,KITLG,UCHL1,ARNT2,CDC42EP2,FGF7,FGF10,VAV3,FLRT3,FLRT2,CXCL12,NPY,VEGFC,SEMA3C,FMOD,FN1,NTRK2,NXPH1,GRIA1,NR4A3,NLGN1,TGFA,TGFB3,SEMA3D,THBS1,THBS4,IGF2,EFNA5,EFNB2,SHANK2,CYR61,P2RY1,STC2,RASL11B,CTGF,ATP2A2,ATP2B2,SEMA3E
GO: Molecular Function	GO:0005509	calcium ion binding	9.009e-08	8.684e-05	2.017e-05	0.0001502	33	708	TPO,GCH1,CLSTN2,SMOC2,LRP1B,TENM2,NELL1,SLIT2,NELL2,SULF2,SULF1,TESC,PCDH18,SYT13,VSNL1,STAB2,DSC3,CALML3,FAT3,SYT6,CASQ2,THBS1,THBS4,NKD1,CCBE1,KCNIP4,EML1,ATP2A2,CDH4,ATP2B2,PCDH9,CDH11,CDH13
GO: Molecular Function	GO:0008083	growth factor activity	1.16e-07	0.0001118	2.017e-05	0.0001502	15	166	NRG1,INHBA,GDF10,BMP2,BMP4,KITLG,FGF7,FGF10,CXCL12,VEGFC,TGFA,TGFB3,THBS4,IGF2,CTGF
GO: Molecular Function	GO:0008201	heparin binding	1.255e-07	0.000121	2.017e-05	0.0001502	15	167	SMOC2,NELL1,SLIT2,BMP4,NELL2,ADAMTS15,FGF7,FGF10,FMOD,FN1,CCDC80,THBS1,THBS4,CYR61,CTGF
GO: Molecular Function	GO:0005539	glycosaminoglycan binding	1.529e-07	0.0001474	2.106e-05	0.0001569	17	219	SMOC2,NELL1,SLIT2,BMP4,NELL2,ADAMTS15,FGF7,FGF10,STAB2,FMOD,FN1,CCDC80,HAPLN1,THBS1,THBS4,CYR61,CTGF
GO: Molecular Function	GO:0030165	PDZ domain binding	4.203e-07	0.0004051	5.064e-05	0.0003772	12	114	CRIM1,FZD1,FZD7,APBA1,GRIA1,GRIA3,NLGN1,CCDC88C,NKD1,MPP6,ATP2B1,ATP2B2
GO: Molecular Function	GO:0000981	RNA polymerase II transcription factor activity, sequence-specific DNA binding	9.718e-07	0.0009368	0.0001041	0.0007753	30	675	MYC,SOX9,ZNF536,ETS1,ETV4,ISL1,PTGER3,MEF2C,TWIST1,PRDM1,CSRNP1,BTG2,ARNT2,ARID5B,MAFB,FOXC1,FLI1,FOSB,FOSL2,WT1,NR4A3,NR2F1,CREB5,NR2F2,TBX18,OTX2,LMO2,EGR2,PAX6,EPAS1
GO: Molecular Function	GO:0001077	transcriptional activator activity, RNA polymerase II core promoter proximal region sequence-specific binding	1.615e-06	0.001557	0.0001492	0.001111	17	259	MYC,SOX9,ETV4,ISL1,MEF2C,TWIST1,ARNT2,MAFB,FLI1,FOSB,WT1,NR4A3,CREB5,OTX2,EGR2,PAX6,EPAS1
GO: Molecular Function	GO:1901681	sulfur compound binding	1.702e-06	0.001641	0.0001492	0.001111	17	260	SMOC2,NELL1,SLIT2,BMP4,NELL2,GPC3,CHST15,ADAMTS15,FGF7,FGF10,FMOD,FN1,CCDC80,THBS1,THBS4,CYR61,CTGF
GO: Molecular Function	GO:0001228	transcriptional activator activity, RNA polymerase II transcription regulatory region sequence-specific binding	2.305e-06	0.002222	0.0001852	0.001379	20	357	MYC,SOX9,ETV4,ISL1,MEF2C,TWIST1,CSRNP1,ARNT2,MAFB,FOXC1,FLI1,FOSB,WT1,NR4A3,CREB5,OTX2,LMO2,EGR2,PAX6,EPAS1
GO: Molecular Function	GO:0019904	protein domain specific binding	4.596e-06	0.00443	0.0003408	0.002538	30	729	DLGAP1,PAG1,CRIM1,WIPF3,DAB1,MEF2C,TWIST1,FZD1,FZD7,BMP2,BASP1,EVL,APBA1,WT1,GRIA1,GRIA3,NLGN1,ADAM12,CCDC88C,RGS6,SHANK2,NKD1,EGR2,SAMD11,PRKCD,PAX6,SNAP25,MPP6,ATP2B1,ATP2B2
GO: Molecular Function	GO:0004971	AMPA glutamate receptor activity	1.777e-05	0.01713	0.001142	0.008506	3	4	GRIA1,GRIA3,GRIA4
GO: Molecular Function	GO:0005519	cytoskeletal regulatory protein binding	1.777e-05	0.01713	0.001142	0.008506	3	4	MAP1B,MAP2,CDC42EP3
GO: Molecular Function	GO:0003779	actin binding	1.919e-05	0.0185	0.001156	0.008614	20	412	ABRA,MYH11,MYLK,MAP1B,MYO5B,SYNPO2L,WIPF3,TULP1,CXCR4,KCNMA1,COBL,TAGLN,EVL,FLNB,ENC1,COTL1,LIMCH1,CTNNA2,TNS1,MYO16
GO: Molecular Function	GO:0005388	calcium-transporting ATPase activity	2.22e-05	0.0214	0.001259	0.009376	4	11	ATP13A4,ATP2A2,ATP2B1,ATP2B2
GO: Molecular Function	GO:0050840	extracellular matrix binding	3.69e-05	0.03557	0.001976	0.01472	7	56	ITGA9,SLIT2,ADAMTS15,NTN4,THBS1,THBS4,CYR61
GO: Molecular Function	GO:0008092	cytoskeletal protein binding	7.347e-05	0.07083	0.003728	0.02777	31	886	ABRA,MYH11,MYLK,MAP1B,MAP2,MYO5B,SYNPO2L,WIPF3,TULP1,PDLIM3,CXCR4,KCNMA1,KCNQ2,COBL,TAGLN,EVL,FLNB,ANK1,SYNM,ENC1,GRIA1,CDC42EP3,COTL1,FEZ1,ANKRD1,LIMCH1,CTNNA2,SNAP25,EML1,TNS1,MYO16
GO: Molecular Function	GO:0005520	insulin-like growth factor binding	8.663e-05	0.08351	0.004176	0.0311	5	28	HTRA1,CRIM1,IGFBP3,CYR61,CTGF
GO: Molecular Function	GO:0042056	chemoattractant activity	0.0001033	0.09955	0.00474	0.03531	5	29	BMP4,FGF7,FGF10,CXCL12,VEGFC
GO: Molecular Function	GO:0019838	growth factor binding	0.0001297	0.125	0.005683	0.04233	10	142	HTRA1,CRIM1,COL1A2,FLT1,NTRK2,TGFB3,THBS1,IGFBP3,CYR61,CTGF
GO: Molecular Function	GO:0043237	laminin-1 binding	0.0001498	0.1444	0.006278	0.04677	3	7	SLIT2,NTN4,THBS4
GO: Molecular Function	GO:0043236	laminin binding	0.0001681	0.1621	0.006754	0.05031	5	32	ITGA9,SLIT2,NTN4,THBS1,THBS4
GO: Molecular Function	GO:0050839	cell adhesion molecule binding	0.0001896	0.1827	0.007248	0.05399	12	208	NRG1,TENM2,GFRA1,NRXN3,FN1,NLGN1,THBS1,THBS4,CYR61,CTGF,CTNNA2,CDH13
GO: Molecular Function	GO:0001968	fibronectin binding	0.0001955	0.1885	0.007248	0.05399	5	33	CCDC80,THBS1,THBS4,IGFBP3,CTGF
GO: Molecular Function	GO:0000978	RNA polymerase II core promoter proximal region sequence-specific DNA binding	0.0002087	0.2012	0.007253	0.05403	17	379	MYC,ZNF536,ETV4,ISL1,MEF2C,PRDM1,LHX2,ARNT2,MAFB,FLI1,FOSB,FOSL2,NR4A3,TBX18,OTX2,EGR2,PAX6
GO: Molecular Function	GO:0008146	sulfotransferase activity	0.0002107	0.2031	0.007253	0.05403	6	52	HS6ST2,CHST15,HS3ST3B1,HS3ST1,CHST11,CHST1
GO: Molecular Function	GO:0005160	transforming growth factor beta receptor binding	0.0002343	0.2259	0.007545	0.0562	6	53	INHBA,GDF10,BMP2,BMP4,TGFB3,RASL11B
GO: Molecular Function	GO:0004970	ionotropic glutamate receptor activity	0.0002348	0.2264	0.007545	0.0562	4	19	PTK2B,GRIA1,GRIA3,GRIA4
GO: Molecular Function	GO:0050659	N-acetylgalactosamine 4-sulfate 6-O-sulfotransferase activity	0.000278	0.268	0.008644	0.06439	2	2	CHST15,CHST11
GO: Molecular Function	GO:0001537	N-acetylgalactosamine 4-O-sulfotransferase activity	0.0002982	0.2875	0.008983	0.06691	5	36	HS6ST2,HS3ST3B1,HS3ST1,CHST11,CHST1
GO: Molecular Function	GO:0000987	core promoter proximal region sequence-specific DNA binding	0.0003682	0.3549	0.01076	0.08011	17	398	MYC,ZNF536,ETV4,ISL1,MEF2C,PRDM1,LHX2,ARNT2,MAFB,FLI1,FOSB,FOSL2,NR4A3,TBX18,OTX2,EGR2,PAX6
GO: Molecular Function	GO:0001159	core promoter proximal region DNA binding	0.0003899	0.3759	0.01105	0.08235	17	400	MYC,ZNF536,ETV4,ISL1,MEF2C,PRDM1,LHX2,ARNT2,MAFB,FLI1,FOSB,FOSL2,NR4A3,TBX18,OTX2,EGR2,PAX6
GO: Molecular Function	GO:0044212	transcription regulatory region DNA binding	0.0005273	0.5084	0.01451	0.108	28	860	MYC,SOX9,ZNF536,ETV4,ISL1,GADD45A,MEF2C,TWIST1,PRDM1,LHX2,BASP1,ARNT2,ARID5B,MAFB,FOXC1,SOX6,FLI1,FOSB,FOSL2,WT1,NR4A3,NR2F1,HIVEP3,TBX18,OTX2,LMO2,EGR2,PAX6
GO: Molecular Function	GO:0042802	identical protein binding	0.0005506	0.5308	0.01451	0.108	39	1359	INHBA,ETS1,MECOM,SYNDIG1,GCH1,TENM2,TWIST1,FZD1,NELL1,SLIT2,BMP2,BMP4,NELL2,KCNK3,KCNMA1,TESC,FLRT3,COL1A2,FLNB,FLT1,FN1,NTRK2,SYT6,GRIA1,CASQ2,NR4A3,CBLN1,NR2F2,TGFB3,TBX18,THBS1,TENM3,STC2,TRIM9,TLE1,PRKD1,PRKG2,PRLR,CDH13
GO: Molecular Function	GO:0000975	regulatory region DNA binding	0.0005567	0.5367	0.01451	0.108	28	863	MYC,SOX9,ZNF536,ETV4,ISL1,GADD45A,MEF2C,TWIST1,PRDM1,LHX2,BASP1,ARNT2,ARID5B,MAFB,FOXC1,SOX6,FLI1,FOSB,FOSL2,WT1,NR4A3,NR2F1,HIVEP3,TBX18,OTX2,LMO2,EGR2,PAX6
GO: Molecular Function	GO:0001067	regulatory region nucleic acid binding	0.0005876	0.5664	0.01491	0.111	28	866	MYC,SOX9,ZNF536,ETV4,ISL1,GADD45A,MEF2C,TWIST1,PRDM1,LHX2,BASP1,ARNT2,ARID5B,MAFB,FOXC1,SOX6,FLI1,FOSB,FOSL2,WT1,NR4A3,NR2F1,HIVEP3,TBX18,OTX2,LMO2,EGR2,PAX6
GO: Molecular Function	GO:0098772	molecular function regulator	0.0007671	0.7395	0.01896	0.1412	40	1430	NRG1,CRIM1,RAPGEF5,RGS9,LRRTM1,LRRC4,GFRA1,TIAM2,SLIT2,BMP2,SERPINB8,NRXN3,KITLG,GPC3,SRGAP3,CDC42EP2,FGF7,FGF10,VAV3,TESC,FLRT3,FLRT2,BCAR3,NPY,ARHGEF28,FN1,CDC42EP3,TFPI,FRY,IGF2,EFNA5,ARAP3,RGS6,IGFBP3,TSPAN13,DGKI,KCNIP4,PRKCD,CACNG4,PRLR
GO: Molecular Function	GO:0008449	N-acetylglucosamine-6-sulfatase activity	0.000811	0.7818	0.01955	0.1456	2	3	SULF2,SULF1
GO: Molecular Function	GO:0016782	transferase activity, transferring sulfur-containing groups	0.0008394	0.8091	0.01974	0.147	6	67	HS6ST2,CHST15,HS3ST3B1,HS3ST1,CHST11,CHST1
GO: Molecular Function	GO:0008066	glutamate receptor activity	0.0009579	0.9234	0.02199	0.1638	4	27	PTK2B,GRIA1,GRIA3,GRIA4
GO: Molecular Function	GO:0022835	transmitter-gated channel activity	0.001103	1	0.02363	0.176	4	28	PTK2B,GRIA1,GRIA3,GRIA4
GO: Molecular Function	GO:0022824	transmitter-gated ion channel activity	0.001103	1	0.02363	0.176	4	28	PTK2B,GRIA1,GRIA3,GRIA4
GO: Molecular Function	GO:0005104	fibroblast growth factor receptor binding	0.001103	1	0.02363	0.176	4	28	FGF7,FGF10,FLRT3,FLRT2
GO: Molecular Function	GO:0046983	protein dimerization activity	0.001129	1	0.02365	0.1762	37	1317	MYC,SOX9,INHBA,MECOM,SYNDIG1,GCH1,TENM2,MEF2C,TWIST1,FZD1,SLIT2,BMP2,BMP4,ARNT2,KCNK3,KCNMA1,TESC,FLRT3,SOX6,NTRK2,SYT6,CASQ2,NR4A3,NLGN1,CBLN1,NR2F2,TGFB3,TBX18,OTX2,TENM3,P2RY1,STC2,TRIM9,PRKG2,EPAS1,PRLR,CDH13
GO: Molecular Function	GO:0042803	protein homodimerization activity	0.00135	1	0.02768	0.2062	26	826	MECOM,SYNDIG1,GCH1,TENM2,TWIST1,FZD1,SLIT2,BMP2,BMP4,KCNK3,KCNMA1,TESC,FLRT3,NTRK2,SYT6,CASQ2,NR4A3,CBLN1,NR2F2,TBX18,TENM3,STC2,TRIM9,PRKG2,PRLR,CDH13
GO: Molecular Function	GO:0004185	serine-type carboxypeptidase activity	0.001429	1	0.02774	0.2066	3	14	PRSS16,CPVL,CPM
GO: Molecular Function	GO:0035035	histone acetyltransferase binding	0.001439	1	0.02774	0.2066	4	30	ETS1,NR4A3,PAX6,EPAS1
GO: Molecular Function	GO:0043425	bHLH transcription factor binding	0.001439	1	0.02774	0.2066	4	30	SOX9,ISL1,TWIST1,LMO2
GO: Molecular Function	GO:0038191	neuropilin binding	0.001765	1	0.03018	0.2248	3	15	SEMA3C,SEMA3D,SEMA3E
GO: Molecular Function	GO:0080131	hydroxyjasmonate sulfotransferase activity	0.002066	1	0.03018	0.2248	4	33	HS6ST2,HS3ST3B1,HS3ST1,CHST1
GO: Molecular Function	GO:0017095	heparan sulfate 6-O-sulfotransferase activity	0.002066	1	0.03018	0.2248	4	33	HS6ST2,HS3ST3B1,HS3ST1,CHST1
GO: Molecular Function	GO:0004394	heparan sulfate 2-O-sulfotransferase activity	0.002066	1	0.03018	0.2248	4	33	HS6ST2,HS3ST3B1,HS3ST1,CHST1
GO: Molecular Function	GO:0034930	1-hydroxypyrene sulfotransferase activity	0.002066	1	0.03018	0.2248	4	33	HS6ST2,HS3ST3B1,HS3ST1,CHST1
GO: Molecular Function	GO:0019111	phenanthrol sulfotransferase activity	0.002066	1	0.03018	0.2248	4	33	HS6ST2,HS3ST3B1,HS3ST1,CHST1
GO: Molecular Function	GO:0004027	alcohol sulfotransferase activity	0.002066	1	0.03018	0.2248	4	33	HS6ST2,HS3ST3B1,HS3ST1,CHST1
GO: Molecular Function	GO:0018721	trans-9R,10R-dihydrodiolphenanthrene sulfotransferase activity	0.002066	1	0.03018	0.2248	4	33	HS6ST2,HS3ST3B1,HS3ST1,CHST1
GO: Molecular Function	GO:0018723	3-phenanthrol sulfotransferase activity	0.002066	1	0.03018	0.2248	4	33	HS6ST2,HS3ST3B1,HS3ST1,CHST1
GO: Molecular Function	GO:0016232	HNK-1 sulfotransferase activity	0.002066	1	0.03018	0.2248	4	33	HS6ST2,HS3ST3B1,HS3ST1,CHST1
GO: Molecular Function	GO:0018724	4-phenanthrol sulfotransferase activity	0.002066	1	0.03018	0.2248	4	33	HS6ST2,HS3ST3B1,HS3ST1,CHST1
GO: Molecular Function	GO:0051922	cholesterol sulfotransferase activity	0.002066	1	0.03018	0.2248	4	33	HS6ST2,HS3ST3B1,HS3ST1,CHST1
GO: Molecular Function	GO:0018727	2-phenanthrol sulfotransferase activity	0.002066	1	0.03018	0.2248	4	33	HS6ST2,HS3ST3B1,HS3ST1,CHST1
GO: Molecular Function	GO:0018725	trans-3,4-dihydrodiolphenanthrene sulfotransferase activity	0.002066	1	0.03018	0.2248	4	33	HS6ST2,HS3ST3B1,HS3ST1,CHST1
GO: Molecular Function	GO:0018726	9-phenanthrol sulfotransferase activity	0.002066	1	0.03018	0.2248	4	33	HS6ST2,HS3ST3B1,HS3ST1,CHST1
GO: Molecular Function	GO:0018722	1-phenanthrol sulfotransferase activity	0.002066	1	0.03018	0.2248	4	33	HS6ST2,HS3ST3B1,HS3ST1,CHST1
GO: Molecular Function	GO:0030169	low-density lipoprotein particle binding	0.002146	1	0.03087	0.23	3	16	STAB2,THBS1,CDH13
GO: Molecular Function	GO:0001517	N-acetylglucosamine 6-O-sulfotransferase activity	0.002311	1	0.03183	0.2371	4	34	HS6ST2,HS3ST3B1,HS3ST1,CHST1
GO: Molecular Function	GO:0034483	heparan sulfate sulfotransferase activity	0.002311	1	0.03183	0.2371	4	34	HS6ST2,HS3ST3B1,HS3ST1,CHST1
GO: Molecular Function	GO:0050698	proteoglycan sulfotransferase activity	0.002311	1	0.03183	0.2371	4	34	HS6ST2,HS3ST3B1,HS3ST1,CHST1
GO: Molecular Function	GO:0043565	sequence-specific DNA binding	0.002582	1	0.03492	0.2601	31	1096	MYC,SOX9,ZNF536,ETS1,ETV4,ISL1,MEF2C,PRDM1,CSRNP1,LHX2,ARNT2,ARID5B,MAFB,FOXC1,SOX6,FLI1,FOSB,FOSL2,WT1,NR4A3,NR2F1,CREB5,NR2F2,HIVEP3,TBX18,OTX2,ZFHX4,LMO2,EGR2,PAX6,EPAS1
GO: Molecular Function	GO:0044323	retinoic acid-responsive element binding	0.002644	1	0.03492	0.2601	2	5	ZNF536,NR2F1
GO: Molecular Function	GO:0005111	type 2 fibroblast growth factor receptor binding	0.002644	1	0.03492	0.2601	2	5	FGF7,FGF10
GO: Molecular Function	GO:0050694	galactose 3-O-sulfotransferase activity	0.002861	1	0.03727	0.2776	4	36	HS6ST2,HS3ST3B1,HS3ST1,CHST1
GO: Molecular Function	GO:0070696	transmembrane receptor protein serine/threonine kinase binding	0.003579	1	0.04451	0.3315	3	19	INHBA,BMP2,BMP4
GO: Molecular Function	GO:0070008	serine-type exopeptidase activity	0.003579	1	0.04451	0.3315	3	19	PRSS16,CPVL,CPM
GO: Molecular Function	GO:0003700	transcription factor activity, sequence-specific DNA binding	0.003601	1	0.04451	0.3315	34	1264	MYC,SOX9,ZNF536,ETS1,ETV4,MECOM,ISL1,PTGER3,MEF2C,TWIST1,PRDM1,CSRNP1,BTG2,ARNT2,ARID5B,MAFB,FOXC1,SOX6,FLI1,KLF6,FOSB,FOSL2,WT1,NR4A3,NR2F1,CREB5,NR2F2,HIVEP3,TBX18,OTX2,LMO2,EGR2,PAX6,EPAS1
GO: Molecular Function	GO:0001071	nucleic acid binding transcription factor activity	0.003601	1	0.04451	0.3315	34	1264	MYC,SOX9,ZNF536,ETS1,ETV4,MECOM,ISL1,PTGER3,MEF2C,TWIST1,PRDM1,CSRNP1,BTG2,ARNT2,ARID5B,MAFB,FOXC1,SOX6,FLI1,KLF6,FOSB,FOSL2,WT1,NR4A3,NR2F1,CREB5,NR2F2,HIVEP3,TBX18,OTX2,LMO2,EGR2,PAX6,EPAS1
GO: Molecular Function	GO:0022836	gated channel activity	0.003649	1	0.04453	0.3317	13	331	GABRB2,PTK2B,KCND3,KCNK3,KCNMA1,KCNQ2,GRIA1,GRIA3,GRIA4,PIEZO2,KCNIP4,CACNG4,SNAP25
GO: Molecular Function	GO:0034902	endosulfan sulfate hydrolase activity	0.003923	1	0.04612	0.3435	2	6	SULF2,SULF1
GO: Molecular Function	GO:0018741	alkyl sulfatase activity	0.003923	1	0.04612	0.3435	2	6	SULF2,SULF1
GO: Molecular Function	GO:0034889	endosulfan hemisulfate sulfatase activity	0.003923	1	0.04612	0.3435	2	6	SULF2,SULF1
GO: Molecular Function	GO:0005178	integrin binding	0.004038	1	0.04662	0.3473	7	121	NRG1,GFRA1,FN1,THBS1,THBS4,CYR61,CTGF
GO: Molecular Function	GO:0008134	transcription factor binding	0.004129	1	0.04662	0.3473	19	584	MYC,SOX9,ETS1,ISL1,MEF2C,TWIST1,ARNT2,MED12L,MAFB,FOXC1,FOSB,NR4A3,TBX18,LMO2,EGR2,TLE1,ANKRD1,PAX6,EPAS1
GO: Molecular Function	GO:0033612	receptor serine/threonine kinase binding	0.004159	1	0.04662	0.3473	3	20	INHBA,BMP2,BMP4
GO: Molecular Function	GO:0005234	extracellular-glutamate-gated ion channel activity	0.004159	1	0.04662	0.3473	3	20	GRIA1,GRIA3,GRIA4
GO: Molecular Function	GO:0015662	ATPase activity, coupled to transmembrane movement of ions, phosphorylative mechanism	0.004215	1	0.0467	0.3479	4	40	ATP13A4,ATP2A2,ATP2B1,ATP2B2
GO: Molecular Function	GO:0000977	RNA polymerase II regulatory region sequence-specific DNA binding	0.004318	1	0.0473	0.3524	20	630	MYC,ZNF536,ETV4,ISL1,MEF2C,PRDM1,LHX2,ARNT2,ARID5B,MAFB,FOXC1,FLI1,FOSB,FOSL2,NR4A3,TBX18,OTX2,LMO2,EGR2,PAX6
GO: Molecular Function	GO:0001191	transcriptional repressor activity, RNA polymerase II transcription factor binding	0.004486	1	0.0486	0.362	6	93	ISL1,MED12L,TBX18,LMO2,TLE1,ANKRD1
GO: Biological Process	GO:0048699	generation of neurons	7.608e-28	3.774e-24	1.988e-24	1.807e-23	91	1528	GABRB2,MYC,SOX9,NRG1,ZNF536,MAN2A1,MAP1B,GAP43,MAP2,INHBA,LAMA1,DAB1,ETV4,ISL1,PTGER3,TENM2,MEF2C,GFRA1,TULP1,TWIST1,PRDM1,KIAA0319,FZD1,XYLT1,FZD7,PTK2B,SLIT2,BMP2,LHX2,BMP4,BTG2,NRXN3,CXCR4,NTM,UCHL1,KCNMA1,COBL,DCLK2,FLRT3,FLRT2,PLXNA2,CXCL12,NPY,VEGFC,CNTN4,EVL,VWC2,SEMA3C,ARHGEF28,FMOD,FN1,PHLDA1,FAT3,NTRK2,ENC1,NR4A3,C2orf71,NLGN1,CBLN1,NR2F1,NR2F2,OPCML,LRRC55,NTN4,SEMA3D,FRY,THBS4,OTX2,EF…
GO: Biological Process	GO:0022008	neurogenesis	8.017e-28	3.976e-24	1.988e-24	1.807e-23	94	1628	GABRB2,MYC,SOX9,NRG1,ZNF536,MAN2A1,MAP1B,GAP43,MAP2,INHBA,LAMA1,DAB1,ETV4,ISL1,PTGER3,TENM2,MEF2C,GFRA1,TULP1,TWIST1,PRDM1,KIAA0319,FZD1,XYLT1,FZD7,PTK2B,SLIT2,BMP2,LHX2,BMP4,BTG2,NRXN3,CXCR4,NTM,UCHL1,KCNMA1,COBL,FGF10,DCLK2,FLRT3,FLRT2,PLXNA2,CXCL12,NPY,VEGFC,SOX6,CNTN4,EVL,VWC2,SEMA3C,ARHGEF28,FMOD,FN1,PHLDA1,FAT3,NTRK2,ENC1,NR4A3,C2orf71,NLGN1,CBLN1,NR2F1,NR2F2,OPCML,LRRC55,NTN4,SEMA3D,FRY,TH…
GO: Biological Process	GO:0030182	neuron differentiation	8.378e-26	4.155e-22	1.385e-22	1.259e-21	84	1398	GABRB2,SOX9,NRG1,ZNF536,MAP1B,GAP43,MAP2,INHBA,LAMA1,DAB1,ETV4,ISL1,PTGER3,TENM2,MEF2C,GFRA1,TULP1,PRDM1,KIAA0319,FZD1,XYLT1,FZD7,PTK2B,SLIT2,BMP2,LHX2,BMP4,BTG2,NRXN3,CXCR4,NTM,UCHL1,KCNMA1,COBL,DCLK2,FLRT3,FLRT2,PLXNA2,CXCL12,NPY,CNTN4,EVL,VWC2,SEMA3C,ARHGEF28,FMOD,FN1,PHLDA1,FAT3,NTRK2,ENC1,NR4A3,C2orf71,NLGN1,CBLN1,NR2F1,OPCML,LRRC55,NTN4,SEMA3D,FRY,THBS4,OTX2,EFNA5,EFNB2,RGS6,NKD1,TENM3,FEZ1…
GO: Biological Process	GO:2000026	regulation of multicellular organismal development	3.463e-24	1.718e-20	4.295e-21	3.902e-20	96	1893	MYC,SOX9,NRG1,SPRY1,ZNF536,DDAH1,MAN2A1,MAP1B,MAP2,INHBA,LAMA1,DAB1,ETS1,ETV4,SYNDIG1,CLSTN2,ISL1,LRRTM1,COLQ,PTGER3,MEF2C,INPP4B,TWIST1,PRDM1,KIAA0319,FZD1,XYLT1,FZD7,NELL1,PTK2B,SLIT2,BMP2,BMP4,SULF2,NRXN3,KITLG,GPC3,BASP1,CXCR4,SULF1,AMOT,NTM,COBL,FGF7,FGF10,MAFB,PLAU,TESC,FLRT3,FLRT2,PLXNA2,CXCL12,FOXC1,VEGFC,SOX6,CNTN4,VWC2,SEMA3C,FLT1,CYP26B1,FMOD,FN1,FAT3,NTRK2,DUSP6,ENC1,WT1,NLGN1,CBLN1,N…
GO: Biological Process	GO:0048666	neuron development	4.224e-23	2.095e-19	4.19e-20	3.808e-19	71	1114	GABRB2,NRG1,MAP1B,GAP43,MAP2,LAMA1,DAB1,ETV4,ISL1,TENM2,MEF2C,GFRA1,TULP1,PRDM1,KIAA0319,XYLT1,PTK2B,SLIT2,LHX2,BMP4,BTG2,NRXN3,CXCR4,NTM,UCHL1,COBL,DCLK2,FLRT3,FLRT2,PLXNA2,CXCL12,NPY,CNTN4,EVL,SEMA3C,ARHGEF28,FMOD,FN1,FAT3,NTRK2,ENC1,NR4A3,C2orf71,NLGN1,NR2F1,OPCML,LRRC55,NTN4,SEMA3D,FRY,THBS4,OTX2,EFNA5,EFNB2,TENM3,FEZ1,EGR2,B3GNT2,ANKRD1,FSHR,SLITRK5,PRKD1,CTNNA2,PAX6,SNAP25,CDH4,ATP2B2,CDH11…
GO: Biological Process	GO:0031175	neuron projection development	1.115e-22	5.53e-19	9.217e-20	8.375e-19	65	953	NRG1,MAP1B,GAP43,MAP2,LAMA1,DAB1,ETV4,ISL1,TENM2,MEF2C,GFRA1,TULP1,KIAA0319,XYLT1,PTK2B,SLIT2,LHX2,BMP4,BTG2,NRXN3,CXCR4,NTM,UCHL1,COBL,FLRT3,FLRT2,PLXNA2,CXCL12,NPY,CNTN4,EVL,SEMA3C,ARHGEF28,FMOD,FN1,FAT3,NTRK2,ENC1,NR4A3,NLGN1,NR2F1,LRRC55,NTN4,SEMA3D,FRY,THBS4,OTX2,EFNA5,EFNB2,TENM3,FEZ1,EGR2,B3GNT2,ANKRD1,FSHR,SLITRK5,PRKD1,CTNNA2,PAX6,SNAP25,CDH4,CDH11,DCLK1,MYO16,SEMA3E
GO: Biological Process	GO:0040011	locomotion	1.323e-22	6.562e-19	9.232e-20	8.389e-19	89	1735	MYC,SOX9,NRG1,MYLK,GAP43,LAMA1,DAB1,ETS1,ETV4,ISL1,GCNT1,ITGA9,PTGER3,SLC7A11,TENM2,MEF2C,GFRA1,TULP1,TWIST1,KIAA0319,PTK2B,SLIT2,BMP2,LHX2,BMP4,NRXN3,KITLG,CXCR4,SRGAP3,SULF1,AMOT,ARID5B,FGF7,FGF10,PLAU,VAV3,FLRT3,FLRT2,PLXNA2,CXCL12,FOXC1,COL1A2,VEGFC,CNTN4,EVL,SEMA3C,FLT1,FMOD,FN1,GPR37,FAT3,NTRK2,WT1,CCDC80,NR4A3,NR2F1,NR2F2,NTN4,SEMA3D,THBS1,THBS4,OTX2,EFNA5,ARAP3,EFNB2,IGFBP3,NKD1,CYR61,P2R…
GO: Biological Process	GO:0006928	movement of cell or subcellular component	1.489e-22	7.386e-19	9.232e-20	8.389e-19	93	1882	MYC,SOX9,NRG1,MYLK,MAP1B,GAP43,LAMA1,WIPF3,DAB1,ETS1,ETV4,ISL1,GCNT1,ITGA9,PTGER3,SLC7A11,TENM2,MEF2C,GFRA1,TWIST1,KIAA0319,PTK2B,SLIT2,BMP2,LHX2,BMP4,NRXN3,KITLG,CXCR4,SRGAP3,SULF1,AMOT,UCHL1,ARID5B,FGF7,FGF10,PLAU,VAV3,FLRT3,FLRT2,PLXNA2,CXCL12,NPY,FOXC1,COL1A2,VEGFC,CNTN4,EVL,SEMA3C,FLT1,FMOD,FN1,FAT3,NTRK2,APBA1,WT1,CASQ2,CCDC80,NR4A3,NR2F1,NR2F2,NTN4,SEMA3D,THBS1,THBS4,OTX2,EFNA5,ARAP3,EFNB2…
GO: Biological Process	GO:0009887	organ morphogenesis	2.977e-20	1.476e-16	1.64e-17	1.491e-16	67	1121	MYC,SOX9,NRG1,SPRY1,HTRA1,MAN2A1,MYLK,INHBA,LAMA1,ETV4,ISL1,GCNT1,MEF2C,TULP1,TWIST1,PRDM1,FZD1,FZD7,SLIT2,BMP2,CSRNP1,BMP4,SULF2,GPC3,BASP1,CXCR4,SULF1,ARID5B,FGF7,FGF10,MAFB,PLAU,FLRT2,BCAR3,FOXC1,COL1A2,VEGFC,FLI1,EVL,COL8A1,SEMA3C,TSHZ3,FLT1,CYP26B1,FAT3,NTRK2,WT1,NR4A3,CHST11,TGFA,TGFB3,TBX18,NTN4,THBS1,OTX2,IGF2,EFNB2,NKD1,TENM3,CYR61,TLE1,ANKRD1,CTGF,CTNNA2,PAX6,HAS2,ATP2B2
GO: Biological Process	GO:0000904	cell morphogenesis involved in differentiation	9.175e-20	4.551e-16	4.551e-17	4.135e-16	57	840	SOX9,NRG1,MAP1B,GAP43,MAP2,DAB1,ETV4,ISL1,TENM2,MEF2C,TWIST1,FZD7,SLIT2,BMP2,LHX2,BMP4,NRXN3,BASP1,CXCR4,UCHL1,COBL,FLRT3,FLRT2,PLXNA2,CXCL12,CNTN4,EVL,FLNB,SEMA3C,ARHGEF28,FMOD,FN1,FAT3,NTRK2,WT1,NR4A3,NLGN1,TGFB3,LRRC55,NTN4,SEMA3D,OTX2,EFNA5,EFNB2,FRMD6,FEZ1,EGR2,B3GNT2,SLITRK5,CTNNA2,PAX6,HAS2,CDH4,ATP2B2,CDH11,DCLK1,SEMA3E
GO: Biological Process	GO:0072359	circulatory system development	6.028e-19	2.99e-15	2.316e-16	2.104e-15	63	1058	SOX9,NRG1,MYH11,DDAH1,MYLK,LAMA1,ETS1,MECOM,ISL1,ITGB8,MEF2C,TWIST1,PRDM1,FZD1,PTK2B,SLIT2,BMP2,BMP4,NRXN3,GPC3,PDLIM3,BASP1,CXCR4,SULF1,AMOT,FGF10,PLAU,VAV3,FLRT3,FLRT2,CXCL12,FOXC1,COL1A2,VEGFC,SOX6,COL8A1,SEMA3C,FLT1,STAB2,FN1,NTRK2,DUSP6,WT1,CCDC80,NR2F2,TGFA,TGFB3,TBX18,THBS1,THBS4,EFNB2,CYR61,CCBE1,ANKRD1,SLITRK5,CTGF,PRKD1,TNFAIP2,PAX6,HAS2,EPAS1,CDH13,SEMA3E
GO: Biological Process	GO:0072358	cardiovascular system development	6.028e-19	2.99e-15	2.316e-16	2.104e-15	63	1058	SOX9,NRG1,MYH11,DDAH1,MYLK,LAMA1,ETS1,MECOM,ISL1,ITGB8,MEF2C,TWIST1,PRDM1,FZD1,PTK2B,SLIT2,BMP2,BMP4,NRXN3,GPC3,PDLIM3,BASP1,CXCR4,SULF1,AMOT,FGF10,PLAU,VAV3,FLRT3,FLRT2,CXCL12,FOXC1,COL1A2,VEGFC,SOX6,COL8A1,SEMA3C,FLT1,STAB2,FN1,NTRK2,DUSP6,WT1,CCDC80,NR2F2,TGFA,TGFB3,TBX18,THBS1,THBS4,EFNB2,CYR61,CCBE1,ANKRD1,SLITRK5,CTGF,PRKD1,TNFAIP2,PAX6,HAS2,EPAS1,CDH13,SEMA3E
GO: Biological Process	GO:0030030	cell projection organization	6.29e-19	3.12e-15	2.316e-16	2.104e-15	74	1423	NRG1,MYLK,MAP1B,GAP43,MAP2,LAMA1,DAB1,ETV4,ISL1,TENM2,MEF2C,GFRA1,TULP1,KIAA0319,XYLT1,PTK2B,SLIT2,LHX2,BMP4,BTG2,NRXN3,CXCR4,NTM,UCHL1,CDC42EP2,COBL,VAV3,FLRT3,FLRT2,PLXNA2,CXCL12,NPY,CNTN4,EVL,SEMA3C,ARHGEF28,FMOD,FN1,FAT3,NTRK2,ENC1,NR4A3,C2orf71,NLGN1,CDC42EP3,NR2F1,TGFB3,LRRC55,NTN4,SEMA3D,FRY,THBS4,OTX2,EFNA5,EFNB2,TENM3,FEZ1,EGR2,B3GNT2,ANKRD1,FSHR,SLITRK5,PRKCD,PRKD1,CTNNA2,PAX6,SNAP25,CD…
GO: Biological Process	GO:0007155	cell adhesion	6.81e-19	3.378e-15	2.316e-16	2.104e-15	77	1530	SOX9,NRG1,PAG1,LAMA1,DAB1,ETS1,CLSTN2,GCNT1,SMOC2,ITGA9,PTGER3,SLC7A11,TENM2,ITGB8,NEDD9,FZD7,PTK2B,SLIT2,BMP2,BMP4,NRXN3,KITLG,CXCR4,NTM,CNTN5,GRAP2,MAFB,PLAU,VAV3,TESC,FLRT3,FLRT2,PCDH18,CXCL12,VEGFC,CNTN4,VWC2,COL8A1,STAB2,CYP26B1,FN1,DSC3,FAT3,APBA1,CCDC80,NR4A3,IGSF11,NLGN1,CBLN1,ADAM12,OPCML,HAPLN1,RND3,TBX18,THBS1,THBS4,IGF2,EFNA5,EFNB2,TENM3,CYR61,FEZ1,CD47,CNTN3,ASTN1,PRKCD,LSAMP,CTGF,CT…
GO: Biological Process	GO:0051094	positive regulation of developmental process	7.003e-19	3.474e-15	2.316e-16	2.104e-15	71	1323	MYC,SOX9,NRG1,SPRY1,PDE3A,DDAH1,MAN2A1,MAP1B,INHBA,DAB1,ETS1,MECOM,SYNDIG1,CLSTN2,ISL1,LRRTM1,GDF10,MEF2C,TWIST1,PRDM1,NELL1,PTK2B,SLIT2,BMP2,BMP4,NRXN3,KITLG,BASP1,CXCR4,AMOT,COBL,FGF7,FGF10,TESC,FLRT3,FLRT2,CXCL12,FOXC1,VEGFC,SOX6,VWC2,TSHZ3,FLT1,CYP26B1,FN1,NTRK2,ENC1,WT1,NLGN1,CBLN1,TGFB3,TBX18,THBS1,OTX2,IGF2,EFNA5,EFNB2,RGS6,IGFBP3,TENM3,CYR61,FEZ1,CCBE1,ANKRD1,SLITRK5,CTGF,PRKD1,CTNNA2,PAX…
GO: Biological Process	GO:0007409	axonogenesis	8.418e-19	4.175e-15	2.515e-16	2.285e-15	42	475	NRG1,MAP1B,GAP43,MAP2,DAB1,ETV4,ISL1,TENM2,SLIT2,LHX2,NRXN3,CXCR4,UCHL1,COBL,FLRT3,FLRT2,PLXNA2,CXCL12,CNTN4,EVL,SEMA3C,ARHGEF28,FMOD,FN1,NTRK2,NR4A3,LRRC55,NTN4,SEMA3D,OTX2,EFNA5,EFNB2,FEZ1,EGR2,B3GNT2,SLITRK5,CTNNA2,PAX6,CDH4,CDH11,DCLK1,SEMA3E
GO: Biological Process	GO:0006935	chemotaxis	8.619e-19	4.275e-15	2.515e-16	2.285e-15	46	575	NRG1,GAP43,ETV4,ISL1,ITGA9,TENM2,PTK2B,SLIT2,LHX2,BMP4,NRXN3,CXCR4,AMOT,FGF7,FGF10,PLAU,VAV3,FLRT3,FLRT2,PLXNA2,CXCL12,VEGFC,CNTN4,EVL,SEMA3C,FLT1,FMOD,FN1,NR4A3,NTN4,SEMA3D,THBS1,THBS4,OTX2,EFNA5,EFNB2,CYR61,FEZ1,EGR2,B3GNT2,PRKCD,PRKD1,PAX6,CDH4,CDH13,SEMA3E
GO: Biological Process	GO:0042330	taxis	9.888e-19	4.905e-15	2.725e-16	2.476e-15	46	577	NRG1,GAP43,ETV4,ISL1,ITGA9,TENM2,PTK2B,SLIT2,LHX2,BMP4,NRXN3,CXCR4,AMOT,FGF7,FGF10,PLAU,VAV3,FLRT3,FLRT2,PLXNA2,CXCL12,VEGFC,CNTN4,EVL,SEMA3C,FLT1,FMOD,FN1,NR4A3,NTN4,SEMA3D,THBS1,THBS4,OTX2,EFNA5,EFNB2,CYR61,FEZ1,EGR2,B3GNT2,PRKCD,PRKD1,PAX6,CDH4,CDH13,SEMA3E
GO: Biological Process	GO:0022610	biological adhesion	1.072e-18	5.318e-15	2.799e-16	2.543e-15	77	1542	SOX9,NRG1,PAG1,LAMA1,DAB1,ETS1,CLSTN2,GCNT1,SMOC2,ITGA9,PTGER3,SLC7A11,TENM2,ITGB8,NEDD9,FZD7,PTK2B,SLIT2,BMP2,BMP4,NRXN3,KITLG,CXCR4,NTM,CNTN5,GRAP2,MAFB,PLAU,VAV3,TESC,FLRT3,FLRT2,PCDH18,CXCL12,VEGFC,CNTN4,VWC2,COL8A1,STAB2,CYP26B1,FN1,DSC3,FAT3,APBA1,CCDC80,NR4A3,IGSF11,NLGN1,CBLN1,ADAM12,OPCML,HAPLN1,RND3,TBX18,THBS1,THBS4,IGF2,EFNA5,EFNB2,TENM3,CYR61,FEZ1,CD47,CNTN3,ASTN1,PRKCD,LSAMP,CTGF,CT…
GO: Biological Process	GO:0061564	axon development	2.505e-18	1.243e-14	6.213e-16	5.646e-15	43	514	NRG1,MAP1B,GAP43,MAP2,DAB1,ETV4,ISL1,TENM2,XYLT1,SLIT2,LHX2,NRXN3,CXCR4,UCHL1,COBL,FLRT3,FLRT2,PLXNA2,CXCL12,CNTN4,EVL,SEMA3C,ARHGEF28,FMOD,FN1,NTRK2,NR4A3,LRRC55,NTN4,SEMA3D,OTX2,EFNA5,EFNB2,FEZ1,EGR2,B3GNT2,SLITRK5,CTNNA2,PAX6,CDH4,CDH11,DCLK1,SEMA3E
GO: Biological Process	GO:0048667	cell morphogenesis involved in neuron differentiation	1.345e-17	6.67e-14	3.176e-15	2.886e-14	45	590	NRG1,MAP1B,GAP43,MAP2,DAB1,ETV4,ISL1,TENM2,MEF2C,SLIT2,LHX2,NRXN3,CXCR4,UCHL1,COBL,FLRT3,FLRT2,PLXNA2,CXCL12,CNTN4,EVL,SEMA3C,ARHGEF28,FMOD,FN1,NTRK2,NR4A3,NLGN1,LRRC55,NTN4,SEMA3D,OTX2,EFNA5,EFNB2,FEZ1,EGR2,B3GNT2,SLITRK5,CTNNA2,PAX6,CDH4,ATP2B2,CDH11,DCLK1,SEMA3E
GO: Biological Process	GO:0001568	blood vessel development	2.076e-17	1.03e-13	4.68e-15	4.253e-14	47	651	DDAH1,MYLK,LAMA1,ETS1,ISL1,ITGB8,MEF2C,TWIST1,PRDM1,PTK2B,SLIT2,BMP4,NRXN3,GPC3,CXCR4,SULF1,AMOT,FGF10,PLAU,VAV3,CXCL12,FOXC1,COL1A2,VEGFC,COL8A1,SEMA3C,FLT1,STAB2,FN1,NTRK2,WT1,CCDC80,NR2F2,TGFA,THBS1,THBS4,EFNB2,CYR61,CCBE1,CTGF,PRKD1,TNFAIP2,PAX6,HAS2,EPAS1,CDH13,SEMA3E
GO: Biological Process	GO:0032989	cellular component morphogenesis	4.632e-17	2.297e-13	9.988e-15	9.076e-14	71	1430	SOX9,NRG1,MYH11,MAP1B,GAP43,MAP2,WIPF3,DAB1,ETV4,ISL1,TENM2,MEF2C,RHOU,TWIST1,FZD7,PTK2B,SLIT2,BMP2,LHX2,BMP4,NRXN3,BASP1,CXCR4,UCHL1,CDC42EP2,COBL,FLRT3,FLRT2,PLXNA2,CXCL12,SOX6,CNTN4,EVL,FLNB,SEMA3C,ARHGEF28,FMOD,FN1,FAT3,NTRK2,WT1,CASQ2,NR4A3,NLGN1,CDC42EP3,TGFB3,LRRC55,NTN4,SEMA3D,FRY,LIPA,THBS4,OTX2,EFNA5,ARAP3,EFNB2,FRMD6,FEZ1,EGR2,B3GNT2,ANKRD1,SLITRK5,CTNNA2,PAX6,HAS2,CDH4,ATP2B2,CDH11,DC…
GO: Biological Process	GO:0016477	cell migration	6.727e-17	3.337e-13	1.39e-14	1.263e-13	67	1300	MYC,SOX9,NRG1,MYLK,LAMA1,DAB1,ETS1,ISL1,GCNT1,ITGA9,PTGER3,SLC7A11,MEF2C,GFRA1,TWIST1,KIAA0319,PTK2B,SLIT2,BMP2,BMP4,KITLG,CXCR4,SRGAP3,SULF1,AMOT,ARID5B,FGF7,FGF10,PLAU,VAV3,FLRT3,FLRT2,PLXNA2,CXCL12,FOXC1,COL1A2,VEGFC,EVL,SEMA3C,FLT1,FN1,FAT3,NTRK2,NR2F1,NR2F2,SEMA3D,THBS1,THBS4,ARAP3,EFNB2,IGFBP3,CYR61,P2RY1,CCBE1,CD47,ASTN1,PRKCD,SLC7A5,CTGF,PRKD1,CTNNA2,PAX6,HAS2,TNS1,DCLK1,CDH13,SEMA3E
GO: Biological Process	GO:0000902	cell morphogenesis	7.366e-17	3.654e-13	1.461e-14	1.328e-13	68	1337	SOX9,NRG1,MAP1B,GAP43,MAP2,WIPF3,DAB1,ETV4,ISL1,TENM2,MEF2C,RHOU,TWIST1,FZD7,PTK2B,SLIT2,BMP2,LHX2,BMP4,NRXN3,BASP1,CXCR4,UCHL1,CDC42EP2,COBL,FLRT3,FLRT2,PLXNA2,CXCL12,SOX6,CNTN4,EVL,FLNB,SEMA3C,ARHGEF28,FMOD,FN1,FAT3,NTRK2,WT1,NR4A3,NLGN1,CDC42EP3,TGFB3,LRRC55,NTN4,SEMA3D,FRY,LIPA,THBS4,OTX2,EFNA5,ARAP3,EFNB2,FRMD6,FEZ1,EGR2,B3GNT2,SLITRK5,CTNNA2,PAX6,HAS2,CDH4,ATP2B2,CDH11,DCLK1,MYO16,SEMA3E
GO: Biological Process	GO:0051960	regulation of nervous system development	8.522e-17	4.227e-13	1.626e-14	1.477e-13	54	881	MYC,SOX9,NRG1,ZNF536,MAN2A1,MAP1B,MAP2,DAB1,SYNDIG1,CLSTN2,ISL1,LRRTM1,COLQ,PTGER3,MEF2C,KIAA0319,FZD1,XYLT1,PTK2B,SLIT2,BMP2,BMP4,NRXN3,CXCR4,NTM,COBL,FLRT3,FLRT2,PLXNA2,CXCL12,VEGFC,CNTN4,VWC2,SEMA3C,FMOD,FN1,FAT3,NTRK2,ENC1,NLGN1,CBLN1,NR2F1,SEMA3D,EFNA5,RGS6,TENM3,FEZ1,ANKRD1,SLITRK5,PRKD1,PAX6,SNAP25,CDH4,SEMA3E
GO: Biological Process	GO:0001944	vasculature development	9.599e-17	4.761e-13	1.763e-14	1.602e-13	47	677	DDAH1,MYLK,LAMA1,ETS1,ISL1,ITGB8,MEF2C,TWIST1,PRDM1,PTK2B,SLIT2,BMP4,NRXN3,GPC3,CXCR4,SULF1,AMOT,FGF10,PLAU,VAV3,CXCL12,FOXC1,COL1A2,VEGFC,COL8A1,SEMA3C,FLT1,STAB2,FN1,NTRK2,WT1,CCDC80,NR2F2,TGFA,THBS1,THBS4,EFNB2,CYR61,CCBE1,CTGF,PRKD1,TNFAIP2,PAX6,HAS2,EPAS1,CDH13,SEMA3E
GO: Biological Process	GO:0051674	localization of cell	1.586e-16	7.867e-13	2.596e-14	2.359e-13	70	1428	MYC,SOX9,NRG1,MYLK,LAMA1,DAB1,ETS1,ISL1,GCNT1,ITGA9,PTGER3,SLC7A11,MEF2C,GFRA1,TWIST1,KIAA0319,PTK2B,SLIT2,BMP2,BMP4,KITLG,CXCR4,SRGAP3,SULF1,AMOT,ARID5B,FGF7,FGF10,PLAU,VAV3,FLRT3,FLRT2,PLXNA2,CXCL12,FOXC1,COL1A2,VEGFC,EVL,SEMA3C,FLT1,FN1,FAT3,NTRK2,WT1,CCDC80,NR2F1,NR2F2,SEMA3D,THBS1,THBS4,ARAP3,EFNB2,IGFBP3,NKD1,CYR61,P2RY1,CCBE1,CD47,ASTN1,PRKCD,SLC7A5,CTGF,PRKD1,CTNNA2,PAX6,HAS2,TNS1,DCLK1,C…
GO: Biological Process	GO:0048870	cell motility	1.586e-16	7.867e-13	2.596e-14	2.359e-13	70	1428	MYC,SOX9,NRG1,MYLK,LAMA1,DAB1,ETS1,ISL1,GCNT1,ITGA9,PTGER3,SLC7A11,MEF2C,GFRA1,TWIST1,KIAA0319,PTK2B,SLIT2,BMP2,BMP4,KITLG,CXCR4,SRGAP3,SULF1,AMOT,ARID5B,FGF7,FGF10,PLAU,VAV3,FLRT3,FLRT2,PLXNA2,CXCL12,FOXC1,COL1A2,VEGFC,EVL,SEMA3C,FLT1,FN1,FAT3,NTRK2,WT1,CCDC80,NR2F1,NR2F2,SEMA3D,THBS1,THBS4,ARAP3,EFNB2,IGFBP3,NKD1,CYR61,P2RY1,CCBE1,CD47,ASTN1,PRKCD,SLC7A5,CTGF,PRKD1,CTNNA2,PAX6,HAS2,TNS1,DCLK1,C…
GO: Biological Process	GO:0048812	neuron projection morphogenesis	1.61e-16	7.987e-13	2.596e-14	2.359e-13	45	630	NRG1,MAP1B,GAP43,MAP2,DAB1,ETV4,ISL1,TENM2,SLIT2,LHX2,NRXN3,CXCR4,UCHL1,COBL,FLRT3,FLRT2,PLXNA2,CXCL12,CNTN4,EVL,SEMA3C,ARHGEF28,FMOD,FN1,NTRK2,NR4A3,NLGN1,LRRC55,NTN4,SEMA3D,THBS4,OTX2,EFNA5,EFNB2,FEZ1,EGR2,B3GNT2,SLITRK5,CTNNA2,PAX6,CDH4,CDH11,DCLK1,MYO16,SEMA3E
GO: Biological Process	GO:0051240	positive regulation of multicellular organismal process	1.623e-16	8.048e-13	2.596e-14	2.359e-13	75	1610	MYC,SOX9,NRG1,SPRY1,PDE3A,DDAH1,MAN2A1,MAP1B,INHBA,DAB1,ETS1,SYNDIG1,CLSTN2,ISL1,LRRTM1,PTGER3,GDF10,MEF2C,TWIST1,PRDM1,NELL1,PTK2B,SLIT2,BMP2,BMP4,SULF2,NRXN3,KITLG,BASP1,CXCR4,SULF1,AMOT,KCNMA1,COBL,FGF7,FGF10,PLAU,TESC,FLRT3,FLRT2,CXCL12,FOXC1,VEGFC,SOX6,VWC2,FLT1,CYP26B1,FN1,NTRK2,ENC1,WT1,NR4A3,NLGN1,CBLN1,TGFB3,TBX18,THBS1,OTX2,IGF2,EFNA5,EFNB2,RGS6,TENM3,CYR61,P2RY1,FEZ1,CCBE1,ANKRD1,SLITR…
GO: Biological Process	GO:0007411	axon guidance	6.59e-16	3.268e-12	1.021e-13	9.281e-13	28	240	GAP43,ETV4,ISL1,TENM2,SLIT2,LHX2,NRXN3,CXCR4,FLRT3,FLRT2,PLXNA2,CXCL12,CNTN4,EVL,SEMA3C,FMOD,NR4A3,NTN4,SEMA3D,OTX2,EFNA5,EFNB2,FEZ1,EGR2,B3GNT2,PAX6,CDH4,SEMA3E
GO: Biological Process	GO:0060322	head development	7.062e-16	3.503e-12	1.061e-13	9.645e-13	50	802	NRG1,INHBA,DAB1,ETS1,MECOM,ISL1,PTGER3,SLC7A11,FZD1,SLIT2,BMP2,CSRNP1,LHX2,BMP4,BTG2,BASP1,CXCR4,ARNT2,ARID5B,KCNK3,FGF10,MAFB,DCLK2,FLRT3,PCDH18,PLXNA2,CXCL12,NPY,FOXC1,CNTN4,PHLDA1,SEPT4,NTRK2,NR4A3,CBLN1,NR2F1,NR2F2,TGFB3,OTX2,EFNA5,EGR2,SLITRK5,CTNNA2,PAX6,EML1,ATP2B1,ATP2B2,PCDH9,DCLK1,MYO16
GO: Biological Process	GO:0097485	neuron projection guidance	7.345e-16	3.643e-12	1.072e-13	9.736e-13	28	241	GAP43,ETV4,ISL1,TENM2,SLIT2,LHX2,NRXN3,CXCR4,FLRT3,FLRT2,PLXNA2,CXCL12,CNTN4,EVL,SEMA3C,FMOD,NR4A3,NTN4,SEMA3D,OTX2,EFNA5,EFNB2,FEZ1,EGR2,B3GNT2,PAX6,CDH4,SEMA3E
GO: Biological Process	GO:0045595	regulation of cell differentiation	8.9e-16	4.414e-12	1.261e-13	1.146e-12	76	1699	MYC,SOX9,NRG1,ZNF536,PDE3A,MAN2A1,MAP1B,MAP2,INHBA,DAB1,ETS1,MECOM,ISL1,PTGER3,GDF10,MEF2C,INPP4B,TWIST1,PRDM1,KIAA0319,FZD1,XYLT1,FZD7,NELL1,PTK2B,SLIT2,BMP2,BMP4,KITLG,CXCR4,NTM,COBL,FGF10,MAFB,TESC,FLRT2,PLXNA2,CXCL12,FOXC1,VEGFC,SOX6,CNTN4,VWC2,SEMA3C,TSHZ3,FLT1,CYP26B1,FMOD,FN1,FAT3,NTRK2,DUSP6,ENC1,NLGN1,NR2F1,TGFB3,SEMA3D,EFNA5,EFNB2,RGS6,IGFBP3,TENM3,CYR61,LMO2,FEZ1,ANKRD1,FSHR,CTGF,PRKD1…
GO: Biological Process	GO:0048514	blood vessel morphogenesis	1.004e-15	4.978e-12	1.383e-13	1.256e-12	41	551	DDAH1,MYLK,LAMA1,ETS1,ISL1,TWIST1,PRDM1,PTK2B,SLIT2,BMP4,NRXN3,CXCR4,SULF1,AMOT,FGF10,PLAU,VAV3,CXCL12,FOXC1,VEGFC,COL8A1,FLT1,STAB2,FN1,NTRK2,WT1,CCDC80,NR2F2,TGFA,THBS1,THBS4,EFNB2,CYR61,CCBE1,CTGF,PRKD1,TNFAIP2,HAS2,EPAS1,CDH13,SEMA3E
GO: Biological Process	GO:0070848	response to growth factor	1.674e-15	8.303e-12	2.244e-13	2.039e-12	45	671	MYC,SOX9,SPRY1,PDE3A,HTRA1,MECOM,GDF10,MEF2C,TWIST1,FZD1,SLIT2,BMP2,BMP4,SULF2,GPC3,KCND3,SULF1,FGF7,FGF10,PLAU,FLRT3,FLRT2,FOXC1,COL1A2,VEGFC,SOX6,VWC2,FLT1,FMOD,FN1,NTRK2,DUSP6,CHST11,TGFB3,THBS1,OTX2,CYR61,P2RY1,FEZ1,CCBE1,ANKRD1,RASL11B,CTGF,PRKD1,HAS2
GO: Biological Process	GO:0022603	regulation of anatomical structure morphogenesis	3.609e-15	1.79e-11	4.711e-13	4.281e-12	59	1128	MYC,SOX9,NRG1,SPRY1,DDAH1,MAP1B,MAP2,WIPF3,DAB1,ETS1,ETV4,ISL1,MEF2C,RHOU,TWIST1,FZD1,FZD7,PTK2B,SLIT2,BMP2,BMP4,SULF2,GPC3,BASP1,SULF1,AMOT,CDC42EP2,FGF7,FGF10,PLAU,PLXNA2,CXCL12,FOXC1,VEGFC,SEMA3C,FLT1,FMOD,FN1,NTRK2,DUSP6,WT1,NLGN1,CDC42EP3,TGFB3,TBX18,NTN4,SEMA3D,THBS1,THBS4,OTX2,EFNA5,ARAP3,EFNB2,NKD1,CCBE1,PRKD1,HAS2,CDH4,SEMA3E
GO: Biological Process	GO:0009790	embryo development	4.753e-15	2.357e-11	6.044e-13	5.492e-12	59	1135	MYC,TPO,SOX9,NRG1,MAN2A1,INHBA,LAMA1,MECOM,ISL1,LRP1B,MEF2C,TWIST1,PRDM1,FZD1,FZD7,SLIT2,BMP2,LHX2,BMP4,SULF2,KITLG,GPC3,BASP1,SULF1,AMOT,ARNT2,COBL,FGF10,MAFB,FLRT3,PLXNA2,FOXC1,VEGFC,SOX6,COL8A1,SEMA3C,TSHZ3,FLT1,CYP26B1,FN1,DSC3,DUSP4,DUSP6,APBA1,WT1,NR4A3,CHST11,MAB21L2,NR2F2,TGFB3,TBX18,OTX2,NKD1,CYR61,LMO2,PAX6,ATP2B2,EPAS1,RAI2
GO: Biological Process	GO:0071363	cellular response to growth factor stimulus	8.398e-15	4.165e-11	1.041e-12	9.462e-12	43	643	SOX9,SPRY1,PDE3A,HTRA1,MECOM,GDF10,MEF2C,TWIST1,FZD1,SLIT2,BMP2,BMP4,SULF2,GPC3,KCND3,SULF1,FGF7,FGF10,PLAU,FLRT3,FLRT2,FOXC1,COL1A2,VEGFC,SOX6,VWC2,FLT1,FMOD,FN1,NTRK2,DUSP6,CHST11,TGFB3,THBS1,OTX2,CYR61,FEZ1,CCBE1,ANKRD1,RASL11B,CTGF,PRKD1,HAS2
GO: Biological Process	GO:0048646	anatomical structure formation involved in morphogenesis	1.196e-14	5.932e-11	1.447e-12	1.315e-11	63	1299	SOX9,SPRY1,MYH11,HTRA1,DDAH1,INHBA,ETS1,ISL1,MEF2C,TWIST1,FZD1,FZD7,PTK2B,SLIT2,BMP2,LHX2,BMP4,NRXN3,CXCR4,SULF1,AMOT,COBL,FGF10,PLAU,VAV3,PLXNA2,CXCL12,FOXC1,VEGFC,COL8A1,SEMA3C,FLT1,STAB2,FN1,FAT3,DUSP4,DUSP6,WT1,CASQ2,CCDC80,NR4A3,CBLN1,ADAM12,TGFA,TGFB3,TBX18,THBS1,THBS4,OTX2,EFNB2,NKD1,CYR61,EGR2,CCBE1,ANKRD1,CTGF,PRKD1,TNFAIP2,PAX6,ATP2B2,EPAS1,CDH13,SEMA3E
GO: Biological Process	GO:0007420	brain development	2.736e-14	1.357e-10	3.231e-12	2.935e-11	46	755	NRG1,INHBA,DAB1,ETS1,MECOM,ISL1,PTGER3,SLC7A11,FZD1,SLIT2,BMP2,LHX2,BMP4,BTG2,BASP1,CXCR4,ARNT2,KCNK3,FGF10,MAFB,DCLK2,PCDH18,PLXNA2,CXCL12,NPY,FOXC1,CNTN4,PHLDA1,SEPT4,NTRK2,NR4A3,CBLN1,NR2F1,NR2F2,OTX2,EFNA5,EGR2,SLITRK5,CTNNA2,PAX6,EML1,ATP2B1,ATP2B2,PCDH9,DCLK1,MYO16
GO: Biological Process	GO:0007417	central nervous system development	7.395e-14	3.668e-10	8.531e-12	7.751e-11	53	1002	SOX9,NRG1,MAP2,INHBA,DAB1,ETS1,MECOM,ISL1,PTGER3,SLC7A11,FZD1,SLIT2,BMP2,LHX2,BMP4,BTG2,BASP1,CXCR4,ARNT2,KCNK3,FGF10,MAFB,DCLK2,PCDH18,PLXNA2,CXCL12,NPY,FOXC1,SOX6,CNTN4,ARHGEF28,DRP2,PHLDA1,SEPT4,NTRK2,NR4A3,CBLN1,NR2F1,NR2F2,HAPLN1,OTX2,EFNA5,EGR2,SLITRK5,CTNNA2,PAX6,EML1,ATP2B1,ATP2B2,PCDH9,CDH11,DCLK1,MYO16
GO: Biological Process	GO:0009719	response to endogenous stimulus	3.159e-13	1.567e-09	3.561e-11	3.236e-10	72	1740	GABRB2,MYC,SOX9,SPRY1,PDE3A,HTRA1,INHBA,ETS1,MECOM,RGS9,ISL1,GCNT1,PTGER3,GDF10,SLC7A11,MEF2C,FZD1,PTK2B,SLIT2,BMP2,BMP4,QRFPR,SULF2,BTG2,GPC3,KCND3,SULF1,ARNT2,KCNMA1,FGF7,FGF10,PLAU,FLRT3,FLRT2,CXCL12,COL1A2,SOX6,VWC2,FMOD,GPR22,FN1,KLF6,FOSB,FOSL2,NTRK2,DUSP6,WT1,CASQ2,NR4A3,CHST11,NR2F1,NR2F2,TGFB3,THBS1,OTX2,IGF2,EFNA5,CYR61,LMO2,STC2,EGR2,ANKRD1,FSHR,PRKCD,RASL11B,PAPPA,CTGF,HAS2,ATP2A2,ATP…
GO: Biological Process	GO:0050767	regulation of neurogenesis	4.419e-13	2.192e-09	4.871e-11	4.426e-10	45	784	MYC,SOX9,NRG1,ZNF536,MAN2A1,MAP1B,MAP2,DAB1,ISL1,PTGER3,MEF2C,KIAA0319,XYLT1,PTK2B,SLIT2,BMP2,BMP4,CXCR4,NTM,COBL,FLRT2,PLXNA2,CXCL12,VEGFC,CNTN4,VWC2,SEMA3C,FMOD,FN1,FAT3,NTRK2,ENC1,NLGN1,NR2F1,SEMA3D,EFNA5,RGS6,TENM3,FEZ1,ANKRD1,PRKD1,PAX6,SNAP25,CDH4,SEMA3E
GO: Biological Process	GO:0001525	angiogenesis	5.243e-13	2.601e-09	5.653e-11	5.137e-10	34	464	DDAH1,ETS1,ISL1,TWIST1,PTK2B,SLIT2,BMP4,NRXN3,CXCR4,SULF1,AMOT,FGF10,PLAU,VAV3,CXCL12,FOXC1,VEGFC,COL8A1,FLT1,STAB2,FN1,CCDC80,TGFA,THBS1,THBS4,EFNB2,CYR61,CCBE1,CTGF,PRKD1,TNFAIP2,EPAS1,CDH13,SEMA3E
GO: Biological Process	GO:0050673	epithelial cell proliferation	7.578e-13	3.759e-09	7.997e-11	7.266e-10	31	391	MYC,SOX9,HTRA1,ETV4,MEF2C,TWIST1,FZD7,BMP2,BMP4,SULF2,GPC3,SULF1,FGF7,FGF10,PLAU,CXCL12,VEGFC,COL8A1,NR4A3,NR2F2,TGFA,TBX18,THBS1,THBS4,EFNB2,IGFBP3,FSHR,PRKD1,PAX6,HAS2,CDH13
GO: Biological Process	GO:0045597	positive regulation of cell differentiation	9.437e-13	4.681e-09	9.751e-11	8.861e-10	50	966	MYC,SOX9,NRG1,PDE3A,MAN2A1,MAP1B,INHBA,DAB1,ETS1,MECOM,GDF10,MEF2C,TWIST1,PRDM1,NELL1,PTK2B,SLIT2,BMP2,BMP4,KITLG,CXCR4,COBL,TESC,CXCL12,FOXC1,VEGFC,SOX6,VWC2,TSHZ3,FLT1,CYP26B1,FN1,NTRK2,ENC1,NLGN1,TGFB3,EFNA5,EFNB2,RGS6,IGFBP3,TENM3,CYR61,FEZ1,ANKRD1,CTGF,PRKD1,CTNNA2,PAX6,HAS2,CDH4
GO: Biological Process	GO:0050678	regulation of epithelial cell proliferation	1.2e-12	5.953e-09	1.215e-10	1.104e-09	28	323	MYC,SOX9,HTRA1,ETV4,MEF2C,TWIST1,FZD7,BMP2,BMP4,SULF2,GPC3,SULF1,FGF7,FGF10,PLAU,CXCL12,VEGFC,NR4A3,NR2F2,TGFA,TBX18,THBS1,THBS4,EFNB2,PRKD1,PAX6,HAS2,CDH13
GO: Biological Process	GO:0045664	regulation of neuron differentiation	1.463e-12	7.256e-09	1.451e-10	1.319e-09	40	655	SOX9,NRG1,ZNF536,MAP1B,MAP2,DAB1,ISL1,PTGER3,MEF2C,KIAA0319,XYLT1,PTK2B,SLIT2,BMP2,BMP4,NTM,COBL,PLXNA2,CXCL12,CNTN4,VWC2,SEMA3C,FMOD,FN1,FAT3,NTRK2,ENC1,NLGN1,NR2F1,SEMA3D,EFNA5,RGS6,TENM3,FEZ1,ANKRD1,PRKD1,PAX6,SNAP25,CDH4,SEMA3E
GO: Biological Process	GO:0035295	tube development	1.496e-12	7.421e-09	1.455e-10	1.322e-09	41	686	MYC,SOX9,SPRY1,MAN2A1,LAMA1,DAB1,ETV4,MEF2C,TWIST1,PRDM1,FZD1,SLIT2,BMP2,LHX2,BMP4,GPC3,BASP1,CXCR4,COBL,FGF7,FGF10,PLXNA2,CXCL12,FOXC1,SEMA3C,TSHZ3,FLT1,ADAMTS2,WT1,NR4A3,TGFB3,TBX18,LIPA,EFNB2,ASAH1,CCBE1,CLMP,CTGF,PAX6,EPAS1,SEMA3E
GO: Biological Process	GO:0007167	enzyme linked receptor protein signaling pathway	1.719e-12	8.526e-09	1.64e-10	1.49e-09	51	1016	SOX9,NRG1,SPRY1,PAG1,HTRA1,CRIM1,INHBA,MECOM,GDF10,GFRA1,FZD1,PTK2B,BMP2,CSRNP1,BMP4,SULF2,GPC3,SULF1,ARID5B,FGF7,FGF10,VAV3,FLRT3,FLRT2,FOXC1,COL1A2,VEGFC,VWC2,FLT1,ARHGEF28,FMOD,NTRK2,DUSP6,CHST11,TGFA,TGFB3,THBS1,OTX2,IGF2,EFNA5,EFNB2,IGFBP3,CYR61,CCBE1,FSHR,PRKCD,RASL11B,CTGF,PRKD1,PRLR,CDH13
GO: Biological Process	GO:0060284	regulation of cell development	1.944e-12	9.645e-09	1.82e-10	1.654e-09	50	985	MYC,SOX9,NRG1,ZNF536,PDE3A,MAN2A1,MAP1B,MAP2,DAB1,ISL1,PTGER3,MEF2C,TWIST1,KIAA0319,XYLT1,PTK2B,SLIT2,BMP2,BMP4,CXCR4,NTM,COBL,FLRT2,PLXNA2,CXCL12,FOXC1,VEGFC,CNTN4,VWC2,SEMA3C,FMOD,FN1,FAT3,NTRK2,ENC1,NLGN1,NR2F1,TGFB3,SEMA3D,EFNA5,RGS6,TENM3,FEZ1,ANKRD1,PRKD1,PAX6,SNAP25,HAS2,CDH4,SEMA3E
GO: Biological Process	GO:0040007	growth	2.087e-12	1.035e-08	1.917e-10	1.742e-09	53	1091	SOX9,NRG1,SPRY1,HTRA1,CRIM1,MAP1B,GAP43,INHBA,COLQ,MEF2C,NEDD9,FZD7,PTK2B,SLIT2,BMP2,LHX2,BMP4,ST6GAL2,NELL2,GPC3,BASP1,ARID5B,COBL,FGF7,FGF10,PLAU,FLRT3,PLXNA2,CXCL12,FOXC1,SEMA3C,FMOD,FN1,DUSP6,APBA1,WT1,CHST11,IGSF11,TGFB3,SEMA3D,THBS1,IGF2,EFNA5,IGFBP3,NKD1,CYR61,STC2,FSHR,CTGF,CDH4,DCLK1,PRLR,SEMA3E
GO: Biological Process	GO:0051962	positive regulation of nervous system development	4.885e-12	2.423e-08	4.405e-10	4.003e-09	35	531	MYC,NRG1,MAN2A1,MAP1B,DAB1,SYNDIG1,CLSTN2,LRRTM1,MEF2C,PTK2B,SLIT2,BMP2,BMP4,NRXN3,CXCR4,COBL,FLRT3,FLRT2,CXCL12,VEGFC,VWC2,FN1,NTRK2,ENC1,NLGN1,CBLN1,EFNA5,RGS6,TENM3,FEZ1,ANKRD1,SLITRK5,PRKD1,PAX6,CDH4
GO: Biological Process	GO:0001667	ameboidal-type cell migration	6.787e-12	3.366e-08	5.83e-10	5.297e-09	28	347	SOX9,ETS1,ISL1,TWIST1,PTK2B,SLIT2,BMP4,KITLG,CXCR4,AMOT,ARID5B,FGF7,FGF10,CXCL12,VEGFC,EVL,SEMA3C,NR2F2,SEMA3D,THBS1,EFNB2,CCBE1,PRKD1,PAX6,HAS2,TNS1,CDH13,SEMA3E
GO: Biological Process	GO:0061061	muscle structure development	6.817e-12	3.381e-08	5.83e-10	5.297e-09	39	657	MYC,SOX9,NRG1,MYH11,MYLK,ISL1,MEF2C,TWIST1,FZD1,BMP2,BMP4,BTG2,BASP1,UCHL1,ARID5B,FGF10,TAGLN,CXCL12,FOXC1,SOX6,FLNB,TSHZ3,CYP26B1,WT1,CASQ2,ADAM12,NR2F2,HIVEP3,TBX18,IGF2,EFNB2,IGFBP3,NKD1,EGR2,ANKRD1,CTNNA2,ASB2,ATP2A2,EPAS1
GO: Biological Process	GO:0031344	regulation of cell projection organization	6.817e-12	3.381e-08	5.83e-10	5.297e-09	39	657	NRG1,MAP1B,GAP43,MAP2,DAB1,TENM2,MEF2C,KIAA0319,XYLT1,PTK2B,SLIT2,BMP4,NTM,CDC42EP2,COBL,PLXNA2,CXCL12,EVL,SEMA3C,FMOD,FN1,FAT3,NTRK2,ENC1,NLGN1,CDC42EP3,NR2F1,TGFB3,SEMA3D,EFNA5,TENM3,FEZ1,ANKRD1,PRKCD,PRKD1,PAX6,SNAP25,CDH4,SEMA3E
GO: Biological Process	GO:0048729	tissue morphogenesis	1.073e-11	5.322e-08	9.02e-10	8.196e-09	42	762	MYC,SOX9,NRG1,SPRY1,MAN2A1,MYLK,INHBA,LAMA1,ETV4,ISL1,GCNT1,MEF2C,TWIST1,FZD1,FZD7,SLIT2,BMP2,LHX2,BMP4,GPC3,CXCR4,SULF1,COBL,FGF7,FGF10,FLRT3,CXCL12,FOXC1,VEGFC,SEMA3C,FLT1,FAT3,WT1,NR4A3,TGFB3,TBX18,NTN4,EFNB2,NKD1,CYR61,ANKRD1,SEMA3E
GO: Biological Process	GO:0071495	cellular response to endogenous stimulus	2.678e-11	1.328e-07	2.214e-09	2.012e-08	56	1278	GABRB2,SOX9,SPRY1,PDE3A,HTRA1,INHBA,MECOM,ISL1,GDF10,MEF2C,FZD1,SLIT2,BMP2,BMP4,QRFPR,SULF2,GPC3,KCND3,SULF1,FGF7,FGF10,PLAU,FLRT3,FLRT2,COL1A2,SOX6,VWC2,FMOD,GPR22,FN1,KLF6,FOSB,NTRK2,DUSP6,WT1,CASQ2,NR4A3,CHST11,NR2F1,NR2F2,TGFB3,THBS1,OTX2,IGF2,EFNA5,CYR61,LMO2,ANKRD1,FSHR,PRKCD,RASL11B,CTGF,HAS2,ATP2B1,PRLR,CDH13
GO: Biological Process	GO:2000145	regulation of cell motility	3.795e-11	1.882e-07	3.046e-09	2.768e-08	42	793	MYC,SOX9,NRG1,MYLK,LAMA1,ETS1,PTGER3,TWIST1,PTK2B,SLIT2,BMP2,BMP4,KITLG,CXCR4,SRGAP3,SULF1,AMOT,FGF7,FGF10,PLAU,FLRT2,PLXNA2,CXCL12,VEGFC,EVL,SEMA3C,FLT1,FN1,NR2F2,SEMA3D,THBS1,THBS4,ARAP3,IGFBP3,NKD1,CYR61,CCBE1,PRKD1,PAX6,HAS2,CDH13,SEMA3E
GO: Biological Process	GO:0051270	regulation of cellular component movement	3.808e-11	1.889e-07	3.046e-09	2.768e-08	44	860	MYC,SOX9,NRG1,MYLK,LAMA1,ETS1,PTGER3,TWIST1,PTK2B,SLIT2,BMP2,BMP4,KITLG,CXCR4,SRGAP3,SULF1,AMOT,FGF7,FGF10,PLAU,FLRT2,PLXNA2,CXCL12,VEGFC,EVL,SEMA3C,FLT1,FN1,CASQ2,NR2F2,SEMA3D,THBS1,THBS4,ARAP3,IGFBP3,NKD1,CYR61,CCBE1,PRKD1,PAX6,HAS2,ATP2A2,CDH13,SEMA3E
GO: Biological Process	GO:0060429	epithelium development	4.595e-11	2.279e-07	3.618e-09	3.287e-08	56	1296	MYC,SOX9,NRG1,SPRY1,INHBA,LAMA1,ETV4,MECOM,SLC7A11,MEF2C,TWIST1,PRDM1,FZD1,FZD7,SLIT2,BMP2,LHX2,BMP4,KITLG,GPC3,BASP1,CXCR4,SULF1,KCNMA1,COBL,FGF7,FGF10,FLRT3,TAGLN,PLXNA2,CXCL12,FOXC1,VEGFC,FLNB,SEMA3C,TSHZ3,FLT1,CYP26B1,FOSL2,WT1,NR2F2,TBX18,NTN4,OTX2,EFNB2,NKD1,CYR61,FRMD6,DHRS9,FSHR,CTGF,PAX6,ATP2A2,ATP2B2,PRLR,SEMA3E
GO: Biological Process	GO:0048858	cell projection morphogenesis	5.49e-11	2.723e-07	4.255e-09	3.866e-08	45	904	NRG1,MAP1B,GAP43,MAP2,DAB1,ETV4,ISL1,TENM2,SLIT2,LHX2,NRXN3,CXCR4,UCHL1,COBL,FLRT3,FLRT2,PLXNA2,CXCL12,CNTN4,EVL,SEMA3C,ARHGEF28,FMOD,FN1,NTRK2,NR4A3,NLGN1,LRRC55,NTN4,SEMA3D,THBS4,OTX2,EFNA5,EFNB2,FEZ1,EGR2,B3GNT2,SLITRK5,CTNNA2,PAX6,CDH4,CDH11,DCLK1,MYO16,SEMA3E
GO: Biological Process	GO:0048589	developmental growth	5.657e-11	2.806e-07	4.317e-09	3.922e-08	38	673	SOX9,NRG1,SPRY1,MAP1B,GAP43,COLQ,MEF2C,FZD7,SLIT2,LHX2,BMP4,BASP1,ARID5B,COBL,FGF7,FGF10,PLAU,FLRT3,PLXNA2,CXCL12,FOXC1,SEMA3C,FMOD,FN1,DUSP6,APBA1,WT1,CHST11,SEMA3D,THBS1,IGF2,EFNA5,NKD1,STC2,CDH4,DCLK1,PRLR,SEMA3E
GO: Biological Process	GO:0010975	regulation of neuron projection development	6.014e-11	2.983e-07	4.52e-09	4.107e-08	32	492	NRG1,MAP1B,MAP2,DAB1,MEF2C,KIAA0319,XYLT1,PTK2B,SLIT2,BMP4,NTM,COBL,PLXNA2,CXCL12,SEMA3C,FMOD,FN1,FAT3,NTRK2,ENC1,NLGN1,NR2F1,SEMA3D,EFNA5,TENM3,FEZ1,ANKRD1,PRKD1,PAX6,SNAP25,CDH4,SEMA3E
GO: Biological Process	GO:0030334	regulation of cell migration	6.857e-11	3.401e-07	5.076e-09	4.612e-08	40	742	MYC,SOX9,NRG1,MYLK,LAMA1,ETS1,PTGER3,PTK2B,SLIT2,BMP2,BMP4,KITLG,CXCR4,SRGAP3,SULF1,AMOT,FGF7,FGF10,PLAU,FLRT2,PLXNA2,CXCL12,VEGFC,EVL,SEMA3C,FLT1,FN1,NR2F2,SEMA3D,THBS1,THBS4,ARAP3,IGFBP3,CYR61,CCBE1,PRKD1,PAX6,HAS2,CDH13,SEMA3E
GO: Biological Process	GO:0007423	sensory organ development	1.095e-10	5.431e-07	7.987e-09	7.258e-08	35	594	GABRB2,MYC,SOX9,MAN2A1,INHBA,LAMA1,SLC7A11,TULP1,TWIST1,PRDM1,BMP2,LHX2,BMP4,KCNK3,KCNMA1,FGF10,MAFB,BCAR3,FOXC1,COL8A1,FLT1,CYP26B1,FAT3,NTRK2,WT1,NR4A3,MAB21L2,TGFB3,TBX18,OTX2,NKD1,TENM3,PAX6,ATP2B1,ATP2B2
GO: Biological Process	GO:0032990	cell part morphogenesis	1.162e-10	5.765e-07	8.356e-09	7.592e-08	45	925	NRG1,MAP1B,GAP43,MAP2,DAB1,ETV4,ISL1,TENM2,SLIT2,LHX2,NRXN3,CXCR4,UCHL1,COBL,FLRT3,FLRT2,PLXNA2,CXCL12,CNTN4,EVL,SEMA3C,ARHGEF28,FMOD,FN1,NTRK2,NR4A3,NLGN1,LRRC55,NTN4,SEMA3D,THBS4,OTX2,EFNA5,EFNB2,FEZ1,EGR2,B3GNT2,SLITRK5,CTNNA2,PAX6,CDH4,CDH11,DCLK1,MYO16,SEMA3E
GO: Biological Process	GO:0040012	regulation of locomotion	1.676e-10	8.311e-07	1.187e-08	1.079e-07	43	866	MYC,SOX9,NRG1,MYLK,LAMA1,ETS1,PTGER3,TWIST1,PTK2B,SLIT2,BMP2,BMP4,KITLG,CXCR4,SRGAP3,SULF1,AMOT,FGF7,FGF10,PLAU,FLRT2,PLXNA2,CXCL12,VEGFC,EVL,SEMA3C,FLT1,FN1,NR2F2,SEMA3D,THBS1,THBS4,ARAP3,EFNB2,IGFBP3,NKD1,CYR61,CCBE1,PRKD1,PAX6,HAS2,CDH13,SEMA3E
GO: Biological Process	GO:0007169	transmembrane receptor protein tyrosine kinase signaling pathway	1.761e-10	8.735e-07	1.23e-08	1.118e-07	38	700	SOX9,NRG1,SPRY1,PAG1,CRIM1,GFRA1,PTK2B,BMP2,CSRNP1,BMP4,SULF2,SULF1,ARID5B,FGF7,FGF10,VAV3,FLRT3,FLRT2,FOXC1,VEGFC,FLT1,ARHGEF28,NTRK2,DUSP6,TGFA,THBS1,OTX2,IGF2,EFNA5,EFNB2,IGFBP3,CCBE1,FSHR,PRKCD,CTGF,PRKD1,PRLR,CDH13
GO: Biological Process	GO:0050803	regulation of synapse structure or activity	2.185e-10	1.084e-06	1.505e-08	1.368e-07	23	272	SYNDIG1,CLSTN2,LRRTM1,COLQ,LRRC4,MEF2C,PTK2B,NRXN3,FLRT3,FLRT2,CNTN4,NTRK2,GRIA1,NLGN1,CBLN1,EFNA5,SHANK2,EGR2,SLITRK5,DGKI,CTNNA2,SNAP25,ATP2B2
GO: Biological Process	GO:0030198	extracellular matrix organization	3.116e-10	1.546e-06	2.117e-08	1.924e-07	26	354	SOX9,MYH11,HTRA1,LAMA1,ETS1,SMOC2,ITGA9,ITGB8,SULF2,SULF1,FLRT2,FOXC1,COL1A2,COL8A1,FMOD,FN1,ADAMTS2,WT1,CCDC80,HAPLN1,THBS1,CYR61,FSHR,CD47,CTGF,HAS2
GO: Biological Process	GO:0043062	extracellular structure organization	3.312e-10	1.643e-06	2.22e-08	2.017e-07	26	355	SOX9,MYH11,HTRA1,LAMA1,ETS1,SMOC2,ITGA9,ITGB8,SULF2,SULF1,FLRT2,FOXC1,COL1A2,COL8A1,FMOD,FN1,ADAMTS2,WT1,CCDC80,HAPLN1,THBS1,CYR61,FSHR,CD47,CTGF,HAS2
GO: Biological Process	GO:0040017	positive regulation of locomotion	5.529e-10	2.742e-06	3.656e-08	3.322e-07	30	477	MYC,SOX9,MYLK,ETS1,PTGER3,TWIST1,PTK2B,SLIT2,BMP2,BMP4,KITLG,AMOT,FGF7,FGF10,PLAU,CXCL12,VEGFC,SEMA3C,FLT1,FN1,SEMA3D,THBS1,THBS4,CYR61,CCBE1,PRKD1,PAX6,HAS2,CDH13,SEMA3E
GO: Biological Process	GO:0098609	cell-cell adhesion	7.397e-10	3.669e-06	4.828e-08	4.387e-07	45	980	SOX9,PAG1,DAB1,ETS1,CLSTN2,GCNT1,PTGER3,SLC7A11,TENM2,FZD7,SLIT2,BMP2,BMP4,NRXN3,CXCR4,GRAP2,MAFB,FLRT3,PCDH18,CXCL12,CNTN4,CYP26B1,DSC3,FAT3,CCDC80,NR4A3,NLGN1,CBLN1,TBX18,THBS4,IGF2,EFNA5,EFNB2,TENM3,CYR61,CD47,ASTN1,PRKCD,CTNNA2,HAS2,CDH4,PCDH9,CDH11,PRLR,CDH13
GO: Biological Process	GO:0060560	developmental growth involved in morphogenesis	8.498e-10	4.215e-06	5.474e-08	4.974e-07	21	242	SOX9,NRG1,SPRY1,MAP1B,SLIT2,LHX2,BMP4,COBL,FGF10,FLRT3,PLXNA2,CXCL12,SEMA3C,FMOD,FN1,SEMA3D,EFNA5,NKD1,CDH4,DCLK1,SEMA3E
GO: Biological Process	GO:0050679	positive regulation of epithelial cell proliferation	9.264e-10	4.595e-06	5.781e-08	5.253e-07	18	175	MYC,SOX9,HTRA1,TWIST1,FZD7,BMP2,BMP4,FGF7,FGF10,CXCL12,VEGFC,NR4A3,TGFA,TBX18,THBS4,PRKD1,HAS2,CDH13
GO: Biological Process	GO:0001932	regulation of protein phosphorylation	9.313e-10	4.619e-06	5.781e-08	5.253e-07	56	1404	MYC,SOX9,NRG1,SPRY1,INHBA,DAB1,MECOM,ISL1,LRRTM1,LRRC4,PTGER3,GDF10,GADD45A,TWIST1,FZD1,FZD7,NELL1,PTK2B,SLIT2,BMP2,BMP4,KITLG,CXCR4,UCHL1,FGF7,FGF10,TESC,FLRT3,FLRT2,BCAR3,VEGFC,FAM129A,FLT1,FN1,GPR37,NTRK2,DUSP4,DUSP6,NR2F2,TGFA,TGFB3,CCDC88C,THBS1,THBS4,IGF2,EFNA5,IGFBP3,CYR61,P2RY1,SPRY4,FSHR,PRKCD,CTGF,PRKD1,PAX6,PRLR
GO: Biological Process	GO:2000147	positive regulation of cell motility	9.324e-10	4.625e-06	5.781e-08	5.253e-07	29	458	MYC,SOX9,MYLK,ETS1,PTGER3,TWIST1,PTK2B,BMP2,BMP4,KITLG,AMOT,FGF7,FGF10,PLAU,CXCL12,VEGFC,SEMA3C,FLT1,FN1,SEMA3D,THBS1,THBS4,CYR61,CCBE1,PRKD1,PAX6,HAS2,CDH13,SEMA3E
GO: Biological Process	GO:2000027	regulation of organ morphogenesis	9.569e-10	4.746e-06	5.859e-08	5.324e-07	22	268	MYC,SOX9,SPRY1,ETV4,ISL1,TWIST1,FZD1,FZD7,BMP2,BMP4,SULF2,GPC3,BASP1,SULF1,FGF7,FGF10,PLAU,FOXC1,WT1,TGFB3,NTN4,NKD1
GO: Biological Process	GO:0010648	negative regulation of cell communication	9.924e-10	4.922e-06	6.003e-08	5.455e-07	54	1328	MYC,SOX9,NRG1,SPRY1,ZNF536,TRABD2B,HTRA1,PDE4C,INHBA,DAB1,MECOM,RGS9,ISL1,LRRTM1,LRRC4,PTGER3,TWIST1,PRDM1,FZD1,PTK2B,SLIT2,BMP2,BMP4,SULF2,GPC3,SULF1,UCHL1,FGF10,FLRT3,FLRT2,CXCL12,VWC2,VSNL1,CYP26B1,DUSP4,DUSP6,GRIA1,CASQ2,CHST11,IVNS1ABP,TGFB3,TBX18,THBS1,ARAP3,RGS6,SHANK2,IGFBP3,NKD1,FEZ1,TLE1,SPRY4,DGKI,PRKCD,RASL11B
GO: Biological Process	GO:0030900	forebrain development	1.33e-09	6.599e-06	7.95e-08	7.224e-07	27	407	NRG1,INHBA,DAB1,ETS1,MECOM,ISL1,PTGER3,SLIT2,BMP2,LHX2,BMP4,BTG2,CXCR4,FGF10,DCLK2,CXCL12,NPY,PHLDA1,NTRK2,NR4A3,NR2F1,NR2F2,OTX2,SLITRK5,PAX6,PCDH9,DCLK1
GO: Biological Process	GO:0051272	positive regulation of cellular component movement	1.688e-09	8.371e-06	9.966e-08	9.055e-07	29	470	MYC,SOX9,MYLK,ETS1,PTGER3,TWIST1,PTK2B,BMP2,BMP4,KITLG,AMOT,FGF7,FGF10,PLAU,CXCL12,VEGFC,SEMA3C,FLT1,FN1,SEMA3D,THBS1,THBS4,CYR61,CCBE1,PRKD1,PAX6,HAS2,CDH13,SEMA3E
GO: Biological Process	GO:0007267	cell-cell signaling	1.765e-09	8.753e-06	1.03e-07	9.357e-07	51	1233	GABRB2,DLGAP1,PDE4C,INHBA,CLSTN2,ISL1,LRRTM1,COLQ,PTGER3,CHRM2,MEF2C,FZD1,PTK2B,BMP2,BMP4,NELL2,NRXN3,GRAP2,KCNK3,KCNMA1,KCNQ2,FGF7,FGF10,SYT13,NPY,CNTN4,VSNL1,NTRK2,SYT6,APBA1,GRIA1,GRIA3,CASQ2,GRIA4,NLGN1,CBLN1,EFNA5,EFNB2,SHANK2,CYR61,P2RY1,EGR2,TRIM9,SLITRK5,DGKI,CTGF,CACNG4,PAX6,SNAP25,ATP2A2,ATP2B2
GO: Biological Process	GO:0023057	negative regulation of signaling	1.788e-09	8.869e-06	1.031e-07	9.371e-07	53	1311	MYC,SOX9,NRG1,SPRY1,ZNF536,TRABD2B,HTRA1,PDE4C,INHBA,DAB1,MECOM,RGS9,ISL1,LRRTM1,LRRC4,PTGER3,TWIST1,PRDM1,FZD1,PTK2B,SLIT2,BMP2,BMP4,SULF2,GPC3,SULF1,UCHL1,FGF10,FLRT3,FLRT2,CXCL12,VWC2,VSNL1,CYP26B1,DUSP4,DUSP6,GRIA1,CASQ2,CHST11,IVNS1ABP,TGFB3,TBX18,THBS1,ARAP3,RGS6,SHANK2,IGFBP3,NKD1,TLE1,SPRY4,DGKI,PRKCD,RASL11B
GO: Biological Process	GO:0030335	positive regulation of cell migration	2.121e-09	1.052e-05	1.209e-07	1.099e-06	28	445	MYC,SOX9,MYLK,ETS1,PTGER3,PTK2B,BMP2,BMP4,KITLG,AMOT,FGF7,FGF10,PLAU,CXCL12,VEGFC,SEMA3C,FLT1,FN1,SEMA3D,THBS1,THBS4,CYR61,CCBE1,PRKD1,PAX6,HAS2,CDH13,SEMA3E
GO: Biological Process	GO:0051241	negative regulation of multicellular organismal process	2.231e-09	1.107e-05	1.258e-07	1.143e-06	48	1127	MYC,SOX9,NRG1,ZNF536,INHBA,DAB1,ETV4,ISL1,PTGER3,GDF10,MEF2C,INPP4B,TWIST1,KIAA0319,XYLT1,FZD7,PTK2B,SLIT2,BMP2,BMP4,SULF1,AMOT,NTM,KCNMA1,MAFB,PLAU,FOXC1,CNTN4,EVL,SEMA3C,FN1,FAT3,WT1,NLGN1,NR2F1,NR2F2,TGFB3,TBX18,SEMA3D,THBS1,THBS4,LMO2,STC2,FSHR,PRKCD,PAX6,ATP2A2,SEMA3E
GO: Biological Process	GO:0090287	regulation of cellular response to growth factor stimulus	2.356e-09	1.169e-05	1.313e-07	1.193e-06	21	256	SPRY1,HTRA1,MECOM,FZD1,SLIT2,BMP4,SULF2,GPC3,SULF1,FGF10,VEGFC,VWC2,FLT1,DUSP6,CHST11,TGFB3,THBS1,OTX2,CYR61,CCBE1,RASL11B
GO: Biological Process	GO:0051963	regulation of synapse assembly	2.486e-09	1.233e-05	1.37e-07	1.245e-06	13	88	SYNDIG1,CLSTN2,LRRTM1,COLQ,MEF2C,NRXN3,FLRT3,FLRT2,NTRK2,NLGN1,CBLN1,EFNA5,SLITRK5
GO: Biological Process	GO:0050808	synapse organization	2.71e-09	1.344e-05	1.477e-07	1.342e-06	21	258	NRG1,SYNDIG1,CLSTN2,LRRTM1,COLQ,LRRC4,MEF2C,FZD1,NRXN3,FLRT3,FLRT2,DRP2,NTRK2,NLGN1,CBLN1,EFNA5,SHANK2,SLITRK5,CTNNA2,ATP2B2,SEMA3E
GO: Biological Process	GO:0030155	regulation of cell adhesion	2.745e-09	1.362e-05	1.48e-07	1.345e-06	36	704	SOX9,NRG1,PAG1,LAMA1,DAB1,ETS1,SMOC2,PTGER3,FZD7,PTK2B,BMP2,BMP4,GRAP2,PLAU,VAV3,TESC,CXCL12,VEGFC,VWC2,COL8A1,CYP26B1,FN1,CCDC80,NR4A3,TBX18,THBS1,IGF2,EFNA5,EFNB2,CYR61,CD47,PRKCD,HAS2,PRLR,CDH13,SEMA3E
GO: Biological Process	GO:1902531	regulation of intracellular signal transduction	3.145e-09	1.56e-05	1.675e-07	1.522e-06	64	1781	MYC,ABRA,SOX9,NRG1,SPRY1,INHBA,DAB1,MECOM,ISL1,LRRTM1,LRRC4,GDF10,GADD45A,RHOU,INPP4B,TIAM2,TWIST1,FZD7,PTK2B,SLIT2,BMP2,BMP4,KITLG,CXCR4,SRGAP3,AMOT,UCHL1,FGF7,FGF10,VAV3,FLRT3,FLRT2,CXCL12,PMAIP1,FLT1,ARHGEF28,FN1,SEPT4,LMCD1,GPR37,NTRK2,DUSP4,DUSP6,CASQ2,NLGN1,TGFA,IVNS1ABP,TGFB3,THBS1,IGF2,ARAP3,IGFBP3,CYR61,P2RY1,TLE1,ANKRD1,SPRY4,FSHR,DGKI,PRKCD,CTGF,PRKD1,PRLR,CDH13
GO: Biological Process	GO:0050807	regulation of synapse organization	3.175e-09	1.575e-05	1.675e-07	1.522e-06	15	126	SYNDIG1,CLSTN2,LRRTM1,COLQ,LRRC4,MEF2C,NRXN3,FLRT3,FLRT2,NTRK2,NLGN1,CBLN1,EFNA5,SLITRK5,CTNNA2
GO: Biological Process	GO:0001763	morphogenesis of a branching structure	3.513e-09	1.742e-05	1.834e-07	1.666e-06	20	237	MYC,SOX9,SPRY1,LAMA1,ETV4,PRDM1,SLIT2,BMP2,BMP4,GPC3,CXCR4,SULF1,FGF7,FGF10,CXCL12,SEMA3C,FLT1,WT1,NTN4,SEMA3E
GO: Biological Process	GO:0003002	regionalization	3.845e-09	1.907e-05	1.986e-07	1.805e-06	25	370	SPRY1,ISL1,MEF2C,BMP2,LHX2,BMP4,BTG2,GPC3,BASP1,COBL,FGF10,MAFB,PLXNA2,FOXC1,SEMA3C,CYP26B1,DUSP6,WT1,NR2F1,NR2F2,TBX18,OTX2,NKD1,EGR2,PAX6
GO: Biological Process	GO:0007416	synapse assembly	3.914e-09	1.941e-05	2.001e-07	1.819e-06	16	148	NRG1,SYNDIG1,CLSTN2,LRRTM1,COLQ,MEF2C,FZD1,NRXN3,FLRT3,FLRT2,NTRK2,NLGN1,CBLN1,EFNA5,SHANK2,SLITRK5
GO: Biological Process	GO:0048598	embryonic morphogenesis	4.118e-09	2.043e-05	2.084e-07	1.894e-06	34	648	MYC,SOX9,INHBA,MECOM,MEF2C,TWIST1,FZD1,FZD7,LHX2,BMP4,GPC3,SULF1,AMOT,COBL,FGF10,MAFB,FLRT3,FOXC1,VEGFC,COL8A1,FLT1,CYP26B1,FN1,DUSP4,DUSP6,NR4A3,CHST11,MAB21L2,TGFB3,TBX18,OTX2,CYR61,PAX6,ATP2B2
GO: Biological Process	GO:0042325	regulation of phosphorylation	4.837e-09	2.399e-05	2.424e-07	2.202e-06	57	1510	MYC,SOX9,NRG1,SPRY1,INHBA,DAB1,MECOM,ISL1,LRRTM1,LRRC4,PTGER3,GDF10,GADD45A,TWIST1,FZD1,FZD7,NELL1,PTK2B,SLIT2,BMP2,BMP4,KITLG,CXCR4,UCHL1,FGF7,FGF10,VAV3,TESC,FLRT3,FLRT2,BCAR3,VEGFC,FAM129A,FLT1,FN1,GPR37,NTRK2,DUSP4,DUSP6,NR2F2,TGFA,TGFB3,CCDC88C,THBS1,THBS4,IGF2,EFNA5,IGFBP3,CYR61,P2RY1,SPRY4,FSHR,PRKCD,CTGF,PRKD1,PAX6,PRLR
GO: Biological Process	GO:0007389	pattern specification process	5.452e-09	2.704e-05	2.704e-07	2.457e-06	29	495	SPRY1,ISL1,MEF2C,BMP2,LHX2,BMP4,BTG2,GPC3,BASP1,CXCR4,COBL,FGF10,MAFB,PLXNA2,CXCL12,FOXC1,SEMA3C,FLT1,CYP26B1,DUSP6,WT1,NR2F1,NR2F2,TBX18,OTX2,NKD1,EGR2,PAX6,SEMA3E
GO: Biological Process	GO:0048585	negative regulation of response to stimulus	5.851e-09	2.902e-05	2.874e-07	2.611e-06	57	1518	MYC,SOX9,NRG1,SPRY1,ZNF536,TRABD2B,HTRA1,DAB1,ETS1,MECOM,RGS9,ISL1,LRRTM1,LRRC4,PTGER3,TWIST1,PRDM1,FZD1,XYLT1,SLIT2,BMP2,BMP4,SULF2,GPC3,SULF1,UCHL1,FGF10,PLAU,FLRT3,FLRT2,CXCL12,VWC2,SEMA3C,CYP26B1,GPR37,DUSP4,DUSP6,CASQ2,NR4A3,CHST11,IVNS1ABP,TGFB3,TBX18,SEMA3D,THBS1,IGF2,ARAP3,RGS6,IGFBP3,NKD1,FEZ1,TLE1,SPRY4,PRKCD,RASL11B,CTNNA2,SEMA3E
GO: Biological Process	GO:0090596	sensory organ morphogenesis	6.083e-09	3.017e-05	2.958e-07	2.688e-06	22	296	MYC,SOX9,MAN2A1,TULP1,TWIST1,PRDM1,BMP4,FGF10,MAFB,BCAR3,COL8A1,FLT1,CYP26B1,FAT3,NTRK2,NR4A3,TBX18,OTX2,NKD1,TENM3,PAX6,ATP2B2
GO: Biological Process	GO:0061138	morphogenesis of a branching epithelium	6.426e-09	3.187e-05	3.095e-07	2.812e-06	19	221	MYC,SOX9,SPRY1,LAMA1,ETV4,SLIT2,BMP2,BMP4,GPC3,CXCR4,SULF1,FGF7,FGF10,CXCL12,SEMA3C,FLT1,WT1,NTN4,SEMA3E
GO: Biological Process	GO:0051093	negative regulation of developmental process	8.969e-09	4.449e-05	4.278e-07	3.887e-06	41	914	MYC,SOX9,NRG1,ZNF536,INHBA,DAB1,ETV4,ISL1,PTGER3,GDF10,INPP4B,TWIST1,KIAA0319,XYLT1,FZD7,PTK2B,SLIT2,BMP2,BMP4,SULF1,AMOT,NTM,FGF10,MAFB,FOXC1,CNTN4,SEMA3C,FAT3,WT1,NLGN1,NR2F1,TBX18,SEMA3D,THBS1,THBS4,EFNA5,NKD1,LMO2,STC2,PAX6,SEMA3E
GO: Biological Process	GO:0010720	positive regulation of cell development	9.884e-09	4.903e-05	4.669e-07	4.243e-06	31	572	MYC,NRG1,PDE3A,MAN2A1,MAP1B,DAB1,MEF2C,TWIST1,PTK2B,SLIT2,BMP2,BMP4,CXCR4,COBL,CXCL12,VEGFC,VWC2,FN1,NTRK2,ENC1,NLGN1,TGFB3,EFNA5,RGS6,TENM3,FEZ1,ANKRD1,PRKD1,PAX6,HAS2,CDH4
GO: Biological Process	GO:0051130	positive regulation of cellular component organization	1.104e-08	5.476e-05	5.166e-07	4.694e-06	50	1263	SOX9,NRG1,TRABD2B,MAP1B,WIPF3,SYNDIG1,CLSTN2,ISL1,LRRTM1,TENM2,RHOU,TULP1,TWIST1,PTK2B,SLIT2,BMP2,BMP4,NRXN3,GPC3,AMOT,CDC42EP2,COBL,FLRT3,FLRT2,CXCL12,PMAIP1,EVL,ANK1,FN1,NTRK2,ENC1,NLGN1,CBLN1,CDC42EP3,TGFA,TGFB3,IGF2,EFNA5,IGFBP3,TENM3,FEZ1,ANKRD1,CD47,SLITRK5,AUTS2,PRKCD,CTGF,PRKD1,HAS2,CDH4
GO: Biological Process	GO:0051965	positive regulation of synapse assembly	1.881e-08	9.33e-05	8.72e-07	7.923e-06	11	69	SYNDIG1,CLSTN2,LRRTM1,NRXN3,FLRT3,FLRT2,NTRK2,NLGN1,CBLN1,EFNA5,SLITRK5
GO: Biological Process	GO:0060485	mesenchyme development	2.204e-08	0.0001093	1.012e-06	9.199e-06	20	264	MYC,SOX9,NRG1,ISL1,MEF2C,TWIST1,BMP2,BMP4,KITLG,BASP1,FGF10,FOXC1,SEMA3C,WT1,TGFB3,SEMA3D,THBS1,PAX6,HAS2,SEMA3E
GO: Biological Process	GO:0050769	positive regulation of neurogenesis	2.268e-08	0.0001125	1.032e-06	9.376e-06	27	465	MYC,NRG1,MAN2A1,MAP1B,DAB1,MEF2C,PTK2B,SLIT2,BMP2,BMP4,CXCR4,COBL,CXCL12,VEGFC,VWC2,FN1,NTRK2,ENC1,NLGN1,EFNA5,RGS6,TENM3,FEZ1,ANKRD1,PRKD1,PAX6,CDH4
GO: Biological Process	GO:0042127	regulation of cell proliferation	2.531e-08	0.0001256	1.141e-06	1.037e-05	59	1666	MYC,SOX9,NRG1,SPRY1,HTRA1,INHBA,ETS1,ETV4,MECOM,ISL1,MEF2C,TWIST1,PRDM1,FZD7,NELL1,PTK2B,SLIT2,BMP2,BMP4,SULF2,BTG2,KITLG,GPC3,SULF1,ARNT2,FGF7,FGF10,PLAU,VAV3,TESC,CXCL12,PMAIP1,VEGFC,FLT1,FN1,FOSL2,NTRK2,WT1,NR4A3,CHST11,MAB21L2,GRPR,NR2F2,TGFA,TGFB3,TBX18,THBS1,THBS4,IGF2,EFNB2,IGFBP3,CYR61,CD47,CTGF,PRKD1,PAX6,HAS2,MYO16,CDH13
GO: Biological Process	GO:0048732	gland development	3.161e-08	0.0001568	1.412e-06	1.283e-05	28	504	SOX9,NRG1,MAN2A1,LAMA1,ETS1,ETV4,ISL1,SLIT2,BMP2,BMP4,SULF2,SULF1,ARID5B,COBL,FGF7,FGF10,MAFB,PLAU,FOXC1,SEMA3C,WT1,TGFA,TGFB3,NTN4,IGF2,PAX6,ATP2B2,PRLR
GO: Biological Process	GO:0042692	muscle cell differentiation	3.271e-08	0.0001622	1.448e-06	1.316e-05	25	412	SOX9,NRG1,MYH11,ISL1,MEF2C,BMP2,BMP4,UCHL1,FGF10,CXCL12,SOX6,TSHZ3,CYP26B1,WT1,CASQ2,ADAM12,TBX18,IGF2,EFNB2,IGFBP3,ANKRD1,CTNNA2,ASB2,ATP2A2,EPAS1
GO: Biological Process	GO:0060537	muscle tissue development	3.768e-08	0.0001869	1.654e-06	1.503e-05	25	415	MYC,SOX9,NRG1,MYH11,MYLK,ISL1,MEF2C,TWIST1,BMP2,BMP4,BTG2,FOXC1,SOX6,FLNB,SEMA3C,TSHZ3,CYP26B1,WT1,NR2F2,HIVEP3,TBX18,EFNB2,EGR2,ANKRD1,ASB2
GO: Biological Process	GO:0002009	morphogenesis of an epithelium	4.165e-08	0.0002066	1.812e-06	1.647e-05	31	609	MYC,SOX9,SPRY1,LAMA1,ETV4,MEF2C,TWIST1,FZD1,FZD7,SLIT2,BMP2,LHX2,BMP4,GPC3,CXCR4,SULF1,COBL,FGF7,FGF10,FLRT3,CXCL12,VEGFC,SEMA3C,FLT1,WT1,TBX18,NTN4,EFNB2,NKD1,CYR61,SEMA3E
GO: Biological Process	GO:0022612	gland morphogenesis	4.558e-08	0.0002261	1.966e-06	1.786e-05	15	153	SOX9,LAMA1,ETV4,SLIT2,BMP4,SULF2,SULF1,FGF7,FGF10,PLAU,SEMA3C,TGFA,TGFB3,NTN4,PAX6
GO: Biological Process	GO:0021953	central nervous system neuron differentiation	4.83e-08	0.0002396	2.065e-06	1.876e-05	17	200	MAP2,INHBA,ISL1,PTGER3,FZD1,SLIT2,BTG2,DCLK2,NPY,ARHGEF28,PHLDA1,NTRK2,CBLN1,PAX6,ATP2B2,CDH11,DCLK1
GO: Biological Process	GO:0001654	eye development	5.012e-08	0.0002486	2.125e-06	1.931e-05	24	391	SOX9,MAN2A1,INHBA,LAMA1,SLC7A11,TULP1,TWIST1,PRDM1,LHX2,BMP4,FGF10,BCAR3,FOXC1,COL8A1,FLT1,FAT3,NTRK2,WT1,MAB21L2,OTX2,NKD1,TENM3,PAX6,ATP2B1
GO: Biological Process	GO:0044089	positive regulation of cellular component biogenesis	5.264e-08	0.0002611	2.213e-06	2.011e-05	26	453	SOX9,TRABD2B,MAP1B,WIPF3,SYNDIG1,CLSTN2,LRRTM1,TENM2,TWIST1,PTK2B,NRXN3,AMOT,CDC42EP2,COBL,FLRT3,FLRT2,PMAIP1,EVL,NTRK2,NLGN1,CBLN1,CDC42EP3,TGFB3,EFNA5,SLITRK5,CTGF
GO: Biological Process	GO:0035272	exocrine system development	5.421e-08	0.0002689	2.26e-06	2.053e-05	10	60	SOX9,LAMA1,FGF7,FGF10,FOXC1,SEMA3C,TGFB3,NTN4,IGF2,PAX6
GO: Biological Process	GO:0060541	respiratory system development	6.111e-08	0.0003031	2.526e-06	2.295e-05	19	254	SOX9,SPRY1,MAN2A1,LAMA1,FZD1,BMP4,GPC3,BASP1,FGF7,FGF10,TSHZ3,ADAMTS2,WT1,TGFB3,LIPA,ASAH1,CCBE1,CTGF,EPAS1
GO: Biological Process	GO:0072001	renal system development	6.384e-08	0.0003166	2.617e-06	2.378e-05	21	309	MYC,SOX9,SPRY1,MECOM,GCNT1,MEF2C,SLIT2,BMP2,BMP4,SULF2,GPC3,BASP1,SULF1,ARID5B,FGF10,FOXC1,TSHZ3,WT1,TBX18,EFNB2,HAS2
GO: Biological Process	GO:0043009	chordate embryonic development	6.739e-08	0.0003342	2.74e-06	2.489e-05	33	691	MAN2A1,MECOM,ISL1,LRP1B,MEF2C,TWIST1,PRDM1,FZD1,SLIT2,BMP2,LHX2,BMP4,SULF2,SULF1,AMOT,ARNT2,COBL,PLXNA2,FOXC1,SOX6,SEMA3C,TSHZ3,DSC3,APBA1,CHST11,NR2F2,TGFB3,TBX18,OTX2,NKD1,CYR61,PAX6,EPAS1
GO: Biological Process	GO:0008015	blood circulation	7.224e-08	0.0003583	2.913e-06	2.647e-05	29	557	NRG1,PDE3A,DDAH1,GCH1,PTGER3,CHRM2,SLIT2,KCND3,CXCR4,AMOT,KCNK3,KCNMA1,CXCL12,NPY,FOXC1,COL1A2,VEGFC,FLI1,CASQ2,NR2F2,P2RY1,FSHR,KCNIP4,CTGF,CACNG4,ATP2A2,ATP2B1,ATP2B2,EPAS1
GO: Biological Process	GO:0009968	negative regulation of signal transduction	7.528e-08	0.0003734	3.011e-06	2.736e-05	46	1181	MYC,SOX9,NRG1,SPRY1,ZNF536,TRABD2B,HTRA1,DAB1,MECOM,RGS9,ISL1,LRRTM1,LRRC4,PTGER3,TWIST1,PRDM1,FZD1,SLIT2,BMP2,BMP4,SULF2,GPC3,SULF1,UCHL1,FGF10,FLRT3,FLRT2,CXCL12,VWC2,CYP26B1,DUSP4,DUSP6,CASQ2,CHST11,IVNS1ABP,TGFB3,TBX18,THBS1,ARAP3,RGS6,IGFBP3,NKD1,TLE1,SPRY4,PRKCD,RASL11B
GO: Biological Process	GO:0003013	circulatory system process	8.102e-08	0.0004019	3.215e-06	2.921e-05	29	560	NRG1,PDE3A,DDAH1,GCH1,PTGER3,CHRM2,SLIT2,KCND3,CXCR4,AMOT,KCNK3,KCNMA1,CXCL12,NPY,FOXC1,COL1A2,VEGFC,FLI1,CASQ2,NR2F2,P2RY1,FSHR,KCNIP4,CTGF,CACNG4,ATP2A2,ATP2B1,ATP2B2,EPAS1
GO: Biological Process	GO:0001764	neuron migration	8.287e-08	0.0004111	3.262e-06	2.964e-05	15	160	NRG1,DAB1,MEF2C,TWIST1,KIAA0319,CXCR4,FLRT2,CXCL12,FAT3,NTRK2,NR2F1,NR2F2,ASTN1,PAX6,DCLK1
GO: Biological Process	GO:0009792	embryo development ending in birth or egg hatching	9.115e-08	0.0004521	3.56e-06	3.235e-05	33	700	MAN2A1,MECOM,ISL1,LRP1B,MEF2C,TWIST1,PRDM1,FZD1,SLIT2,BMP2,LHX2,BMP4,SULF2,SULF1,AMOT,ARNT2,COBL,PLXNA2,FOXC1,SOX6,SEMA3C,TSHZ3,DSC3,APBA1,CHST11,NR2F2,TGFB3,TBX18,OTX2,NKD1,CYR61,PAX6,EPAS1
GO: Biological Process	GO:0007517	muscle organ development	9.681e-08	0.0004802	3.751e-06	3.409e-05	24	405	MYC,NRG1,MYLK,ISL1,MEF2C,TWIST1,FZD1,BMP2,BMP4,BTG2,BASP1,ARID5B,TAGLN,FOXC1,SOX6,FLNB,CYP26B1,WT1,NR2F2,HIVEP3,EFNB2,EGR2,ANKRD1,ASB2
GO: Biological Process	GO:0006468	protein phosphorylation	1.032e-07	0.000512	3.969e-06	3.606e-05	64	1952	MYC,SOX9,NRG1,SPRY1,MYLK,INHBA,LAMA1,DAB1,MECOM,ISL1,LRRTM1,LRRC4,PTGER3,GDF10,GADD45A,MEF2C,GFRA1,TWIST1,FZD1,FZD7,NELL1,PTK2B,SLIT2,BMP2,BMP4,KITLG,CXCR4,UCHL1,FGF7,FGF10,DCLK2,TESC,FLRT3,FLRT2,BCAR3,VEGFC,FAM129A,FLT1,FN1,GPR37,NTRK2,DUSP4,DUSP6,NR2F2,NUAK2,TGFA,TGFB3,CCDC88C,THBS1,THBS4,IGF2,EFNA5,IGFBP3,CYR61,P2RY1,SPRY4,FSHR,PRKCD,CTGF,PRKD1,PAX6,PRKG2,DCLK1,PRLR
GO: Biological Process	GO:0007610	behavior	1.115e-07	0.000553	4.253e-06	3.865e-05	32	671	NRG1,DAB1,LRRTM1,PTGER3,MEF2C,BTG2,NRXN3,UCHL1,KCNMA1,CXCL12,NPY,GPR37,NTRK2,APBA1,GRIA1,NR4A3,NLGN1,GRPR,THBS1,THBS4,IGF2,SHANK2,P2RY1,EGR2,FSHR,SLITRK5,AUTS2,DGKI,ASTN1,LSAMP,SNAP25,ATP2B2
GO: Biological Process	GO:0042327	positive regulation of phosphorylation	1.168e-07	0.0005792	4.421e-06	4.017e-05	41	1003	MYC,SOX9,NRG1,INHBA,DAB1,ISL1,PTGER3,GDF10,GADD45A,FZD1,FZD7,NELL1,PTK2B,BMP2,BMP4,KITLG,CXCR4,FGF7,FGF10,VAV3,BCAR3,VEGFC,FAM129A,FLT1,GPR37,NTRK2,DUSP6,TGFA,TGFB3,THBS1,THBS4,IGF2,EFNA5,IGFBP3,CYR61,P2RY1,FSHR,PRKCD,CTGF,PRKD1,PRLR
GO: Biological Process	GO:0014070	response to organic cyclic compound	1.278e-07	0.000634	4.803e-06	4.364e-05	42	1045	GABRB2,PDE3A,INHBA,ETS1,RGS9,ISL1,PTGER3,SLC7A11,MEF2C,FZD1,PTK2B,SLIT2,BMP2,BMP4,BTG2,ARNT2,KCNMA1,FGF10,PLAU,PMAIP1,FN1,KLF6,FOSB,FOSL2,NTRK2,DUSP6,WT1,CASQ2,NR4A3,NR2F1,NR2F2,TGFB3,THBS1,IGF2,EFNA5,P2RY1,STC2,ANKRD1,FSHR,PAPPA,CTGF,ATP2B1
GO: Biological Process	GO:0007268	chemical synaptic transmission	1.41e-07	0.0006993	5.18e-06	4.707e-05	32	678	GABRB2,DLGAP1,CLSTN2,LRRTM1,COLQ,CHRM2,MEF2C,PTK2B,NRXN3,KCNK3,KCNMA1,KCNQ2,SYT13,NPY,CNTN4,NTRK2,SYT6,APBA1,GRIA1,GRIA3,GRIA4,NLGN1,CBLN1,SHANK2,EGR2,TRIM9,SLITRK5,DGKI,CACNG4,SNAP25,ATP2A2,ATP2B2
GO: Biological Process	GO:0098916	anterograde trans-synaptic signaling	1.41e-07	0.0006993	5.18e-06	4.707e-05	32	678	GABRB2,DLGAP1,CLSTN2,LRRTM1,COLQ,CHRM2,MEF2C,PTK2B,NRXN3,KCNK3,KCNMA1,KCNQ2,SYT13,NPY,CNTN4,NTRK2,SYT6,APBA1,GRIA1,GRIA3,GRIA4,NLGN1,CBLN1,SHANK2,EGR2,TRIM9,SLITRK5,DGKI,CACNG4,SNAP25,ATP2A2,ATP2B2
GO: Biological Process	GO:0099537	trans-synaptic signaling	1.41e-07	0.0006993	5.18e-06	4.707e-05	32	678	GABRB2,DLGAP1,CLSTN2,LRRTM1,COLQ,CHRM2,MEF2C,PTK2B,NRXN3,KCNK3,KCNMA1,KCNQ2,SYT13,NPY,CNTN4,NTRK2,SYT6,APBA1,GRIA1,GRIA3,GRIA4,NLGN1,CBLN1,SHANK2,EGR2,TRIM9,SLITRK5,DGKI,CACNG4,SNAP25,ATP2A2,ATP2B2
GO: Biological Process	GO:0021978	telencephalon regionalization	1.465e-07	0.0007268	5.344e-06	4.856e-05	6	16	BMP2,LHX2,BMP4,NR2F1,OTX2,PAX6
GO: Biological Process	GO:0031399	regulation of protein modification process	1.533e-07	0.0007602	5.509e-06	5.006e-05	61	1841	MYC,SOX9,NRG1,SPRY1,TRABD2B,INHBA,DAB1,MECOM,ISL1,LRRTM1,LRRC4,PTGER3,GDF10,GADD45A,MEF2C,TWIST1,FZD1,FZD7,NELL1,PTK2B,SLIT2,BMP2,BMP4,KITLG,CXCR4,UCHL1,FGF7,FGF10,TESC,FLRT3,FLRT2,BCAR3,VEGFC,FAM129A,FLT1,FN1,SEPT4,GPR37,NTRK2,DUSP4,DUSP6,NR2F2,TGFA,TGFB3,CCDC88C,FRY,THBS1,THBS4,IGF2,EFNA5,IGFBP3,CYR61,P2RY1,SPRY4,FSHR,AUTS2,PRKCD,CTGF,PRKD1,PAX6,PRLR
GO: Biological Process	GO:0014033	neural crest cell differentiation	1.533e-07	0.0007602	5.509e-06	5.006e-05	11	84	SOX9,NRG1,ISL1,MEF2C,TWIST1,KITLG,FOXC1,SEMA3C,SEMA3D,PAX6,SEMA3E
GO: Biological Process	GO:0001655	urogenital system development	1.559e-07	0.0007732	5.563e-06	5.054e-05	22	355	MYC,SOX9,SPRY1,MECOM,GCNT1,MEF2C,SLIT2,BMP2,BMP4,SULF2,GPC3,BASP1,SULF1,ARID5B,FGF10,FOXC1,TSHZ3,WT1,TBX18,EFNB2,HAS2,PRLR
GO: Biological Process	GO:0010628	positive regulation of gene expression	1.687e-07	0.0008369	5.978e-06	5.432e-05	62	1890	MYC,ABRA,SOX9,NRG1,INHBA,ETS1,ETV4,MECOM,ISL1,PTGER3,ITGB8,MEF2C,TWIST1,PRDM1,FZD1,FZD7,PTK2B,BMP2,CSRNP1,LHX2,BMP4,BTG2,ARNT2,ARID5B,MED12L,FGF7,FGF10,MAFB,TESC,FOXC1,SOX6,FLI1,FAM129A,CYP26B1,FN1,KLF6,FOSB,FOSL2,NTRK2,WT1,NR4A3,NR2F1,CREB5,NR2F2,TGFB3,HIVEP3,THBS1,OTX2,IGF2,CYR61,P2RY1,LMO2,EGR2,CCBE1,TLE1,ANKRD1,AUTS2,CTGF,PRKD1,PAX6,EPAS1,CDH13
GO: Biological Process	GO:0040008	regulation of growth	1.747e-07	0.0008667	6.147e-06	5.586e-05	33	720	NRG1,HTRA1,CRIM1,MAP1B,GAP43,INHBA,COLQ,MEF2C,NEDD9,PTK2B,SLIT2,BMP4,NELL2,GPC3,BASP1,PLXNA2,CXCL12,FOXC1,SEMA3C,FN1,DUSP6,WT1,IGSF11,SEMA3D,IGF2,EFNA5,IGFBP3,NKD1,CYR61,STC2,CTGF,CDH4,SEMA3E
GO: Biological Process	GO:0099536	synaptic signaling	1.897e-07	0.0009407	6.624e-06	6.019e-05	32	687	GABRB2,DLGAP1,CLSTN2,LRRTM1,COLQ,CHRM2,MEF2C,PTK2B,NRXN3,KCNK3,KCNMA1,KCNQ2,SYT13,NPY,CNTN4,NTRK2,SYT6,APBA1,GRIA1,GRIA3,GRIA4,NLGN1,CBLN1,SHANK2,EGR2,TRIM9,SLITRK5,DGKI,CACNG4,SNAP25,ATP2A2,ATP2B2
GO: Biological Process	GO:0035282	segmentation	1.923e-07	0.0009538	6.67e-06	6.061e-05	12	105	BMP4,BASP1,COBL,MAFB,PLXNA2,FOXC1,SEMA3C,WT1,TBX18,OTX2,NKD1,EGR2
GO: Biological Process	GO:0030324	lung development	2.057e-07	0.00102	7.085e-06	6.438e-05	17	221	SOX9,SPRY1,MAN2A1,LAMA1,FZD1,BMP4,GPC3,FGF7,FGF10,TSHZ3,ADAMTS2,TGFB3,LIPA,ASAH1,CCBE1,CTGF,EPAS1
GO: Biological Process	GO:0048588	developmental cell growth	2.194e-07	0.001088	7.506e-06	6.82e-05	17	222	SOX9,NRG1,MAP1B,SLIT2,LHX2,COBL,FLRT3,PLXNA2,CXCL12,SEMA3C,FMOD,FN1,SEMA3D,EFNA5,CDH4,DCLK1,SEMA3E
GO: Biological Process	GO:0045596	negative regulation of cell differentiation	2.379e-07	0.00118	8.082e-06	7.344e-05	32	694	MYC,SOX9,NRG1,ZNF536,INHBA,DAB1,ISL1,PTGER3,GDF10,INPP4B,TWIST1,KIAA0319,XYLT1,FZD7,PTK2B,SLIT2,BMP2,BMP4,NTM,FGF10,MAFB,FOXC1,CNTN4,SEMA3C,FAT3,NLGN1,NR2F1,SEMA3D,EFNA5,LMO2,PAX6,SEMA3E
GO: Biological Process	GO:0050920	regulation of chemotaxis	2.586e-07	0.001283	8.667e-06	7.875e-05	16	199	PTK2B,SLIT2,CXCR4,FGF10,PLXNA2,CXCL12,VEGFC,SEMA3C,FN1,SEMA3D,THBS1,THBS4,EFNB2,PRKD1,CDH13,SEMA3E
GO: Biological Process	GO:0008361	regulation of cell size	2.586e-07	0.001283	8.667e-06	7.875e-05	16	199	NRG1,MAP1B,SLIT2,AMOT,KCNMA1,VAV3,PLXNA2,CXCL12,SEMA3C,FN1,SEMA3D,EFNA5,FSHR,CDH4,ATP2B2,SEMA3E
GO: Biological Process	GO:0030323	respiratory tube development	2.658e-07	0.001318	8.846e-06	8.038e-05	17	225	SOX9,SPRY1,MAN2A1,LAMA1,FZD1,BMP4,GPC3,FGF7,FGF10,TSHZ3,ADAMTS2,TGFB3,LIPA,ASAH1,CCBE1,CTGF,EPAS1
GO: Biological Process	GO:0010632	regulation of epithelial cell migration	2.693e-07	0.001336	8.881e-06	8.07e-05	15	175	SOX9,ETS1,PTK2B,SLIT2,BMP4,AMOT,FGF7,FGF10,VEGFC,EVL,NR2F2,THBS1,CCBE1,PRKD1,HAS2
GO: Biological Process	GO:0007507	heart development	2.704e-07	0.001341	8.881e-06	8.07e-05	29	593	SOX9,NRG1,MYH11,MECOM,ISL1,MEF2C,TWIST1,PRDM1,FZD1,BMP2,BMP4,GPC3,PDLIM3,BASP1,CXCR4,FLRT3,FLRT2,FOXC1,SOX6,SEMA3C,DUSP6,WT1,TGFB3,TBX18,THBS1,EFNB2,CYR61,ANKRD1,HAS2
GO: Biological Process	GO:0048762	mesenchymal cell differentiation	2.769e-07	0.001373	9.035e-06	8.21e-05	16	200	SOX9,NRG1,ISL1,MEF2C,TWIST1,BMP2,BMP4,KITLG,FGF10,FOXC1,SEMA3C,TGFB3,SEMA3D,PAX6,HAS2,SEMA3E
GO: Biological Process	GO:0001934	positive regulation of protein phosphorylation	2.801e-07	0.001389	9.08e-06	8.251e-05	39	959	SOX9,NRG1,INHBA,DAB1,ISL1,PTGER3,GDF10,GADD45A,FZD1,FZD7,NELL1,PTK2B,BMP2,BMP4,KITLG,CXCR4,FGF7,FGF10,BCAR3,VEGFC,FAM129A,FLT1,GPR37,NTRK2,DUSP6,TGFA,TGFB3,THBS1,THBS4,IGF2,EFNA5,IGFBP3,CYR61,P2RY1,FSHR,PRKCD,CTGF,PRKD1,PRLR
GO: Biological Process	GO:0048592	eye morphogenesis	2.9e-07	0.001438	9.339e-06	8.486e-05	15	176	SOX9,MAN2A1,TULP1,TWIST1,PRDM1,BMP4,BCAR3,COL8A1,FLT1,FAT3,NTRK2,OTX2,NKD1,TENM3,PAX6
GO: Biological Process	GO:0045665	negative regulation of neuron differentiation	3.014e-07	0.001495	9.617e-06	8.739e-05	17	227	SOX9,ZNF536,DAB1,ISL1,PTGER3,KIAA0319,XYLT1,SLIT2,NTM,CNTN4,SEMA3C,FAT3,NLGN1,NR2F1,SEMA3D,PAX6,SEMA3E
GO: Biological Process	GO:0043010	camera-type eye development	3.025e-07	0.0015	9.617e-06	8.739e-05	21	339	SOX9,MAN2A1,INHBA,LAMA1,SLC7A11,TULP1,TWIST1,LHX2,BMP4,FGF10,BCAR3,FOXC1,COL8A1,FLT1,FAT3,NTRK2,WT1,MAB21L2,TENM3,PAX6,ATP2B1
GO: Biological Process	GO:0001501	skeletal system development	3.205e-07	0.00159	1.003e-05	9.117e-05	27	530	MYC,SOX9,GDF10,ITGB8,MEF2C,TWIST1,BMP2,CSRNP1,BMP4,SULF2,SULF1,ARID5B,TESC,FOXC1,COL1A2,SOX6,FLI1,CYP26B1,CHST11,HAPLN1,TGFB3,THBS1,IGF2,CYR61,CTGF,HAS2,CDH11
GO: Biological Process	GO:0010634	positive regulation of epithelial cell migration	3.217e-07	0.001595	1.003e-05	9.117e-05	12	110	SOX9,ETS1,PTK2B,BMP4,AMOT,FGF7,FGF10,VEGFC,THBS1,CCBE1,PRKD1,HAS2
GO: Biological Process	GO:0001823	mesonephros development	3.217e-07	0.001595	1.003e-05	9.117e-05	12	110	MYC,SOX9,SPRY1,SLIT2,BMP2,BMP4,GPC3,BASP1,FGF10,FOXC1,TSHZ3,WT1
GO: Biological Process	GO:0048675	axon extension	3.451e-07	0.001712	1.07e-05	9.72e-05	13	132	NRG1,MAP1B,SLIT2,LHX2,PLXNA2,CXCL12,SEMA3C,FMOD,FN1,SEMA3D,CDH4,DCLK1,SEMA3E
GO: Biological Process	GO:0048638	regulation of developmental growth	3.67e-07	0.00182	1.123e-05	0.000102	21	343	NRG1,MAP1B,COLQ,MEF2C,SLIT2,BMP4,BASP1,PLXNA2,CXCL12,FOXC1,SEMA3C,FN1,DUSP6,WT1,SEMA3D,IGF2,EFNA5,NKD1,STC2,CDH4,SEMA3E
GO: Biological Process	GO:0050768	negative regulation of neurogenesis	3.685e-07	0.001828	1.123e-05	0.000102	19	285	SOX9,NRG1,ZNF536,DAB1,ISL1,PTGER3,KIAA0319,XYLT1,SLIT2,BMP4,NTM,CNTN4,SEMA3C,FAT3,NLGN1,NR2F1,SEMA3D,PAX6,SEMA3E
GO: Biological Process	GO:0019220	regulation of phosphate metabolic process	3.689e-07	0.00183	1.123e-05	0.000102	58	1756	MYC,SOX9,NRG1,SPRY1,INHBA,DAB1,MECOM,ISL1,LRRTM1,LRRC4,PTGER3,GDF10,GADD45A,MEF2C,TWIST1,FZD1,FZD7,NELL1,PTK2B,SLIT2,BMP2,BMP4,KITLG,CXCR4,UCHL1,FGF7,FGF10,VAV3,TESC,FLRT3,FLRT2,BCAR3,VEGFC,FAM129A,FLT1,FN1,GPR37,NTRK2,DUSP4,DUSP6,NR2F2,TGFA,TGFB3,CCDC88C,THBS1,THBS4,IGF2,EFNA5,IGFBP3,CYR61,P2RY1,SPRY4,FSHR,PRKCD,CTGF,PRKD1,PAX6,PRLR
GO: Biological Process	GO:0042060	wound healing	4.012e-07	0.00199	1.213e-05	0.0001102	28	570	MYC,NRG1,MYLK,GAP43,PABPC4,ETS1,ITGA9,PTGER3,SLC7A11,FZD7,BMP4,FGF7,FGF10,PLAU,VAV3,COL1A2,EVL,STAB2,FN1,KLF6,TFPI,TGFB3,THBS1,IGF2,CYR61,P2RY1,DGKI,PRKCD
GO: Biological Process	GO:0050919	negative chemotaxis	4.081e-07	0.002024	1.227e-05	0.0001115	8	42	NRG1,SLIT2,FLRT3,FLRT2,SEMA3C,SEMA3D,EFNA5,SEMA3E
GO: Biological Process	GO:0045666	positive regulation of neuron differentiation	4.175e-07	0.002071	1.247e-05	0.0001133	22	376	NRG1,MAP1B,DAB1,MEF2C,PTK2B,SLIT2,BMP2,BMP4,COBL,CXCL12,VWC2,FN1,NTRK2,ENC1,NLGN1,EFNA5,RGS6,TENM3,FEZ1,ANKRD1,PRKD1,CDH4
GO: Biological Process	GO:0021537	telencephalon development	4.327e-07	0.002146	1.285e-05	0.0001168	18	260	NRG1,INHBA,DAB1,SLIT2,BMP2,LHX2,BMP4,BTG2,CXCR4,DCLK2,CXCL12,NPY,NTRK2,NR4A3,NR2F1,OTX2,SLITRK5,PAX6
GO: Biological Process	GO:0032535	regulation of cellular component size	4.367e-07	0.002166	1.286e-05	0.0001168	22	377	NRG1,MAP1B,WIPF3,PTK2B,SLIT2,AMOT,KCNMA1,CDC42EP2,VAV3,PLXNA2,CXCL12,EVL,SEMA3C,FN1,CDC42EP3,SEMA3D,EFNA5,FSHR,PRKCD,CDH4,ATP2B2,SEMA3E
GO: Biological Process	GO:0045944	positive regulation of transcription from RNA polymerase II promoter	4.38e-07	0.002173	1.286e-05	0.0001168	42	1094	MYC,ABRA,SOX9,NRG1,INHBA,ETS1,ETV4,MECOM,ISL1,MEF2C,TWIST1,BMP2,CSRNP1,LHX2,BMP4,ARNT2,MED12L,FGF10,MAFB,FOXC1,SOX6,FLI1,KLF6,FOSB,FOSL2,WT1,NR4A3,NR2F1,CREB5,TGFB3,OTX2,IGF2,CYR61,P2RY1,LMO2,EGR2,ANKRD1,AUTS2,PRKD1,PAX6,EPAS1,CDH13
GO: Biological Process	GO:0051174	regulation of phosphorus metabolic process	4.708e-07	0.002335	1.374e-05	0.0001248	58	1769	MYC,SOX9,NRG1,SPRY1,INHBA,DAB1,MECOM,ISL1,LRRTM1,LRRC4,PTGER3,GDF10,GADD45A,MEF2C,TWIST1,FZD1,FZD7,NELL1,PTK2B,SLIT2,BMP2,BMP4,KITLG,CXCR4,UCHL1,FGF7,FGF10,VAV3,TESC,FLRT3,FLRT2,BCAR3,VEGFC,FAM129A,FLT1,FN1,GPR37,NTRK2,DUSP4,DUSP6,NR2F2,TGFA,TGFB3,CCDC88C,THBS1,THBS4,IGF2,EFNA5,IGFBP3,CYR61,P2RY1,SPRY4,FSHR,PRKCD,CTGF,PRKD1,PAX6,PRLR
GO: Biological Process	GO:0010631	epithelial cell migration	4.918e-07	0.002439	1.427e-05	0.0001296	17	235	SOX9,ETS1,PTK2B,SLIT2,BMP4,AMOT,FGF7,FGF10,VEGFC,EVL,NR2F2,THBS1,EFNB2,CCBE1,PRKD1,HAS2,CDH13
GO: Biological Process	GO:0001822	kidney development	5.066e-07	0.002513	1.459e-05	0.0001326	19	291	MYC,SOX9,SPRY1,GCNT1,MEF2C,SLIT2,BMP2,BMP4,SULF2,GPC3,BASP1,SULF1,ARID5B,FGF10,FOXC1,TSHZ3,WT1,EFNB2,HAS2
GO: Biological Process	GO:0044087	regulation of cellular component biogenesis	5.09e-07	0.002525	1.459e-05	0.0001326	35	829	SOX9,TRABD2B,MAP1B,GAP43,WIPF3,SYNDIG1,CLSTN2,LRRTM1,COLQ,TENM2,MEF2C,TWIST1,PTK2B,SLIT2,NRXN3,AMOT,CDC42EP2,COBL,FLRT3,FLRT2,PMAIP1,EVL,NTRK2,NLGN1,CBLN1,CDC42EP3,TGFB3,THBS1,EFNA5,CYR61,FEZ1,TRIM9,SLITRK5,PRKCD,CTGF
GO: Biological Process	GO:0048754	branching morphogenesis of an epithelial tube	5.148e-07	0.002553	1.459e-05	0.0001326	15	184	MYC,SOX9,SPRY1,LAMA1,ETV4,SLIT2,BMP2,BMP4,GPC3,CXCR4,FGF10,CXCL12,FLT1,WT1,SEMA3E
GO: Biological Process	GO:0010810	regulation of cell-substrate adhesion	5.148e-07	0.002553	1.459e-05	0.0001326	15	184	SMOC2,FZD7,PTK2B,PLAU,VEGFC,VWC2,COL8A1,FN1,CCDC80,THBS1,EFNA5,CYR61,HAS2,CDH13,SEMA3E
GO: Biological Process	GO:0006024	glycosaminoglycan biosynthetic process	5.234e-07	0.002596	1.475e-05	0.000134	12	115	HS6ST2,XYLT1,GPC3,CHST15,HS3ST3B1,HS3ST1,FMOD,CHST11,CHST1,B3GNT2,GALNT5,HAS2
GO: Biological Process	GO:1901342	regulation of vasculature development	5.413e-07	0.002685	1.51e-05	0.0001372	18	264	DDAH1,ETS1,ISL1,TWIST1,PTK2B,BMP4,SULF1,AMOT,FOXC1,VEGFC,FLT1,WT1,THBS1,THBS4,EFNB2,CCBE1,PRKD1,SEMA3E
GO: Biological Process	GO:0014032	neural crest cell development	5.418e-07	0.002687	1.51e-05	0.0001372	10	76	SOX9,NRG1,ISL1,TWIST1,KITLG,FOXC1,SEMA3C,SEMA3D,PAX6,SEMA3E
GO: Biological Process	GO:0006023	aminoglycan biosynthetic process	5.751e-07	0.002853	1.594e-05	0.0001448	12	116	HS6ST2,XYLT1,GPC3,CHST15,HS3ST3B1,HS3ST1,FMOD,CHST11,CHST1,B3GNT2,GALNT5,HAS2
GO: Biological Process	GO:0090132	epithelium migration	5.877e-07	0.002915	1.619e-05	0.0001472	17	238	SOX9,ETS1,PTK2B,SLIT2,BMP4,AMOT,FGF7,FGF10,VEGFC,EVL,NR2F2,THBS1,EFNB2,CCBE1,PRKD1,HAS2,CDH13
GO: Biological Process	GO:0010721	negative regulation of cell development	6.153e-07	0.003052	1.686e-05	0.0001532	21	354	SOX9,NRG1,ZNF536,DAB1,ISL1,PTGER3,KIAA0319,XYLT1,SLIT2,BMP4,NTM,FOXC1,CNTN4,SEMA3C,FAT3,NLGN1,NR2F1,SEMA3D,EFNA5,PAX6,SEMA3E
GO: Biological Process	GO:2000826	regulation of heart morphogenesis	6.449e-07	0.003199	1.758e-05	0.0001597	7	31	SOX9,ISL1,TWIST1,BMP2,BMP4,FOXC1,TGFB3
GO: Biological Process	GO:0050770	regulation of axonogenesis	6.779e-07	0.003362	1.837e-05	0.000167	15	188	NRG1,MAP1B,MAP2,DAB1,SLIT2,PLXNA2,CXCL12,SEMA3C,FMOD,FN1,NTRK2,SEMA3D,EFNA5,CDH4,SEMA3E
GO: Biological Process	GO:0009725	response to hormone	6.841e-07	0.003393	1.844e-05	0.0001676	40	1033	INHBA,ETS1,RGS9,ISL1,GCNT1,PTGER3,MEF2C,FZD1,PTK2B,SLIT2,BMP4,QRFPR,BTG2,ARNT2,KCNMA1,FGF10,CXCL12,GPR22,FN1,FOSB,FOSL2,NTRK2,WT1,NR4A3,NR2F1,NR2F2,TGFB3,THBS1,IGF2,EFNA5,LMO2,STC2,EGR2,FSHR,PRKCD,PAPPA,CTGF,ATP2A2,ATP2B1,PRLR
GO: Biological Process	GO:0023056	positive regulation of signaling	7.416e-07	0.003678	1.982e-05	0.0001801	55	1662	MYC,ABRA,SOX9,NRG1,PAG1,INHBA,CLSTN2,ISL1,LRRTM1,GDF10,GADD45A,FZD7,PTK2B,BMP2,BMP4,NELL2,SULF2,KITLG,GPC3,CXCR4,SULF1,GRAP2,FGF10,VAV3,PMAIP1,FLT1,VSNL1,SEPT4,LMCD1,GPR37,NTRK2,DUSP6,GRIA1,GRIA4,NLGN1,TGFA,TGFB3,THBS1,IGF2,SHANK2,IGFBP3,NKD1,CYR61,P2RY1,CCBE1,ANKRD1,FSHR,DGKI,PRKCD,CTGF,PRKD1,PAX6,SNAP25,PRLR,CDH13
GO: Biological Process	GO:0016337	single organismal cell-cell adhesion	7.433e-07	0.003687	1.982e-05	0.0001801	34	805	SOX9,PAG1,DAB1,ETS1,GCNT1,PTGER3,SLC7A11,TENM2,FZD7,SLIT2,BMP2,BMP4,NRXN3,CXCR4,GRAP2,MAFB,CXCL12,CNTN4,CYP26B1,CCDC80,NR4A3,NLGN1,TBX18,THBS4,IGF2,EFNA5,EFNB2,CYR61,CD47,ASTN1,PRKCD,CTNNA2,HAS2,PRLR
GO: Biological Process	GO:0090130	tissue migration	8.32e-07	0.004127	2.207e-05	0.0002005	17	244	SOX9,ETS1,PTK2B,SLIT2,BMP4,AMOT,FGF7,FGF10,VEGFC,EVL,NR2F2,THBS1,EFNB2,CCBE1,PRKD1,HAS2,CDH13
GO: Biological Process	GO:0043408	regulation of MAPK cascade	8.395e-07	0.004164	2.215e-05	0.0002012	32	735	MYC,NRG1,SPRY1,INHBA,MECOM,GDF10,GADD45A,FZD7,PTK2B,BMP2,BMP4,KITLG,CXCR4,UCHL1,FGF10,FLT1,FN1,GPR37,NTRK2,DUSP4,DUSP6,TGFA,TGFB3,THBS1,IGF2,IGFBP3,CYR61,P2RY1,SPRY4,FSHR,PRKCD,CTGF
GO: Biological Process	GO:0008284	positive regulation of cell proliferation	8.442e-07	0.004187	2.215e-05	0.0002013	37	924	MYC,SOX9,NRG1,HTRA1,ETS1,ISL1,MEF2C,TWIST1,FZD7,PTK2B,BMP2,BMP4,KITLG,ARNT2,FGF7,FGF10,PLAU,VAV3,CXCL12,VEGFC,FLT1,FN1,FOSL2,NTRK2,NR4A3,MAB21L2,TGFA,TBX18,THBS4,IGF2,CYR61,CD47,CTGF,PRKD1,PAX6,HAS2,CDH13
GO: Biological Process	GO:1990138	neuron projection extension	8.843e-07	0.004386	2.297e-05	0.0002087	14	167	NRG1,MAP1B,SLIT2,LHX2,FLRT3,PLXNA2,CXCL12,SEMA3C,FMOD,FN1,SEMA3D,CDH4,DCLK1,SEMA3E
GO: Biological Process	GO:0030203	glycosaminoglycan metabolic process	8.843e-07	0.004386	2.297e-05	0.0002087	14	167	HS6ST2,XYLT1,GPC3,CHST15,HS3ST3B1,HS3ST1,FOXC1,STAB2,FMOD,CHST11,CHST1,B3GNT2,GALNT5,HAS2
GO: Biological Process	GO:0045165	cell fate commitment	9.294e-07	0.00461	2.374e-05	0.0002157	18	274	SOX9,NRG1,GAP43,ISL1,MEF2C,PRDM1,FZD7,BMP2,BMP4,FGF10,SOX6,CYP26B1,DUSP6,WT1,NR2F2,OTX2,PAX6,EPAS1
GO: Biological Process	GO:0045937	positive regulation of phosphate metabolic process	9.328e-07	0.004627	2.374e-05	0.0002157	42	1126	MYC,SOX9,NRG1,INHBA,DAB1,ISL1,PTGER3,GDF10,GADD45A,MEF2C,FZD1,FZD7,NELL1,PTK2B,BMP2,BMP4,KITLG,CXCR4,FGF7,FGF10,VAV3,BCAR3,VEGFC,FAM129A,FLT1,GPR37,NTRK2,DUSP6,TGFA,TGFB3,THBS1,THBS4,IGF2,EFNA5,IGFBP3,CYR61,P2RY1,FSHR,PRKCD,CTGF,PRKD1,PRLR
GO: Biological Process	GO:0010562	positive regulation of phosphorus metabolic process	9.328e-07	0.004627	2.374e-05	0.0002157	42	1126	MYC,SOX9,NRG1,INHBA,DAB1,ISL1,PTGER3,GDF10,GADD45A,MEF2C,FZD1,FZD7,NELL1,PTK2B,BMP2,BMP4,KITLG,CXCR4,FGF7,FGF10,VAV3,BCAR3,VEGFC,FAM129A,FLT1,GPR37,NTRK2,DUSP6,TGFA,TGFB3,THBS1,THBS4,IGF2,EFNA5,IGFBP3,CYR61,P2RY1,FSHR,PRKCD,CTGF,PRKD1,PRLR
GO: Biological Process	GO:0048863	stem cell differentiation	9.333e-07	0.004629	2.374e-05	0.0002157	19	303	SOX9,NRG1,ETV4,ISL1,MEF2C,TWIST1,FZD1,BMP2,BMP4,KITLG,FGF10,FOXC1,SOX6,SEMA3C,TGFB3,SEMA3D,PAX6,HAS2,SEMA3E
GO: Biological Process	GO:0051173	positive regulation of nitrogen compound metabolic process	9.905e-07	0.004913	2.507e-05	0.0002278	61	1944	MYC,ABRA,SOX9,NRG1,DDAH1,INHBA,ETS1,ETV4,MECOM,ISL1,PTGER3,MEF2C,TWIST1,FZD1,FZD7,PTK2B,BMP2,CSRNP1,LHX2,BMP4,BTG2,KITLG,ARNT2,ARID5B,MED12L,FGF7,FGF10,MAFB,TESC,FOXC1,SOX6,FLI1,FAM129A,KLF6,GPR37,FOSB,FOSL2,WT1,NR4A3,NR2F1,CREB5,NR2F2,TGFB3,HIVEP3,THBS1,OTX2,IGF2,IGFBP3,CYR61,P2RY1,LMO2,EGR2,ANKRD1,FSHR,AUTS2,PRKCD,PRKD1,PAX6,HAS2,EPAS1,CDH13
GO: Biological Process	GO:0014706	striated muscle tissue development	1.039e-06	0.005155	2.617e-05	0.0002378	22	397	MYC,NRG1,MYH11,ISL1,MEF2C,TWIST1,BMP2,BMP4,BTG2,FOXC1,SOX6,FLNB,SEMA3C,CYP26B1,WT1,NR2F2,HIVEP3,TBX18,EFNB2,EGR2,ANKRD1,ASB2
GO: Biological Process	GO:0031346	positive regulation of cell projection organization	1.102e-06	0.005466	2.761e-05	0.0002509	21	367	NRG1,MAP1B,TENM2,PTK2B,SLIT2,BMP4,CDC42EP2,COBL,CXCL12,FN1,NTRK2,ENC1,NLGN1,CDC42EP3,TGFB3,EFNA5,TENM3,FEZ1,ANKRD1,PRKD1,CDH4
GO: Biological Process	GO:0010647	positive regulation of cell communication	1.118e-06	0.005545	2.786e-05	0.0002532	55	1684	MYC,ABRA,SOX9,NRG1,PAG1,INHBA,CLSTN2,ISL1,LRRTM1,GDF10,GADD45A,FZD7,PTK2B,BMP2,BMP4,NELL2,SULF2,KITLG,GPC3,CXCR4,SULF1,GRAP2,FGF10,VAV3,PMAIP1,FLT1,VSNL1,SEPT4,LMCD1,GPR37,NTRK2,DUSP6,GRIA1,GRIA4,NLGN1,TGFA,TGFB3,THBS1,IGF2,SHANK2,IGFBP3,NKD1,CYR61,P2RY1,CCBE1,ANKRD1,FSHR,DGKI,PRKCD,CTGF,PRKD1,PAX6,SNAP25,PRLR,CDH13
GO: Biological Process	GO:0090092	regulation of transmembrane receptor protein serine/threonine kinase signaling pathway	1.124e-06	0.005576	2.788e-05	0.0002533	16	222	HTRA1,INHBA,MECOM,GDF10,FZD1,BMP2,BMP4,GPC3,SULF1,FGF10,VWC2,CHST11,TGFB3,THBS1,CYR61,RASL11B
GO: Biological Process	GO:0098602	single organism cell adhesion	1.155e-06	0.005728	2.85e-05	0.0002589	35	859	SOX9,PAG1,DAB1,ETS1,GCNT1,PTGER3,SLC7A11,TENM2,FZD7,SLIT2,BMP2,BMP4,NRXN3,CXCR4,GRAP2,MAFB,CXCL12,CNTN4,CYP26B1,FN1,CCDC80,NR4A3,NLGN1,TBX18,THBS4,IGF2,EFNA5,EFNB2,CYR61,CD47,ASTN1,PRKCD,CTNNA2,HAS2,PRLR
GO: Biological Process	GO:0051961	negative regulation of nervous system development	1.252e-06	0.006208	3.073e-05	0.0002792	19	309	SOX9,NRG1,ZNF536,DAB1,ISL1,PTGER3,KIAA0319,XYLT1,SLIT2,BMP4,NTM,CNTN4,SEMA3C,FAT3,NLGN1,NR2F1,SEMA3D,PAX6,SEMA3E
GO: Biological Process	GO:0072073	kidney epithelium development	1.287e-06	0.006381	3.143e-05	0.0002856	13	148	MYC,SOX9,SPRY1,MEF2C,SLIT2,BMP2,BMP4,GPC3,BASP1,FOXC1,TSHZ3,WT1,EFNB2
GO: Biological Process	GO:0060562	epithelial tube morphogenesis	1.429e-06	0.007086	3.473e-05	0.0003156	21	373	MYC,SOX9,SPRY1,LAMA1,ETV4,MEF2C,TWIST1,FZD1,SLIT2,BMP2,LHX2,BMP4,GPC3,CXCR4,COBL,FGF10,CXCL12,FLT1,WT1,EFNB2,SEMA3E
GO: Biological Process	GO:0001657	ureteric bud development	1.505e-06	0.007465	3.641e-05	0.0003309	11	105	MYC,SOX9,SPRY1,SLIT2,BMP2,BMP4,GPC3,BASP1,FOXC1,TSHZ3,WT1
GO: Biological Process	GO:0072163	mesonephric epithelium development	1.655e-06	0.008206	3.957e-05	0.0003596	11	106	MYC,SOX9,SPRY1,SLIT2,BMP2,BMP4,GPC3,BASP1,FOXC1,TSHZ3,WT1
GO: Biological Process	GO:0072164	mesonephric tubule development	1.655e-06	0.008206	3.957e-05	0.0003596	11	106	MYC,SOX9,SPRY1,SLIT2,BMP2,BMP4,GPC3,BASP1,FOXC1,TSHZ3,WT1
GO: Biological Process	GO:0006022	aminoglycan metabolic process	1.659e-06	0.008231	3.957e-05	0.0003596	14	176	HS6ST2,XYLT1,GPC3,CHST15,HS3ST3B1,HS3ST1,FOXC1,STAB2,FMOD,CHST11,CHST1,B3GNT2,GALNT5,HAS2
GO: Biological Process	GO:0030029	actin filament-based process	1.673e-06	0.008299	3.971e-05	0.0003608	30	685	MYH11,WIPF3,PTGER3,MEF2C,RHOU,NEDD9,PTK2B,SLIT2,PDLIM3,AMOT,CDC42EP2,COBL,FGF7,FGF10,CXCL12,EVL,FLNB,CASQ2,CDC42EP3,NUAK2,RND3,FRY,EFNA5,FRMD6,ANKRD1,PRKCD,CTGF,LIMCH1,ATP2A2,SEMA3E
GO: Biological Process	GO:0090066	regulation of anatomical structure size	1.762e-06	0.008738	4.161e-05	0.0003781	26	544	NRG1,MAP1B,WIPF3,GCH1,PTGER3,PTK2B,SLIT2,AMOT,KCNMA1,CDC42EP2,VAV3,PLXNA2,CXCL12,FOXC1,EVL,SEMA3C,FN1,CDC42EP3,SEMA3D,EFNA5,P2RY1,FSHR,PRKCD,CDH4,ATP2B2,SEMA3E
GO: Biological Process	GO:0071560	cellular response to transforming growth factor beta stimulus	1.791e-06	0.008884	4.211e-05	0.0003826	16	230	SOX9,PDE3A,HTRA1,MECOM,GDF10,MEF2C,BMP2,COL1A2,SOX6,FMOD,FN1,CHST11,TGFB3,THBS1,ANKRD1,RASL11B
GO: Biological Process	GO:0048568	embryonic organ development	1.982e-06	0.009832	4.638e-05	0.0004214	24	479	MYC,TPO,SOX9,MEF2C,TWIST1,PRDM1,BMP2,BMP4,KITLG,COBL,FGF10,MAFB,FOXC1,NR4A3,CHST11,NR2F2,TGFB3,TBX18,OTX2,CYR61,LMO2,PAX6,ATP2B2,EPAS1
GO: Biological Process	GO:0071559	response to transforming growth factor beta	2.121e-06	0.01052	4.94e-05	0.0004489	16	233	SOX9,PDE3A,HTRA1,MECOM,GDF10,MEF2C,BMP2,COL1A2,SOX6,FMOD,FN1,CHST11,TGFB3,THBS1,ANKRD1,RASL11B
GO: Biological Process	GO:0035239	tube morphogenesis	2.156e-06	0.0107	4.998e-05	0.0004542	22	415	MYC,SOX9,SPRY1,LAMA1,ETV4,MEF2C,TWIST1,FZD1,SLIT2,BMP2,LHX2,BMP4,GPC3,CXCR4,COBL,FGF10,CXCL12,FLT1,WT1,NR4A3,EFNB2,SEMA3E
GO: Biological Process	GO:0036293	response to decreased oxygen levels	2.201e-06	0.01092	5.077e-05	0.0004613	19	321	ETS1,TWIST1,PTK2B,BMP2,CXCR4,ARNT2,KCNK3,KCNMA1,PLAU,CXCL12,PMAIP1,FLT1,FOSL2,TGFB3,THBS1,STC2,ANKRD1,CTGF,EPAS1
GO: Biological Process	GO:0000165	MAPK cascade	2.494e-06	0.01237	5.727e-05	0.0005204	36	928	MYC,SOX9,NRG1,SPRY1,INHBA,MECOM,GDF10,GADD45A,MEF2C,GFRA1,FZD7,PTK2B,BMP2,BMP4,KITLG,CXCR4,UCHL1,FGF7,FGF10,FLT1,FN1,GPR37,NTRK2,DUSP4,DUSP6,TGFA,TGFB3,THBS1,IGF2,IGFBP3,CYR61,P2RY1,SPRY4,FSHR,PRKCD,CTGF
GO: Biological Process	GO:0009612	response to mechanical stimulus	2.506e-06	0.01243	5.727e-05	0.0005204	16	236	MYC,SOX9,ETS1,GADD45A,PTK2B,BMP4,BTG2,CXCL12,FOSB,NTRK2,THBS1,PIEZO2,IGF2,P2RY1,ANKRD1,ATP2B2
GO: Biological Process	GO:0030036	actin cytoskeleton organization	2.595e-06	0.01287	5.904e-05	0.0005365	27	591	MYH11,WIPF3,MEF2C,RHOU,NEDD9,PTK2B,SLIT2,PDLIM3,AMOT,CDC42EP2,COBL,FGF7,FGF10,CXCL12,EVL,FLNB,CASQ2,CDC42EP3,NUAK2,RND3,FRY,EFNA5,ANKRD1,PRKCD,CTGF,LIMCH1,SEMA3E
GO: Biological Process	GO:0010811	positive regulation of cell-substrate adhesion	2.615e-06	0.01297	5.923e-05	0.0005382	11	111	SMOC2,PTK2B,VEGFC,VWC2,COL8A1,FN1,CCDC80,THBS1,CYR61,HAS2,CDH13
GO: Biological Process	GO:0003197	endocardial cushion development	2.799e-06	0.01388	6.311e-05	0.0005734	7	38	SOX9,ISL1,TWIST1,BMP2,BMP4,TGFB3,THBS1
GO: Biological Process	GO:0006357	regulation of transcription from RNA polymerase II promoter	2.837e-06	0.01407	6.367e-05	0.0005785	59	1916	MYC,ABRA,SOX9,NRG1,ZNF536,HTRA1,INHBA,ETS1,ETV4,MECOM,ISL1,GDF10,TENM2,MEF2C,TWIST1,PRDM1,FZD1,BMP2,CSRNP1,LHX2,BMP4,BTG2,GPC3,SULF1,ARNT2,ARID5B,MED12L,FGF10,MAFB,FOXC1,SOX6,FLI1,VWC2,KLF6,LMCD1,FOSB,FOSL2,MAMLD1,WT1,NR4A3,NR2F1,CREB5,NR2F2,TGFB3,TBX18,OTX2,IGF2,CYR61,P2RY1,LMO2,EGR2,SAMD11,TLE1,ANKRD1,AUTS2,PRKD1,PAX6,EPAS1,CDH13
GO: Biological Process	GO:0090288	negative regulation of cellular response to growth factor stimulus	2.913e-06	0.01445	6.509e-05	0.0005914	12	135	SPRY1,HTRA1,MECOM,FZD1,SLIT2,SULF2,SULF1,VWC2,CHST11,TGFB3,THBS1,RASL11B
GO: Biological Process	GO:0008543	fibroblast growth factor receptor signaling pathway	3.119e-06	0.01547	6.937e-05	0.0006303	11	113	SPRY1,SULF2,SULF1,FGF7,FGF10,FLRT3,FLRT2,DUSP6,THBS1,OTX2,CTGF
GO: Biological Process	GO:0016049	cell growth	3.192e-06	0.01583	7.067e-05	0.0006421	26	562	SOX9,NRG1,HTRA1,CRIM1,MAP1B,INHBA,PTK2B,SLIT2,LHX2,COBL,FLRT3,PLXNA2,CXCL12,SEMA3C,FMOD,FN1,WT1,TGFB3,SEMA3D,EFNA5,IGFBP3,CYR61,CTGF,CDH4,DCLK1,SEMA3E
GO: Biological Process	GO:0001933	negative regulation of protein phosphorylation	3.296e-06	0.01635	7.266e-05	0.0006602	22	426	MYC,SPRY1,MECOM,LRRTM1,LRRC4,GADD45A,TWIST1,NELL1,SLIT2,BMP4,UCHL1,TESC,FLRT3,FLRT2,FAM129A,DUSP4,DUSP6,NR2F2,IGFBP3,SPRY4,PRKCD,PAX6
GO: Biological Process	GO:0003156	regulation of organ formation	3.363e-06	0.01668	7.38e-05	0.0006706	7	39	SPRY1,ISL1,BMP2,BMP4,SULF1,FGF10,WT1
GO: Biological Process	GO:0033993	response to lipid	3.576e-06	0.01774	7.814e-05	0.00071	38	1023	TPO,SOX9,INHBA,ETS1,GCH1,RGS9,ISL1,PTGER3,MEF2C,PRDM1,FZD1,FZD7,PTK2B,SLIT2,BMP4,ARNT2,KCNMA1,FGF10,PLAU,TESC,CYP26B1,FN1,FOSB,FOSL2,NTRK2,NR4A3,NR2F1,NR2F2,TGFB3,THBS1,IGF2,EFNA5,STC2,ANKRD1,FSHR,PAPPA,CTGF,ATP2B1
GO: Biological Process	GO:0031401	positive regulation of protein modification process	3.669e-06	0.0182	7.982e-05	0.0007253	43	1230	SOX9,NRG1,TRABD2B,INHBA,DAB1,ISL1,PTGER3,GDF10,GADD45A,MEF2C,FZD1,FZD7,NELL1,PTK2B,BMP2,BMP4,KITLG,CXCR4,FGF7,FGF10,BCAR3,VEGFC,FAM129A,FLT1,SEPT4,GPR37,NTRK2,DUSP6,TGFA,TGFB3,THBS1,THBS4,IGF2,EFNA5,IGFBP3,CYR61,P2RY1,FSHR,AUTS2,PRKCD,CTGF,PRKD1,PRLR
GO: Biological Process	GO:0002040	sprouting angiogenesis	3.94e-06	0.01954	8.534e-05	0.0007755	9	74	PTK2B,SLIT2,BMP4,FLT1,THBS1,EFNB2,CCBE1,CDH13,SEMA3E
GO: Biological Process	GO:0044708	single-organism behavior	4.145e-06	0.02056	8.938e-05	0.0008121	24	500	DAB1,LRRTM1,PTGER3,MEF2C,BTG2,NRXN3,UCHL1,KCNMA1,CXCL12,NPY,NTRK2,GRIA1,NR4A3,GRPR,THBS1,THBS4,IGF2,SHANK2,EGR2,SLITRK5,AUTS2,DGKI,LSAMP,SNAP25
GO: Biological Process	GO:0070482	response to oxygen levels	4.668e-06	0.02315	0.0001002	0.0009107	19	338	ETS1,TWIST1,PTK2B,BMP2,CXCR4,ARNT2,KCNK3,KCNMA1,PLAU,CXCL12,PMAIP1,FLT1,FOSL2,TGFB3,THBS1,STC2,ANKRD1,CTGF,EPAS1
GO: Biological Process	GO:0072138	mesenchymal cell proliferation involved in ureteric bud development	4.738e-06	0.0235	0.0001012	0.0009199	3	3	BMP2,BMP4,GPC3
GO: Biological Process	GO:0061387	regulation of extent of cell growth	4.766e-06	0.02364	0.0001012	0.0009199	11	118	NRG1,MAP1B,SLIT2,PLXNA2,CXCL12,SEMA3C,FN1,SEMA3D,EFNA5,CDH4,SEMA3E
GO: Biological Process	GO:0007435	salivary gland morphogenesis	4.776e-06	0.02369	0.0001012	0.0009199	7	41	LAMA1,FGF7,FGF10,SEMA3C,TGFB3,NTN4,PAX6
GO: Biological Process	GO:0032808	lacrimal gland development	5.13e-06	0.02545	0.0001083	0.0009839	4	8	SOX9,FGF10,FOXC1,PAX6
GO: Biological Process	GO:0042063	gliogenesis	5.159e-06	0.02559	0.0001084	0.0009852	17	279	MYC,SOX9,NRG1,GAP43,DAB1,PTK2B,BMP2,BMP4,CXCR4,FGF10,SOX6,FN1,NTRK2,OTX2,P2RY1,EGR2,PAX6
GO: Biological Process	GO:0007010	cytoskeleton organization	5.282e-06	0.0262	0.0001105	0.001004	41	1164	SOX9,SPRY1,MYH11,MAP1B,MAP2,WIPF3,GADD45A,MEF2C,RHOU,NEDD9,PTK2B,SLIT2,PDLIM3,AMOT,CDC42EP2,COBL,FGF7,FGF10,DCLK2,TAGLN,CXCL12,EVL,FLNB,ARHGEF28,ANK1,SYNM,CASQ2,NLGN1,CDC42EP3,NUAK2,RND3,FRY,EFNA5,ARAP3,ANKRD1,PRKCD,CTGF,LIMCH1,PAX6,EML1,SEMA3E
GO: Biological Process	GO:0042326	negative regulation of phosphorylation	5.345e-06	0.02651	0.0001114	0.001012	23	473	MYC,SPRY1,INHBA,MECOM,LRRTM1,LRRC4,GADD45A,TWIST1,NELL1,SLIT2,BMP4,UCHL1,TESC,FLRT3,FLRT2,FAM129A,DUSP4,DUSP6,NR2F2,IGFBP3,SPRY4,PRKCD,PAX6
GO: Biological Process	GO:0010769	regulation of cell morphogenesis involved in differentiation	5.539e-06	0.02747	0.0001149	0.001044	20	374	NRG1,MAP1B,MAP2,DAB1,TWIST1,SLIT2,BMP2,PLXNA2,CXCL12,SEMA3C,FMOD,FN1,NTRK2,NLGN1,TGFB3,SEMA3D,EFNA5,HAS2,CDH4,SEMA3E
GO: Biological Process	GO:0023014	signal transduction by protein phosphorylation	5.599e-06	0.02777	0.0001157	0.001051	36	962	MYC,SOX9,NRG1,SPRY1,INHBA,MECOM,GDF10,GADD45A,MEF2C,GFRA1,FZD7,PTK2B,BMP2,BMP4,KITLG,CXCR4,UCHL1,FGF7,FGF10,FLT1,FN1,GPR37,NTRK2,DUSP4,DUSP6,TGFA,TGFB3,THBS1,IGF2,IGFBP3,CYR61,P2RY1,SPRY4,FSHR,PRKCD,CTGF
GO: Biological Process	GO:0009891	positive regulation of biosynthetic process	5.683e-06	0.02819	0.0001166	0.00106	59	1959	MYC,ABRA,SOX9,NRG1,DDAH1,INHBA,ETS1,ETV4,MECOM,ISL1,PTGER3,MEF2C,TWIST1,FZD1,FZD7,PTK2B,BMP2,CSRNP1,LHX2,BMP4,KITLG,ARNT2,ARID5B,MED12L,FGF7,FGF10,MAFB,TESC,FOXC1,SOX6,FLI1,FAM129A,KLF6,FOSB,FOSL2,WT1,NR4A3,NR2F1,CREB5,NR2F2,TGFB3,HIVEP3,THBS1,OTX2,IGF2,CYR61,P2RY1,LMO2,EGR2,ANKRD1,FSHR,AUTS2,PRKCD,CTGF,PRKD1,PAX6,HAS2,EPAS1,CDH13
GO: Biological Process	GO:0010557	positive regulation of macromolecule biosynthetic process	5.69e-06	0.02822	0.0001166	0.00106	55	1777	MYC,ABRA,SOX9,NRG1,INHBA,ETS1,ETV4,MECOM,ISL1,MEF2C,TWIST1,FZD1,FZD7,PTK2B,BMP2,CSRNP1,LHX2,BMP4,KITLG,ARNT2,ARID5B,MED12L,FGF7,FGF10,MAFB,TESC,FOXC1,SOX6,FLI1,FAM129A,KLF6,FOSB,FOSL2,WT1,NR4A3,NR2F1,CREB5,NR2F2,TGFB3,HIVEP3,THBS1,OTX2,IGF2,CYR61,P2RY1,LMO2,EGR2,ANKRD1,AUTS2,CTGF,PRKD1,PAX6,HAS2,EPAS1,CDH13
GO: Biological Process	GO:0021871	forebrain regionalization	5.819e-06	0.02886	0.000118	0.001072	6	28	BMP2,LHX2,BMP4,NR2F1,OTX2,PAX6
GO: Biological Process	GO:0003007	heart morphogenesis	5.82e-06	0.02887	0.000118	0.001072	16	252	SOX9,NRG1,ISL1,MEF2C,TWIST1,FZD1,BMP2,BMP4,FLRT2,FOXC1,SEMA3C,TGFB3,THBS1,CYR61,ANKRD1,HAS2
GO: Biological Process	GO:0001666	response to hypoxia	5.827e-06	0.0289	0.000118	0.001072	18	312	ETS1,TWIST1,PTK2B,BMP2,CXCR4,ARNT2,KCNK3,KCNMA1,PLAU,CXCL12,PMAIP1,FLT1,FOSL2,TGFB3,THBS1,STC2,ANKRD1,EPAS1
GO: Biological Process	GO:0009952	anterior/posterior pattern specification	6.007e-06	0.0298	0.0001211	0.001101	15	224	BMP2,BMP4,BTG2,GPC3,BASP1,COBL,PLXNA2,FOXC1,SEMA3C,WT1,NR2F2,TBX18,OTX2,NKD1,PAX6
GO: Biological Process	GO:0009611	response to wounding	6.281e-06	0.03115	0.0001261	0.001146	36	967	MYC,NRG1,MYLK,GAP43,PABPC4,ETS1,ISL1,ITGA9,PTGER3,SLC7A11,XYLT1,FZD7,SLIT2,BMP4,SULF2,FGF7,FGF10,PLAU,VAV3,FLRT3,COL1A2,EVL,STAB2,FN1,KLF6,TFPI,TGFB3,THBS1,IGF2,CYR61,P2RY1,CD47,DGKI,PRKCD,CTGF,PAX6
GO: Biological Process	GO:0045935	positive regulation of nucleobase-containing compound metabolic process	6.673e-06	0.0331	0.0001335	0.001213	56	1832	MYC,ABRA,SOX9,NRG1,INHBA,ETS1,ETV4,MECOM,ISL1,PTGER3,MEF2C,TWIST1,FZD1,FZD7,PTK2B,BMP2,CSRNP1,LHX2,BMP4,BTG2,KITLG,ARNT2,ARID5B,MED12L,FGF7,FGF10,MAFB,TESC,FOXC1,SOX6,FLI1,KLF6,FOSB,FOSL2,WT1,NR4A3,NR2F1,CREB5,NR2F2,TGFB3,HIVEP3,OTX2,IGF2,IGFBP3,CYR61,P2RY1,LMO2,EGR2,ANKRD1,FSHR,AUTS2,PRKCD,PRKD1,PAX6,EPAS1,CDH13
GO: Biological Process	GO:0010976	positive regulation of neuron projection development	7.164e-06	0.03553	0.0001427	0.001297	17	286	NRG1,MAP1B,PTK2B,SLIT2,BMP4,COBL,CXCL12,FN1,NTRK2,ENC1,NLGN1,EFNA5,TENM3,FEZ1,ANKRD1,PRKD1,CDH4
GO: Biological Process	GO:0060993	kidney morphogenesis	7.54e-06	0.0374	0.0001496	0.001359	10	101	MYC,SOX9,GCNT1,BMP2,BMP4,GPC3,BASP1,FGF10,TSHZ3,WT1
GO: Biological Process	GO:0007431	salivary gland development	7.798e-06	0.03868	0.0001536	0.001396	7	44	LAMA1,FGF7,FGF10,SEMA3C,TGFB3,NTN4,PAX6
GO: Biological Process	GO:1903508	positive regulation of nucleic acid-templated transcription	7.836e-06	0.03887	0.0001536	0.001396	49	1528	MYC,ABRA,SOX9,NRG1,INHBA,ETS1,ETV4,MECOM,ISL1,MEF2C,TWIST1,FZD1,FZD7,BMP2,CSRNP1,LHX2,BMP4,ARNT2,ARID5B,MED12L,FGF7,FGF10,MAFB,TESC,FOXC1,SOX6,FLI1,KLF6,FOSB,FOSL2,WT1,NR4A3,NR2F1,CREB5,NR2F2,TGFB3,HIVEP3,OTX2,IGF2,CYR61,P2RY1,LMO2,EGR2,ANKRD1,AUTS2,PRKD1,PAX6,EPAS1,CDH13
GO: Biological Process	GO:0045893	positive regulation of transcription, DNA-templated	7.836e-06	0.03887	0.0001536	0.001396	49	1528	MYC,ABRA,SOX9,NRG1,INHBA,ETS1,ETV4,MECOM,ISL1,MEF2C,TWIST1,FZD1,FZD7,BMP2,CSRNP1,LHX2,BMP4,ARNT2,ARID5B,MED12L,FGF7,FGF10,MAFB,TESC,FOXC1,SOX6,FLI1,KLF6,FOSB,FOSL2,WT1,NR4A3,NR2F1,CREB5,NR2F2,TGFB3,HIVEP3,OTX2,IGF2,CYR61,P2RY1,LMO2,EGR2,ANKRD1,AUTS2,PRKD1,PAX6,EPAS1,CDH13
GO: Biological Process	GO:0043067	regulation of programmed cell death	9.019e-06	0.04474	0.0001761	0.0016	49	1536	GABRB2,MYC,SOX9,NRG1,PDE3A,INHBA,ETS1,MECOM,ISL1,GDF10,GADD45A,MEF2C,TIAM2,TWIST1,NELL1,PTK2B,SLIT2,BMP2,BMP4,BTG2,KITLG,CXCR4,ARNT2,KCNMA1,FGF10,VAV3,CXCL12,PMAIP1,FOXC1,FN1,PHLDA1,SEPT4,NTRK2,DUSP6,WT1,NR4A3,CHST11,NUAK2,TGFA,IVNS1ABP,TGFB3,THBS1,IGFBP3,CYR61,TLE1,ANKRD1,PRKCD,CTGF,PRLR
GO: Biological Process	GO:0014831	gastro-intestinal system smooth muscle contraction	9.113e-06	0.0452	0.0001773	0.001611	4	9	PTGER3,SULF2,SULF1,KCNMA1
GO: Biological Process	GO:0030516	regulation of axon extension	9.8e-06	0.04861	0.0001899	0.001725	10	104	NRG1,MAP1B,SLIT2,PLXNA2,CXCL12,SEMA3C,FN1,SEMA3D,CDH4,SEMA3E
GO: Biological Process	GO:0031345	negative regulation of cell projection organization	1.056e-05	0.05239	0.0002027	0.001842	13	179	DAB1,KIAA0319,XYLT1,SLIT2,NTM,EVL,SEMA3C,FAT3,NLGN1,NR2F1,SEMA3D,PRKCD,SEMA3E
GO: Biological Process	GO:1902284	neuron projection extension involved in neuron projection guidance	1.058e-05	0.0525	0.0002027	0.001842	7	46	SLIT2,PLXNA2,CXCL12,SEMA3C,FMOD,SEMA3D,SEMA3E
GO: Biological Process	GO:0048846	axon extension involved in axon guidance	1.058e-05	0.0525	0.0002027	0.001842	7	46	SLIT2,PLXNA2,CXCL12,SEMA3C,FMOD,SEMA3D,SEMA3E
GO: Biological Process	GO:0008285	negative regulation of cell proliferation	1.071e-05	0.05312	0.0002039	0.001853	29	714	MYC,SOX9,SPRY1,INHBA,ETS1,ETV4,MEF2C,PRDM1,NELL1,PTK2B,SLIT2,BMP2,BMP4,BTG2,GPC3,SULF1,FGF10,TESC,PMAIP1,VEGFC,WT1,NR2F2,TGFB3,THBS1,EFNB2,IGFBP3,PAX6,MYO16,CDH13
GO: Biological Process	GO:1902680	positive regulation of RNA biosynthetic process	1.073e-05	0.05323	0.0002039	0.001853	49	1546	MYC,ABRA,SOX9,NRG1,INHBA,ETS1,ETV4,MECOM,ISL1,MEF2C,TWIST1,FZD1,FZD7,BMP2,CSRNP1,LHX2,BMP4,ARNT2,ARID5B,MED12L,FGF7,FGF10,MAFB,TESC,FOXC1,SOX6,FLI1,KLF6,FOSB,FOSL2,WT1,NR4A3,NR2F1,CREB5,NR2F2,TGFB3,HIVEP3,OTX2,IGF2,CYR61,P2RY1,LMO2,EGR2,ANKRD1,AUTS2,PRKD1,PAX6,EPAS1,CDH13
GO: Biological Process	GO:0045785	positive regulation of cell adhesion	1.084e-05	0.05378	0.0002053	0.001865	21	425	NRG1,ETS1,SMOC2,PTK2B,GRAP2,VAV3,CXCL12,VEGFC,VWC2,COL8A1,FN1,CCDC80,NR4A3,TBX18,THBS1,IGF2,EFNB2,CYR61,CD47,HAS2,CDH13
GO: Biological Process	GO:0040036	regulation of fibroblast growth factor receptor signaling pathway	1.09e-05	0.05407	0.0002056	0.001868	6	31	SPRY1,SULF2,SULF1,DUSP6,THBS1,OTX2
GO: Biological Process	GO:0051254	positive regulation of RNA metabolic process	1.12e-05	0.05557	0.0002105	0.001912	50	1593	MYC,ABRA,SOX9,NRG1,INHBA,ETS1,ETV4,MECOM,ISL1,MEF2C,TWIST1,FZD1,FZD7,BMP2,CSRNP1,LHX2,BMP4,BTG2,ARNT2,ARID5B,MED12L,FGF7,FGF10,MAFB,TESC,FOXC1,SOX6,FLI1,KLF6,FOSB,FOSL2,WT1,NR4A3,NR2F1,CREB5,NR2F2,TGFB3,HIVEP3,OTX2,IGF2,CYR61,P2RY1,LMO2,EGR2,ANKRD1,AUTS2,PRKD1,PAX6,EPAS1,CDH13
GO: Biological Process	GO:0072132	mesenchyme morphogenesis	1.226e-05	0.06081	0.0002295	0.002085	7	47	MYC,SOX9,ISL1,TWIST1,BMP2,FOXC1,TGFB3
GO: Biological Process	GO:0021954	central nervous system neuron development	1.25e-05	0.06198	0.000233	0.002117	9	85	MAP2,SLIT2,BTG2,DCLK2,NPY,ARHGEF28,NTRK2,CDH11,DCLK1
GO: Biological Process	GO:0045765	regulation of angiogenesis	1.308e-05	0.06487	0.000242	0.002199	15	239	DDAH1,ETS1,ISL1,TWIST1,PTK2B,SULF1,AMOT,FOXC1,VEGFC,FLT1,THBS1,THBS4,CCBE1,PRKD1,SEMA3E
GO: Biological Process	GO:0043583	ear development	1.308e-05	0.06487	0.000242	0.002199	15	239	GABRB2,MYC,SOX9,TWIST1,BMP2,BMP4,KCNK3,KCNMA1,FGF10,MAFB,NR4A3,TGFB3,TBX18,OTX2,ATP2B2
GO: Biological Process	GO:0031328	positive regulation of cellular biosynthetic process	1.317e-05	0.06532	0.0002428	0.002206	57	1921	MYC,ABRA,SOX9,NRG1,DDAH1,INHBA,ETS1,ETV4,MECOM,ISL1,PTGER3,MEF2C,TWIST1,FZD1,FZD7,PTK2B,BMP2,CSRNP1,LHX2,BMP4,KITLG,ARNT2,ARID5B,MED12L,FGF7,FGF10,MAFB,TESC,FOXC1,SOX6,FLI1,FAM129A,KLF6,FOSB,FOSL2,WT1,NR4A3,NR2F1,CREB5,NR2F2,TGFB3,HIVEP3,THBS1,OTX2,IGF2,CYR61,P2RY1,LMO2,EGR2,ANKRD1,FSHR,AUTS2,PRKCD,PRKD1,PAX6,EPAS1,CDH13
GO: Biological Process	GO:0022604	regulation of cell morphogenesis	1.326e-05	0.06576	0.0002436	0.002213	26	609	NRG1,MAP1B,MAP2,WIPF3,DAB1,RHOU,TWIST1,PTK2B,SLIT2,BMP2,CDC42EP2,PLXNA2,CXCL12,SEMA3C,FMOD,FN1,NTRK2,NLGN1,CDC42EP3,TGFB3,SEMA3D,EFNA5,ARAP3,HAS2,CDH4,SEMA3E
GO: Biological Process	GO:0010941	regulation of cell death	1.373e-05	0.06812	0.0002514	0.002284	51	1650	GABRB2,MYC,SOX9,NRG1,PDE3A,INHBA,ETS1,MECOM,ISL1,GDF10,GADD45A,MEF2C,TIAM2,TWIST1,NELL1,PTK2B,SLIT2,BMP2,BMP4,BTG2,KITLG,CXCR4,ARNT2,KCNMA1,FGF10,VAV3,CXCL12,PMAIP1,FOXC1,FN1,PHLDA1,SEPT4,GPR37,NTRK2,DUSP6,WT1,NR4A3,CHST11,NUAK2,TGFA,IVNS1ABP,TGFB3,THBS1,IGFBP3,CYR61,TLE1,ANKRD1,PRKCD,CTGF,PRKD1,PRLR
GO: Biological Process	GO:0060174	limb bud formation	1.499e-05	0.07434	0.0002733	0.002483	4	10	SOX9,FGF10,PLXNA2,SEMA3C
GO: Biological Process	GO:0014031	mesenchymal cell development	1.594e-05	0.07906	0.0002886	0.002622	13	186	SOX9,NRG1,ISL1,TWIST1,BMP2,KITLG,FOXC1,SEMA3C,TGFB3,SEMA3D,PAX6,HAS2,SEMA3E
GO: Biological Process	GO:0008045	motor neuron axon guidance	1.594e-05	0.07907	0.0002886	0.002622	6	33	ETV4,SLIT2,CXCR4,PLXNA2,CXCL12,EGR2
GO: Biological Process	GO:0061209	cell proliferation involved in mesonephros development	1.84e-05	0.09127	0.0003319	0.003016	3	4	BMP2,BMP4,GPC3
GO: Biological Process	GO:0044344	cellular response to fibroblast growth factor stimulus	1.858e-05	0.09214	0.0003338	0.003033	11	136	SPRY1,SULF2,SULF1,FGF7,FGF10,FLRT3,FLRT2,DUSP6,THBS1,OTX2,CTGF
GO: Biological Process	GO:0045859	regulation of protein kinase activity	1.884e-05	0.09343	0.0003373	0.003065	30	775	NRG1,SPRY1,DAB1,LRRTM1,LRRC4,GADD45A,NELL1,PTK2B,BMP2,BMP4,KITLG,CXCR4,UCHL1,FGF10,TESC,FLRT3,FLRT2,FLT1,DUSP4,DUSP6,NR2F2,TGFA,TGFB3,THBS1,IGF2,EFNA5,CYR61,SPRY4,PRKCD,PRLR
GO: Biological Process	GO:0048645	organ formation	1.953e-05	0.09689	0.0003473	0.003156	8	69	SPRY1,ISL1,MEF2C,BMP2,BMP4,SULF1,FGF10,WT1
GO: Biological Process	GO:0003151	outflow tract morphogenesis	1.953e-05	0.09689	0.0003473	0.003156	8	69	ISL1,MEF2C,TWIST1,FZD1,BMP4,FOXC1,SEMA3C,THBS1
GO: Biological Process	GO:0030855	epithelial cell differentiation	2.028e-05	0.1006	0.0003593	0.003265	27	662	SOX9,NRG1,LAMA1,SLC7A11,MEF2C,PRDM1,FZD1,FZD7,BMP2,BMP4,KITLG,BASP1,CXCR4,KCNMA1,FGF10,TAGLN,FLNB,CYP26B1,FOSL2,WT1,NR2F2,FRMD6,DHRS9,FSHR,PAX6,ATP2B2,PRLR
GO: Biological Process	GO:0007264	small GTPase mediated signal transduction	2.091e-05	0.1037	0.0003688	0.003351	25	588	ABRA,NRG1,SPRY1,RAPGEF5,DAB1,RHOU,TIAM2,SLIT2,KITLG,SRGAP3,AMOT,GRAP2,CDC42EP2,FGF10,VAV3,BCAR3,COL1A2,ARHGEF28,CDC42EP3,RND3,ARAP3,DGKI,RASL11B,PRKD1,CDH13
GO: Biological Process	GO:0012501	programmed cell death	2.098e-05	0.1041	0.0003688	0.003351	57	1952	GABRB2,MYC,SOX9,NRG1,PDE3A,INHBA,ETS1,MECOM,ZNF385B,ISL1,GDF10,GADD45A,MEF2C,TIAM2,TWIST1,NELL1,PTK2B,SLIT2,BMP2,CSRNP1,BMP4,BTG2,KITLG,CXCR4,SULF1,ARNT2,KCNMA1,FGF10,VAV3,CXCL12,PMAIP1,FOXC1,PRUNE2,CYP26B1,FN1,PHLDA1,SEPT4,NTRK2,DUSP6,WT1,NR4A3,CHST11,ZMAT4,NUAK2,TGFA,IVNS1ABP,TGFB3,THBS1,EFNA5,IGFBP3,CYR61,TLE1,ANKRD1,PRKCD,CTGF,PRKD1,PRLR
GO: Biological Process	GO:0007178	transmembrane receptor protein serine/threonine kinase signaling pathway	2.104e-05	0.1044	0.0003688	0.003351	18	343	HTRA1,INHBA,MECOM,GDF10,FZD1,BMP2,BMP4,GPC3,SULF1,FGF10,COL1A2,VWC2,FMOD,CHST11,TGFB3,THBS1,CYR61,RASL11B
GO: Biological Process	GO:0006469	negative regulation of protein kinase activity	2.12e-05	0.1052	0.0003703	0.003365	15	249	SPRY1,LRRTM1,LRRC4,GADD45A,NELL1,BMP4,UCHL1,TESC,FLRT3,FLRT2,DUSP4,DUSP6,NR2F2,SPRY4,PRKCD
GO: Biological Process	GO:0043542	endothelial cell migration	2.142e-05	0.1062	0.0003727	0.003387	12	164	ETS1,PTK2B,SLIT2,BMP4,AMOT,VEGFC,NR2F2,THBS1,EFNB2,CCBE1,PRKD1,CDH13
GO: Biological Process	GO:0046530	photoreceptor cell differentiation	2.174e-05	0.1078	0.000377	0.003426	8	70	SOX9,TULP1,PRDM1,NTRK2,C2orf71,OTX2,NKD1,PAX6
GO: Biological Process	GO:0048864	stem cell development	2.233e-05	0.1107	0.0003858	0.003506	13	192	SOX9,NRG1,ISL1,TWIST1,BMP2,KITLG,FOXC1,SEMA3C,TGFB3,SEMA3D,PAX6,HAS2,SEMA3E
GO: Biological Process	GO:0060348	bone development	2.358e-05	0.117	0.0004048	0.003678	13	193	SOX9,MEF2C,TWIST1,BMP2,BMP4,SULF2,SULF1,TESC,FLI1,CYP26B1,TGFB3,THBS1,HAS2
GO: Biological Process	GO:0048608	reproductive structure development	2.359e-05	0.117	0.0004048	0.003678	22	483	SOX9,HTRA1,INHBA,ITGB8,PRDM1,SLIT2,BMP4,KITLG,BASP1,SULF1,ARID5B,FGF7,FGF10,FOXC1,MAMLD1,WT1,NR2F2,CYR61,STC2,FSHR,EPAS1,PRLR
GO: Biological Process	GO:0001656	metanephros development	2.38e-05	0.118	0.0004071	0.003699	9	92	MYC,SOX9,SPRY1,SLIT2,BMP4,GPC3,BASP1,FGF10,WT1
GO: Biological Process	GO:0010595	positive regulation of endothelial cell migration	2.415e-05	0.1198	0.0004116	0.00374	8	71	ETS1,PTK2B,BMP4,AMOT,VEGFC,THBS1,CCBE1,PRKD1
GO: Biological Process	GO:0072111	cell proliferation involved in kidney development	2.663e-05	0.1321	0.0004524	0.004111	5	22	MYC,BMP2,BMP4,GPC3,WT1
GO: Biological Process	GO:0061458	reproductive system development	2.673e-05	0.1326	0.0004525	0.004111	22	487	SOX9,HTRA1,INHBA,ITGB8,PRDM1,SLIT2,BMP4,KITLG,BASP1,SULF1,ARID5B,FGF7,FGF10,FOXC1,MAMLD1,WT1,NR2F2,CYR61,STC2,FSHR,EPAS1,PRLR
GO: Biological Process	GO:0010092	specification of organ identity	2.688e-05	0.1333	0.0004534	0.00412	6	36	SPRY1,ISL1,MEF2C,BMP2,BMP4,FGF10
GO: Biological Process	GO:0006915	apoptotic process	2.718e-05	0.1348	0.0004557	0.00414	56	1923	GABRB2,MYC,SOX9,NRG1,PDE3A,INHBA,ETS1,MECOM,ZNF385B,ISL1,GDF10,GADD45A,MEF2C,TIAM2,TWIST1,NELL1,PTK2B,SLIT2,BMP2,CSRNP1,BMP4,BTG2,KITLG,CXCR4,SULF1,ARNT2,KCNMA1,FGF10,VAV3,CXCL12,PMAIP1,FOXC1,PRUNE2,FN1,PHLDA1,SEPT4,NTRK2,DUSP6,WT1,NR4A3,CHST11,ZMAT4,NUAK2,TGFA,IVNS1ABP,TGFB3,THBS1,EFNA5,IGFBP3,CYR61,TLE1,ANKRD1,PRKCD,CTGF,PRKD1,PRLR
GO: Biological Process	GO:0072089	stem cell proliferation	2.722e-05	0.135	0.0004557	0.00414	12	168	MYC,SOX9,MECOM,BMP2,BMP4,KITLG,GPC3,FGF7,VEGFC,TBX18,PAX6,EML1
GO: Biological Process	GO:0032270	positive regulation of cellular protein metabolic process	2.728e-05	0.1353	0.0004557	0.00414	47	1512	MYC,SOX9,NRG1,TRABD2B,INHBA,DAB1,ISL1,PTGER3,GDF10,GADD45A,MEF2C,FZD1,FZD7,NELL1,PTK2B,BMP2,BMP4,KITLG,CXCR4,FGF7,FGF10,BCAR3,PMAIP1,VEGFC,FAM129A,FLT1,FN1,SEPT4,GPR37,NTRK2,DUSP6,TGFA,TGFB3,THBS1,THBS4,IGF2,EFNA5,IGFBP3,CYR61,P2RY1,CCBE1,FSHR,AUTS2,PRKCD,CTGF,PRKD1,PRLR
GO: Biological Process	GO:0071774	response to fibroblast growth factor	2.783e-05	0.138	0.0004632	0.004209	11	142	SPRY1,SULF2,SULF1,FGF7,FGF10,FLRT3,FLRT2,DUSP6,THBS1,OTX2,CTGF
GO: Biological Process	GO:0048167	regulation of synaptic plasticity	2.887e-05	0.1432	0.0004789	0.004351	12	169	LRRTM1,MEF2C,PTK2B,CNTN4,NTRK2,GRIA1,NLGN1,SHANK2,EGR2,DGKI,SNAP25,ATP2B2
GO: Biological Process	GO:1902532	negative regulation of intracellular signal transduction	2.933e-05	0.1455	0.0004849	0.004406	22	490	MYC,SPRY1,DAB1,MECOM,LRRTM1,LRRC4,TWIST1,SLIT2,BMP4,UCHL1,FLRT3,FLRT2,CXCL12,DUSP4,DUSP6,CASQ2,IVNS1ABP,THBS1,ARAP3,TLE1,SPRY4,PRKCD
GO: Biological Process	GO:0042981	regulation of apoptotic process	3.063e-05	0.1519	0.0005036	0.004576	47	1519	GABRB2,MYC,SOX9,NRG1,PDE3A,INHBA,ETS1,ISL1,GDF10,GADD45A,MEF2C,TIAM2,TWIST1,NELL1,PTK2B,SLIT2,BMP2,BMP4,BTG2,KITLG,ARNT2,KCNMA1,FGF10,VAV3,CXCL12,PMAIP1,FOXC1,FN1,PHLDA1,SEPT4,NTRK2,DUSP6,WT1,NR4A3,CHST11,NUAK2,TGFA,IVNS1ABP,TGFB3,THBS1,IGFBP3,CYR61,TLE1,ANKRD1,PRKCD,CTGF,PRLR
GO: Biological Process	GO:0051149	positive regulation of muscle cell differentiation	3.081e-05	0.1528	0.0005036	0.004576	9	95	NRG1,MEF2C,BMP4,CXCL12,TSHZ3,CYP26B1,EFNB2,IGFBP3,CTNNA2
GO: Biological Process	GO:0060538	skeletal muscle organ development	3.085e-05	0.153	0.0005036	0.004576	13	198	MYC,MEF2C,TWIST1,BTG2,BASP1,FLNB,CYP26B1,WT1,NR2F2,HIVEP3,EGR2,ANKRD1,ASB2
GO: Biological Process	GO:1902533	positive regulation of intracellular signal transduction	3.086e-05	0.1531	0.0005036	0.004576	34	958	ABRA,SOX9,NRG1,ISL1,GADD45A,FZD7,PTK2B,BMP2,BMP4,KITLG,CXCR4,FGF10,PMAIP1,FLT1,SEPT4,LMCD1,GPR37,NTRK2,DUSP6,NLGN1,TGFA,TGFB3,THBS1,IGF2,IGFBP3,P2RY1,ANKRD1,FSHR,DGKI,PRKCD,CTGF,PRKD1,PRLR,CDH13
GO: Biological Process	GO:0010463	mesenchymal cell proliferation	3.123e-05	0.1549	0.0005062	0.0046	7	54	MYC,SOX9,BMP2,BMP4,GPC3,FGF7,TBX18
GO: Biological Process	GO:0001754	eye photoreceptor cell differentiation	3.123e-05	0.1549	0.0005062	0.0046	7	54	SOX9,TULP1,PRDM1,NTRK2,OTX2,NKD1,PAX6
GO: Biological Process	GO:0051247	positive regulation of protein metabolic process	3.155e-05	0.1565	0.0005093	0.004628	49	1611	MYC,SOX9,NRG1,TRABD2B,INHBA,DAB1,ISL1,PTGER3,GDF10,GADD45A,MEF2C,FZD1,FZD7,NELL1,PTK2B,BMP2,BMP4,KITLG,GPC3,CXCR4,FGF7,FGF10,BCAR3,PMAIP1,VEGFC,FAM129A,FLT1,FN1,SEPT4,GPR37,NTRK2,DUSP6,TGFA,TGFB3,THBS1,THBS4,IGF2,EFNA5,IGFBP3,NKD1,CYR61,P2RY1,CCBE1,FSHR,AUTS2,PRKCD,CTGF,PRKD1,PRLR
GO: Biological Process	GO:0034405	response to fluid shear stress	3.163e-05	0.1569	0.0005093	0.004628	6	37	ETS1,MEF2C,PTK2B,PLAU,TGFB3,HAS2
GO: Biological Process	GO:0010594	regulation of endothelial cell migration	3.203e-05	0.1589	0.0005142	0.004672	10	119	ETS1,PTK2B,SLIT2,BMP4,AMOT,VEGFC,NR2F2,THBS1,CCBE1,PRKD1
GO: Biological Process	GO:0031589	cell-substrate adhesion	3.305e-05	0.1639	0.0005277	0.004795	17	322	SMOC2,ITGB8,FZD7,PTK2B,PLAU,VEGFC,VWC2,COL8A1,FN1,CCDC80,THBS1,EFNA5,CYR61,CTGF,HAS2,CDH13,SEMA3E
GO: Biological Process	GO:1901700	response to oxygen-containing compound	3.309e-05	0.1641	0.0005277	0.004795	49	1614	TPO,SOX9,PDE3A,INHBA,ETS1,GCH1,GCNT1,PTGER3,CHRM2,MEF2C,PRDM1,FZD1,FZD7,PTK2B,SLIT2,BMP4,QRFPR,BTG2,ARNT2,KCNMA1,FGF10,PLAU,TESC,CXCL12,COL1A2,VSNL1,CYP26B1,GPR22,FN1,KLF6,GPR37,FOSB,FOSL2,NTRK2,WT1,NR4A3,NR2F2,TGFB3,THBS1,IGF2,EFNA5,STC2,EGR2,ANKRD1,PRKCD,CTGF,ATP2A2,ATP2B1,PRLR
GO: Biological Process	GO:0043405	regulation of MAP kinase activity	3.437e-05	0.1705	0.0005452	0.004954	18	356	NRG1,SPRY1,GADD45A,PTK2B,BMP2,BMP4,KITLG,CXCR4,UCHL1,FGF10,FLT1,DUSP4,DUSP6,TGFA,TGFB3,THBS1,SPRY4,PRKCD
GO: Biological Process	GO:0003128	heart field specification	3.44e-05	0.1706	0.0005452	0.004954	4	12	ISL1,MEF2C,BMP2,BMP4
GO: Biological Process	GO:0043549	regulation of kinase activity	3.554e-05	0.1763	0.0005602	0.00509	31	842	NRG1,SPRY1,DAB1,LRRTM1,LRRC4,GADD45A,NELL1,PTK2B,BMP2,BMP4,KITLG,CXCR4,UCHL1,FGF10,VAV3,TESC,FLRT3,FLRT2,FLT1,DUSP4,DUSP6,NR2F2,TGFA,TGFB3,THBS1,IGF2,EFNA5,CYR61,SPRY4,PRKCD,PRLR
GO: Biological Process	GO:0098742	cell-cell adhesion via plasma-membrane adhesion molecules	3.557e-05	0.1764	0.0005602	0.00509	14	230	DAB1,CLSTN2,TENM2,BMP2,PCDH18,DSC3,FAT3,NLGN1,CBLN1,TENM3,CDH4,PCDH9,CDH11,CDH13
GO: Biological Process	GO:0030500	regulation of bone mineralization	3.614e-05	0.1792	0.0005672	0.005154	8	75	SOX9,MEF2C,TWIST1,NELL1,PTK2B,BMP2,BMP4,TGFB3
GO: Biological Process	GO:0009967	positive regulation of signal transduction	3.845e-05	0.1907	0.0006016	0.005466	46	1488	MYC,ABRA,SOX9,NRG1,PAG1,INHBA,ISL1,GDF10,GADD45A,FZD7,PTK2B,BMP2,BMP4,SULF2,KITLG,GPC3,CXCR4,SULF1,GRAP2,FGF10,VAV3,PMAIP1,FLT1,SEPT4,LMCD1,GPR37,NTRK2,DUSP6,NLGN1,TGFA,TGFB3,THBS1,IGF2,IGFBP3,NKD1,CYR61,P2RY1,CCBE1,ANKRD1,FSHR,DGKI,PRKCD,CTGF,PRKD1,PRLR,CDH13
GO: Biological Process	GO:0048010	vascular endothelial growth factor receptor signaling pathway	3.949e-05	0.1959	0.000616	0.005597	9	98	PTK2B,BMP4,SULF1,FGF10,VAV3,FOXC1,VEGFC,FLT1,PRKD1
GO: Biological Process	GO:0001755	neural crest cell migration	3.974e-05	0.1971	0.000618	0.005615	7	56	ISL1,TWIST1,KITLG,SEMA3C,SEMA3D,PAX6,SEMA3E
GO: Biological Process	GO:0003006	developmental process involved in reproduction	4.044e-05	0.2006	0.0006269	0.005696	28	728	SOX9,PDE3A,HTRA1,INHBA,ITGB8,PRDM1,PTK2B,SLIT2,BMP4,NELL2,KITLG,BASP1,CXCR4,SULF1,ARID5B,FGF7,FGF10,CXCL12,FOXC1,SEPT4,MAMLD1,WT1,NR2F2,CYR61,STC2,FSHR,EPAS1,PRLR
GO: Biological Process	GO:0051968	positive regulation of synaptic transmission, glutamatergic	4.182e-05	0.2074	0.0006444	0.005855	5	24	PTK2B,NTRK2,GRIA4,NLGN1,SHANK2
GO: Biological Process	GO:0046903	secretion	4.183e-05	0.2075	0.0006444	0.005855	40	1228	MYC,NRG1,PDE4C,INHBA,ISL1,PTGER3,MEF2C,TWIST1,NELL2,NRXN3,KCNMA1,FGF7,FGF10,SYT13,CXCL12,VEGFC,VSNL1,ANK1,FN1,NTRK2,SYT6,APBA1,NR4A3,NLGN1,CBLN1,TGFB3,THBS1,IGF2,EFNA5,P2RY1,TRIM9,ANKRD1,DGKI,CTGF,TNFAIP2,PAX6,SNAP25,ATP2A2,ATP2B2,PRLR
GO: Biological Process	GO:0045995	regulation of embryonic development	4.259e-05	0.2112	0.000654	0.005942	10	123	LAMA1,FZD1,FZD7,BMP4,SULF1,AMOT,DUSP6,TBX18,OTX2,NKD1
GO: Biological Process	GO:1904018	positive regulation of vasculature development	4.342e-05	0.2154	0.0006647	0.00604	11	149	DDAH1,ETS1,ISL1,TWIST1,PTK2B,VEGFC,FLT1,THBS1,EFNB2,CCBE1,PRKD1
GO: Biological Process	GO:0035914	skeletal muscle cell differentiation	4.378e-05	0.2172	0.0006682	0.006072	8	77	MYC,MEF2C,BTG2,CYP26B1,HIVEP3,EGR2,ANKRD1,ASB2
GO: Biological Process	GO:0072193	ureter smooth muscle cell differentiation	4.543e-05	0.2253	0.0006883	0.006254	3	5	SOX9,BMP4,TSHZ3
GO: Biological Process	GO:0072191	ureter smooth muscle development	4.543e-05	0.2253	0.0006883	0.006254	3	5	SOX9,BMP4,TSHZ3
GO: Biological Process	GO:0061448	connective tissue development	4.552e-05	0.2258	0.0006883	0.006254	15	266	SOX9,ITGB8,MEF2C,BMP2,BMP4,SULF2,SULF1,ARID5B,SOX6,WT1,CHST11,CREB5,THBS1,CYR61,CTGF
GO: Biological Process	GO:0009798	axis specification	4.636e-05	0.23	0.000699	0.006351	9	100	BMP4,GPC3,BASP1,COBL,FGF10,WT1,TBX18,OTX2,PAX6
GO: Biological Process	GO:0030278	regulation of ossification	4.656e-05	0.2309	0.0006998	0.006359	13	206	SOX9,GDF10,MEF2C,TWIST1,FZD1,NELL1,PTK2B,BMP2,BMP4,TGFB3,CYR61,EGR2,PRKD1
GO: Biological Process	GO:1901698	response to nitrogen compound	4.956e-05	0.2458	0.0007427	0.006748	34	981	GABRB2,MYC,TPO,SOX9,PDE3A,GCNT1,CHRM2,SLC7A11,MEF2C,FZD1,PTK2B,SLIT2,BMP4,QRFPR,BTG2,PLAU,CXCL12,PMAIP1,COL1A2,GPR22,KLF6,FOSB,NTRK2,WT1,CASQ2,NR4A3,THBS1,IGF2,STC2,EGR2,PRKCD,CTGF,ATP2A2,PRLR
GO: Biological Process	GO:0043616	keratinocyte proliferation	5.006e-05	0.2483	0.0007479	0.006796	6	40	FGF7,FGF10,EFNB2,PRKD1,HAS2,CDH13
GO: Biological Process	GO:0007265	Ras protein signal transduction	5.031e-05	0.2495	0.0007494	0.006809	17	333	ABRA,NRG1,SPRY1,RHOU,TIAM2,KITLG,GRAP2,CDC42EP2,FGF10,VAV3,COL1A2,ARHGEF28,CDC42EP3,ARAP3,DGKI,PRKD1,CDH13
GO: Biological Process	GO:0001945	lymph vessel development	5.156e-05	0.2558	0.0007634	0.006937	5	25	FOXC1,VEGFC,NR2F2,EFNB2,CCBE1
GO: Biological Process	GO:0003203	endocardial cushion morphogenesis	5.156e-05	0.2558	0.0007634	0.006937	5	25	SOX9,ISL1,TWIST1,BMP2,TGFB3
GO: Biological Process	GO:0010977	negative regulation of neuron projection development	5.212e-05	0.2585	0.0007694	0.006991	11	152	DAB1,KIAA0319,XYLT1,SLIT2,NTM,SEMA3C,FAT3,NLGN1,NR2F1,SEMA3D,SEMA3E
GO: Biological Process	GO:0016358	dendrite development	5.405e-05	0.2681	0.0007956	0.007229	14	239	NRG1,MAP1B,MAP2,DAB1,MEF2C,TULP1,KIAA0319,COBL,FAT3,NTRK2,NLGN1,SLITRK5,CTNNA2,DCLK1
GO: Biological Process	GO:0001503	ossification	5.571e-05	0.2763	0.0008171	0.007424	19	404	SOX9,GDF10,MEF2C,TWIST1,FZD1,NELL1,PTK2B,BMP2,BMP4,GPC3,FOXC1,TGFB3,IGF2,IGFBP3,CYR61,EGR2,CTGF,PRKD1,CDH11
GO: Biological Process	GO:0060688	regulation of morphogenesis of a branching structure	5.601e-05	0.2778	0.0008171	0.007424	7	59	SOX9,ETV4,BMP4,SULF1,FGF7,FGF10,NTN4
GO: Biological Process	GO:0051966	regulation of synaptic transmission, glutamatergic	5.601e-05	0.2778	0.0008171	0.007424	7	59	MEF2C,PTK2B,NTRK2,GRIA4,NLGN1,SHANK2,DGKI
GO: Biological Process	GO:0010001	glial cell differentiation	5.675e-05	0.2815	0.0008231	0.007479	13	210	SOX9,NRG1,GAP43,DAB1,BMP2,BMP4,CXCR4,FGF10,SOX6,NTRK2,OTX2,EGR2,PAX6
GO: Biological Process	GO:0048839	inner ear development	5.675e-05	0.2815	0.0008231	0.007479	13	210	GABRB2,SOX9,BMP2,BMP4,KCNK3,KCNMA1,FGF10,MAFB,NR4A3,TGFB3,TBX18,OTX2,ATP2B2
GO: Biological Process	GO:0051049	regulation of transport	5.704e-05	0.2829	0.0008249	0.007495	56	1975	MYC,NRG1,PDE4C,MYLK,MAP1B,INHBA,ISL1,LRRTM1,PTGER3,MEF2C,RHOU,INPP4B,TULP1,TWIST1,FZD1,FZD7,PTK2B,BMP4,NELL2,SULF2,GPC3,KCND3,CXCR4,KCNMA1,KCNQ2,FGF10,TESC,SYT13,CXCL12,PMAIP1,VEGFC,VSNL1,FN1,NTRK2,SYT6,CASQ2,NR4A3,NLGN1,TGFB3,THBS1,EFNA5,P2RY1,STC2,TRIM9,ANKRD1,CD47,TSPAN13,KCNIP4,PRKCD,PRKD1,CACNG4,PAX6,SNAP25,ATP2A2,ATP2B2,CDH13
GO: Biological Process	GO:0050772	positive regulation of axonogenesis	5.775e-05	0.2865	0.0008314	0.007554	8	80	NRG1,MAP1B,SLIT2,CXCL12,FN1,NTRK2,EFNA5,CDH4
GO: Biological Process	GO:0003170	heart valve development	5.783e-05	0.2868	0.0008314	0.007554	6	41	SOX9,MEF2C,TWIST1,PRDM1,BMP2,CYR61
GO: Biological Process	GO:0001936	regulation of endothelial cell proliferation	5.855e-05	0.2904	0.0008393	0.007627	9	103	BMP2,BMP4,SULF1,CXCL12,NR2F2,THBS1,THBS4,PRKD1,CDH13
GO: Biological Process	GO:0010770	positive regulation of cell morphogenesis involved in differentiation	6.287e-05	0.3118	0.0008987	0.008166	12	183	NRG1,MAP1B,TWIST1,SLIT2,BMP2,CXCL12,FN1,NTRK2,TGFB3,EFNA5,HAS2,CDH4
GO: Biological Process	GO:0048644	muscle organ morphogenesis	6.316e-05	0.3133	0.0009003	0.00818	8	81	NRG1,MYLK,ISL1,FZD1,BMP2,ARID5B,FOXC1,ANKRD1
GO: Biological Process	GO:0048593	camera-type eye morphogenesis	6.392e-05	0.317	0.0009084	0.008254	10	129	SOX9,MAN2A1,TWIST1,BMP4,BCAR3,COL8A1,FLT1,FAT3,TENM3,PAX6
GO: Biological Process	GO:0033673	negative regulation of kinase activity	6.641e-05	0.3294	0.00094	0.008542	15	275	SPRY1,LRRTM1,LRRC4,GADD45A,NELL1,BMP4,UCHL1,TESC,FLRT3,FLRT2,DUSP4,DUSP6,NR2F2,SPRY4,PRKCD
GO: Biological Process	GO:1902667	regulation of axon guidance	6.652e-05	0.33	0.00094	0.008542	6	42	SLIT2,PLXNA2,CXCL12,SEMA3C,SEMA3D,SEMA3E
GO: Biological Process	GO:0072189	ureter development	6.775e-05	0.336	0.0009507	0.008638	4	14	SOX9,BMP4,TSHZ3,TBX18
GO: Biological Process	GO:0002062	chondrocyte differentiation	6.809e-05	0.3377	0.0009507	0.008638	9	105	SOX9,MEF2C,BMP2,BMP4,SULF2,SULF1,SOX6,CHST11,CTGF
GO: Biological Process	GO:0090100	positive regulation of transmembrane receptor protein serine/threonine kinase signaling pathway	6.809e-05	0.3377	0.0009507	0.008638	9	105	INHBA,GDF10,BMP2,BMP4,GPC3,SULF1,TGFB3,THBS1,CYR61
GO: Biological Process	GO:0050680	negative regulation of epithelial cell proliferation	6.823e-05	0.3384	0.0009507	0.008638	10	130	SOX9,ETV4,MEF2C,BMP4,GPC3,SULF1,NR2F2,THBS1,EFNB2,PAX6
GO: Biological Process	GO:0050921	positive regulation of chemotaxis	6.823e-05	0.3384	0.0009507	0.008638	10	130	PTK2B,SLIT2,FGF10,CXCL12,VEGFC,FN1,THBS1,THBS4,PRKD1,CDH13
GO: Biological Process	GO:0001505	regulation of neurotransmitter levels	6.883e-05	0.3414	0.0009563	0.008689	13	214	COLQ,MEF2C,NRXN3,SYT13,NTRK2,SYT6,APBA1,NLGN1,TRIM9,FSHR,DGKI,SNAP25,ATP2A2
GO: Biological Process	GO:0032970	regulation of actin filament-based process	6.992e-05	0.3468	0.0009688	0.008803	17	342	WIPF3,PTGER3,MEF2C,PTK2B,SLIT2,AMOT,CDC42EP2,CXCL12,EVL,CASQ2,CDC42EP3,EFNA5,FRMD6,PRKCD,CTGF,ATP2A2,SEMA3E
GO: Biological Process	GO:0010469	regulation of receptor activity	7.279e-05	0.3611	0.001006	0.009139	10	131	MEF2C,PTK2B,PLAU,CASQ2,NLGN1,TGFA,IGF2,P2RY1,PRKCD,CACNG4
GO: Biological Process	GO:0060548	negative regulation of cell death	7.364e-05	0.3653	0.001015	0.009219	34	1001	GABRB2,MYC,SOX9,NRG1,PDE3A,MECOM,ISL1,MEF2C,TWIST1,PTK2B,BMP4,BTG2,KITLG,ARNT2,FGF10,CXCL12,FOXC1,FN1,GPR37,NTRK2,WT1,NR4A3,CHST11,NUAK2,TGFA,IVNS1ABP,TGFB3,THBS1,CYR61,TLE1,PRKCD,CTGF,PRKD1,PRLR
GO: Biological Process	GO:0043410	positive regulation of MAPK cascade	7.495e-05	0.3717	0.00103	0.009357	22	522	NRG1,GADD45A,FZD7,PTK2B,BMP2,BMP4,KITLG,CXCR4,FGF10,FLT1,GPR37,NTRK2,DUSP6,TGFA,TGFB3,THBS1,IGF2,IGFBP3,P2RY1,FSHR,PRKCD,CTGF
GO: Biological Process	GO:0010563	negative regulation of phosphorus metabolic process	7.791e-05	0.3864	0.001065	0.009673	24	599	MYC,SPRY1,INHBA,MECOM,LRRTM1,LRRC4,PTGER3,GADD45A,TWIST1,NELL1,SLIT2,BMP4,UCHL1,TESC,FLRT3,FLRT2,FAM129A,DUSP4,DUSP6,NR2F2,IGFBP3,SPRY4,PRKCD,PAX6
GO: Biological Process	GO:0045936	negative regulation of phosphate metabolic process	7.791e-05	0.3864	0.001065	0.009673	24	599	MYC,SPRY1,INHBA,MECOM,LRRTM1,LRRC4,PTGER3,GADD45A,TWIST1,NELL1,SLIT2,BMP4,UCHL1,TESC,FLRT3,FLRT2,FAM129A,DUSP4,DUSP6,NR2F2,IGFBP3,SPRY4,PRKCD,PAX6
GO: Biological Process	GO:0070167	regulation of biomineral tissue development	8.198e-05	0.4066	0.001117	0.01015	8	84	SOX9,MEF2C,TWIST1,NELL1,PTK2B,BMP2,BMP4,TGFB3
GO: Biological Process	GO:0045766	positive regulation of angiogenesis	8.27e-05	0.4102	0.001124	0.01021	10	133	DDAH1,ETS1,ISL1,TWIST1,PTK2B,VEGFC,FLT1,THBS1,CCBE1,PRKD1
GO: Biological Process	GO:0021983	pituitary gland development	8.704e-05	0.4317	0.00118	0.01072	6	44	ETS1,ISL1,BMP2,BMP4,FGF10,PAX6
GO: Biological Process	GO:0035860	glial cell-derived neurotrophic factor receptor signaling pathway	8.973e-05	0.445	0.001209	0.01099	3	6	GFRA1,SULF2,SULF1
GO: Biological Process	GO:1901490	regulation of lymphangiogenesis	8.973e-05	0.445	0.001209	0.01099	3	6	FOXC1,VEGFC,CCBE1
GO: Biological Process	GO:0030282	bone mineralization	9.113e-05	0.452	0.00122	0.01109	9	109	SOX9,MEF2C,TWIST1,NELL1,PTK2B,BMP2,BMP4,GPC3,TGFB3
GO: Biological Process	GO:0021781	glial cell fate commitment	9.117e-05	0.4522	0.00122	0.01109	4	15	SOX9,NRG1,SOX6,PAX6
GO: Biological Process	GO:2000725	regulation of cardiac muscle cell differentiation	9.153e-05	0.454	0.00122	0.01109	5	28	NRG1,MEF2C,BMP2,BMP4,EFNB2
GO: Biological Process	GO:0060445	branching involved in salivary gland morphogenesis	9.153e-05	0.454	0.00122	0.01109	5	28	LAMA1,FGF7,FGF10,SEMA3C,NTN4
GO: Biological Process	GO:0032101	regulation of response to external stimulus	9.453e-05	0.4689	0.001257	0.01142	34	1014	HTRA1,MYLK,ETS1,ISL1,PTGER3,PRDM1,XYLT1,PTK2B,SLIT2,CXCR4,UCHL1,FGF7,FGF10,PLAU,PLXNA2,CXCL12,NPY,VEGFC,SEMA3C,STAB2,FN1,LMCD1,SEMA3D,THBS1,THBS4,EFNB2,FEZ1,CD47,PRKCD,PRKD1,CTNNA2,ASB2,CDH13,SEMA3E
GO: Biological Process	GO:0050900	leukocyte migration	9.718e-05	0.482	0.001289	0.01171	18	386	GCNT1,ITGA9,PTGER3,SLC7A11,PTK2B,SLIT2,KITLG,CXCR4,VAV3,CXCL12,COL1A2,VEGFC,FLT1,FN1,THBS1,THBS4,CD47,SLC7A5
GO: Biological Process	GO:0007269	neurotransmitter secretion	9.802e-05	0.4862	0.001293	0.01175	11	163	MEF2C,NRXN3,SYT13,NTRK2,SYT6,APBA1,NLGN1,TRIM9,DGKI,SNAP25,ATP2A2
GO: Biological Process	GO:0099643	signal release from synapse	9.802e-05	0.4862	0.001293	0.01175	11	163	MEF2C,NRXN3,SYT13,NTRK2,SYT6,APBA1,NLGN1,TRIM9,DGKI,SNAP25,ATP2A2
GO: Biological Process	GO:0071772	response to BMP	0.0001035	0.5135	0.001357	0.01233	11	164	HTRA1,GDF10,FZD1,BMP2,BMP4,GPC3,KCND3,SULF1,VWC2,FN1,CYR61
GO: Biological Process	GO:0071773	cellular response to BMP stimulus	0.0001035	0.5135	0.001357	0.01233	11	164	HTRA1,GDF10,FZD1,BMP2,BMP4,GPC3,KCND3,SULF1,VWC2,FN1,CYR61
GO: Biological Process	GO:0030099	myeloid cell differentiation	0.0001037	0.5144	0.001357	0.01233	18	388	MYC,INHBA,PABPC4,ETS1,MEF2C,INPP4B,PTK2B,BMP4,KITLG,GPC3,MAFB,TESC,SOX6,FLI1,ANK1,LMO2,FSHR,EPAS1
GO: Biological Process	GO:0045445	myoblast differentiation	0.0001052	0.5219	0.001373	0.01248	8	87	SOX9,NRG1,ISL1,MEF2C,BMP4,IGFBP3,ASB2,EPAS1
GO: Biological Process	GO:0010837	regulation of keratinocyte proliferation	0.0001091	0.5411	0.00142	0.01291	5	29	FGF7,FGF10,EFNB2,PRKD1,HAS2
GO: Biological Process	GO:0042698	ovulation cycle	0.0001126	0.5584	0.001462	0.01328	10	138	INHBA,ETS1,SLIT2,BMP4,KITLG,FGF7,FOXC1,TGFB3,FSHR,HAS2
GO: Biological Process	GO:0051146	striated muscle cell differentiation	0.0001156	0.5734	0.001497	0.0136	15	289	NRG1,MYH11,MEF2C,BMP2,BMP4,UCHL1,CXCL12,SOX6,CYP26B1,WT1,CASQ2,ADAM12,IGF2,EFNB2,ANKRD1
GO: Biological Process	GO:0048545	response to steroid hormone	0.0001186	0.5881	0.001531	0.01392	23	577	ETS1,RGS9,ISL1,PTGER3,SLIT2,BMP4,ARNT2,KCNMA1,FGF10,FN1,FOSB,FOSL2,NTRK2,NR4A3,NR2F1,NR2F2,TGFB3,THBS1,IGF2,FSHR,PAPPA,CTGF,ATP2B1
GO: Biological Process	GO:0007158	neuron cell-cell adhesion	0.00012	0.595	0.001541	0.01401	4	16	NRXN3,CNTN4,NLGN1,ASTN1
GO: Biological Process	GO:0040037	negative regulation of fibroblast growth factor receptor signaling pathway	0.00012	0.595	0.001541	0.01401	4	16	SPRY1,SULF2,SULF1,THBS1
GO: Biological Process	GO:0035265	organ growth	0.0001217	0.6034	0.001559	0.01417	11	167	SOX9,NRG1,MEF2C,BASP1,FGF7,FGF10,FOXC1,DUSP6,WT1,THBS1,PRLR
GO: Biological Process	GO:0006029	proteoglycan metabolic process	0.0001236	0.6128	0.001579	0.01435	8	89	HS6ST2,XYLT1,BMP2,SULF2,CHST15,SULF1,HS3ST3B1,CHST11
GO: Biological Process	GO:0051216	cartilage development	0.0001271	0.6303	0.00162	0.01472	12	197	SOX9,ITGB8,MEF2C,BMP2,BMP4,SULF2,SULF1,SOX6,CHST11,THBS1,CYR61,CTGF
GO: Biological Process	GO:0006939	smooth muscle contraction	0.0001288	0.6389	0.001638	0.01489	9	114	MYH11,MYLK,PTGER3,CHRM2,SULF2,SULF1,KCNMA1,TSHZ3,FLT1
GO: Biological Process	GO:0045669	positive regulation of osteoblast differentiation	0.00014	0.6943	0.001776	0.01613	7	68	GDF10,MEF2C,NELL1,BMP2,BMP4,CYR61,PRKD1
GO: Biological Process	GO:0031214	biomineral tissue development	0.0001426	0.7075	0.001805	0.0164	10	142	SOX9,MEF2C,TWIST1,NELL1,PTK2B,BMP2,BMP4,GPC3,TGFB3,ATP2B2
GO: Biological Process	GO:0048705	skeletal system morphogenesis	0.0001484	0.7363	0.001874	0.01702	13	231	MYC,SOX9,MEF2C,TWIST1,CSRNP1,BMP4,ARID5B,CYP26B1,CHST11,TGFB3,THBS1,CTGF,HAS2
GO: Biological Process	GO:0061036	positive regulation of cartilage development	0.0001519	0.7533	0.001912	0.01737	5	31	SOX9,BMP2,BMP4,SOX6,CYR61
GO: Biological Process	GO:0060449	bud elongation involved in lung branching	0.0001551	0.7692	0.001947	0.01769	3	7	SPRY1,BMP4,FGF10
GO: Biological Process	GO:0060349	bone morphogenesis	0.0001559	0.7734	0.001953	0.01775	8	92	SOX9,MEF2C,TWIST1,BMP4,CYP26B1,TGFB3,THBS1,HAS2
GO: Biological Process	GO:0051147	regulation of muscle cell differentiation	0.0001579	0.7832	0.001973	0.01793	11	172	SOX9,NRG1,MEF2C,BMP2,BMP4,CXCL12,TSHZ3,CYP26B1,EFNB2,IGFBP3,CTNNA2
GO: Biological Process	GO:0048511	rhythmic process	0.0001587	0.787	0.001977	0.01797	17	366	INHBA,ETS1,PTGER3,TWIST1,SLIT2,BMP4,KITLG,KCNMA1,FGF7,FOXC1,NTRK2,NLGN1,TGFB3,EGR2,FSHR,PRKG2,HAS2
GO: Biological Process	GO:0072006	nephron development	0.0001601	0.7939	0.00199	0.01808	10	144	MYC,SOX9,MEF2C,BMP2,BMP4,SULF2,GPC3,BASP1,SULF1,WT1
GO: Biological Process	GO:0071900	regulation of protein serine/threonine kinase activity	0.0001632	0.8093	0.002023	0.01838	21	513	NRG1,SPRY1,GADD45A,NELL1,PTK2B,BMP2,BMP4,KITLG,CXCR4,UCHL1,FGF10,FLT1,DUSP4,DUSP6,NR2F2,TGFA,TGFB3,THBS1,IGF2,SPRY4,PRKCD
GO: Biological Process	GO:1901701	cellular response to oxygen-containing compound	0.0001649	0.8177	0.002039	0.01853	33	1001	TPO,SOX9,PDE3A,INHBA,ETS1,GCH1,PTGER3,CHRM2,MEF2C,PRDM1,FZD1,FZD7,PTK2B,SLIT2,BMP4,PLAU,TESC,COL1A2,VSNL1,CYP26B1,FN1,KLF6,GPR37,NTRK2,WT1,NR4A3,THBS1,IGF2,EFNA5,ANKRD1,PRKCD,ATP2B1,PRLR
GO: Biological Process	GO:0099531	presynaptic process involved in chemical synaptic transmission	0.0001662	0.8241	0.00205	0.01863	11	173	MEF2C,NRXN3,SYT13,NTRK2,SYT6,APBA1,NLGN1,TRIM9,DGKI,SNAP25,ATP2A2
GO: Biological Process	GO:0007626	locomotory behavior	0.0001687	0.8365	0.002076	0.01886	13	234	NRG1,DAB1,LRRTM1,UCHL1,KCNMA1,CXCL12,GPR37,APBA1,FSHR,ASTN1,LSAMP,SNAP25,ATP2B2
GO: Biological Process	GO:0035051	cardiocyte differentiation	0.0001694	0.8403	0.00208	0.0189	10	145	NRG1,MYH11,ISL1,MEF2C,TWIST1,BMP2,BMP4,SOX6,WT1,EFNB2
GO: Biological Process	GO:0032940	secretion by cell	0.0001722	0.8544	0.00211	0.01917	35	1090	PDE4C,INHBA,ISL1,PTGER3,MEF2C,TWIST1,NELL2,NRXN3,FGF7,FGF10,SYT13,CXCL12,VEGFC,VSNL1,ANK1,FN1,NTRK2,SYT6,APBA1,NR4A3,NLGN1,CBLN1,TGFB3,THBS1,IGF2,EFNA5,P2RY1,TRIM9,ANKRD1,DGKI,CTGF,TNFAIP2,PAX6,SNAP25,ATP2A2
GO: Biological Process	GO:0043069	negative regulation of programmed cell death	0.0001754	0.87	0.002143	0.01947	31	919	GABRB2,MYC,SOX9,NRG1,PDE3A,MECOM,ISL1,MEF2C,TWIST1,PTK2B,BMP4,BTG2,KITLG,ARNT2,FGF10,CXCL12,FOXC1,FN1,NTRK2,WT1,NR4A3,CHST11,NUAK2,TGFA,IVNS1ABP,TGFB3,THBS1,CYR61,TLE1,PRKCD,PRLR
GO: Biological Process	GO:0046660	female sex differentiation	0.0001792	0.8889	0.002184	0.01985	10	146	INHBA,SLIT2,BMP4,KITLG,ARID5B,FGF7,FGF10,FOXC1,WT1,FSHR
GO: Biological Process	GO:0048709	oligodendrocyte differentiation	0.0001812	0.8987	0.002197	0.01996	8	94	SOX9,NRG1,BMP4,CXCR4,SOX6,NTRK2,OTX2,PAX6
GO: Biological Process	GO:1901343	negative regulation of vasculature development	0.0001812	0.8987	0.002197	0.01996	8	94	BMP4,SULF1,AMOT,FOXC1,WT1,THBS1,THBS4,SEMA3E
GO: Biological Process	GO:0030010	establishment of cell polarity	0.0001904	0.9445	0.002304	0.02093	9	120	SPRY1,MAP1B,MAP2,LAMA1,PTK2B,AMOT,FGF10,CYP26B1,PAX6
GO: Biological Process	GO:0007229	integrin-mediated signaling pathway	0.000195	0.9672	0.002353	0.02138	8	95	ITGA9,ITGB8,NEDD9,PTK2B,VAV3,CD47,CTGF,PRKD1
GO: Biological Process	GO:0001558	regulation of cell growth	0.0001962	0.9734	0.002359	0.02143	19	445	NRG1,HTRA1,CRIM1,MAP1B,INHBA,PTK2B,SLIT2,PLXNA2,CXCL12,SEMA3C,FN1,WT1,SEMA3D,EFNA5,IGFBP3,CYR61,CTGF,CDH4,SEMA3E
GO: Biological Process	GO:2000727	positive regulation of cardiac muscle cell differentiation	0.0001964	0.9742	0.002359	0.02143	4	18	NRG1,MEF2C,BMP4,EFNB2
GO: Biological Process	GO:0001709	cell fate determination	0.0002013	0.9984	0.002411	0.02191	6	51	ISL1,MEF2C,BMP4,CYP26B1,OTX2,PAX6
GO: Biological Process	GO:0050731	positive regulation of peptidyl-tyrosine phosphorylation	0.0002029	1	0.002425	0.02204	11	177	NRG1,ISL1,PTK2B,KITLG,FGF7,FGF10,VEGFC,TGFA,THBS4,IGF2,EFNA5
GO: Biological Process	GO:0003179	heart valve morphogenesis	0.0002064	1	0.002449	0.02225	5	33	SOX9,MEF2C,TWIST1,BMP2,CYR61
GO: Biological Process	GO:0003338	metanephros morphogenesis	0.0002064	1	0.002449	0.02225	5	33	SOX9,BMP4,BASP1,FGF10,WT1
GO: Biological Process	GO:0030201	heparan sulfate proteoglycan metabolic process	0.0002064	1	0.002449	0.02225	5	33	HS6ST2,XYLT1,SULF2,SULF1,HS3ST3B1
GO: Biological Process	GO:0071407	cellular response to organic cyclic compound	0.0002095	1	0.00248	0.02254	22	561	GABRB2,PDE3A,INHBA,ISL1,PTGER3,MEF2C,FZD1,BMP2,BMP4,PLAU,KLF6,NTRK2,WT1,CASQ2,NR4A3,NR2F1,NR2F2,EFNA5,P2RY1,ANKRD1,FSHR,ATP2B1
GO: Biological Process	GO:0002262	myeloid cell homeostasis	0.0002116	1	0.002498	0.0227	10	149	INHBA,ETS1,MECOM,BMP4,KITLG,MAFB,SOX6,ANK1,LMO2,EPAS1
GO: Biological Process	GO:0001935	endothelial cell proliferation	0.0002157	1	0.002542	0.02309	9	122	BMP2,BMP4,SULF1,CXCL12,NR2F2,THBS1,THBS4,PRKD1,CDH13
GO: Biological Process	GO:0060415	muscle tissue morphogenesis	0.0002191	1	0.002575	0.0234	7	73	NRG1,MYLK,ISL1,FZD1,BMP2,FOXC1,ANKRD1
GO: Biological Process	GO:0045667	regulation of osteoblast differentiation	0.0002294	1	0.002684	0.02438	9	123	GDF10,MEF2C,TWIST1,FZD1,NELL1,BMP2,BMP4,CYR61,PRKD1
GO: Biological Process	GO:0001704	formation of primary germ layer	0.0002294	1	0.002684	0.02438	9	123	INHBA,FZD7,BMP4,FOXC1,COL8A1,FN1,DUSP4,DUSP6,NR4A3
GO: Biological Process	GO:0003139	secondary heart field specification	0.000245	1	0.002829	0.0257	3	8	ISL1,MEF2C,BMP4
GO: Biological Process	GO:0051547	regulation of keratinocyte migration	0.000245	1	0.002829	0.0257	3	8	FGF7,FGF10,HAS2
GO: Biological Process	GO:0072497	mesenchymal stem cell differentiation	0.000245	1	0.002829	0.0257	3	8	SOX9,FZD1,SOX6
GO: Biological Process	GO:0051549	positive regulation of keratinocyte migration	0.000245	1	0.002829	0.0257	3	8	FGF7,FGF10,HAS2
GO: Biological Process	GO:0060231	mesenchymal to epithelial transition	0.0002455	1	0.002829	0.0257	4	19	FZD7,BMP4,BASP1,WT1
GO: Biological Process	GO:0072074	kidney mesenchyme development	0.0002455	1	0.002829	0.0257	4	19	MYC,BMP4,BASP1,WT1
GO: Biological Process	GO:0048771	tissue remodeling	0.0002464	1	0.002829	0.0257	11	181	MEF2C,INPP4B,PTK2B,FGF10,FOXC1,SEMA3C,TGFB3,LIPA,THBS4,FSHR,EPAS1
GO: Biological Process	GO:0007163	establishment or maintenance of cell polarity	0.0002464	1	0.002829	0.0257	11	181	SPRY1,MAP1B,MAP2,LAMA1,PTK2B,LHX2,AMOT,FGF10,CYP26B1,ANK1,PAX6
GO: Biological Process	GO:0030879	mammary gland development	0.0002487	1	0.002848	0.02588	10	152	SOX9,NRG1,ETV4,SLIT2,BMP4,FGF10,TGFA,TGFB3,ATP2B2,PRLR
GO: Biological Process	GO:0006836	neurotransmitter transport	0.0002516	1	0.002875	0.02613	12	212	SLC6A19,MEF2C,NRXN3,SYT13,NTRK2,SYT6,APBA1,NLGN1,TRIM9,DGKI,SNAP25,ATP2A2
GO: Biological Process	GO:0001701	in utero embryonic development	0.0002525	1	0.002879	0.02616	18	417	MAN2A1,MECOM,LRP1B,TWIST1,PRDM1,SLIT2,BMP2,AMOT,ARNT2,FOXC1,SOX6,TSHZ3,DSC3,APBA1,NR2F2,TGFB3,CYR61,EPAS1
GO: Biological Process	GO:0033674	positive regulation of kinase activity	0.0002538	1	0.002887	0.02623	21	530	NRG1,DAB1,GADD45A,NELL1,PTK2B,BMP2,BMP4,KITLG,CXCR4,FGF10,VAV3,FLT1,DUSP6,TGFA,TGFB3,THBS1,IGF2,EFNA5,CYR61,PRKCD,PRLR
GO: Biological Process	GO:0048872	homeostasis of number of cells	0.0002554	1	0.002899	0.02634	14	277	SOX9,INHBA,ETS1,MECOM,MEF2C,BMP4,KITLG,MAFB,PMAIP1,SOX6,ANK1,LIPA,LMO2,EPAS1
GO: Biological Process	GO:0045778	positive regulation of ossification	0.0002593	1	0.002931	0.02663	8	99	GDF10,MEF2C,NELL1,BMP2,BMP4,TGFB3,CYR61,PRKD1
GO: Biological Process	GO:0007215	glutamate receptor signaling pathway	0.0002594	1	0.002931	0.02663	7	75	MEF2C,PTK2B,GRIA1,GRIA3,GRIA4,NLGN1,CACNG4
GO: Biological Process	GO:0043065	positive regulation of apoptotic process	0.00026	1	0.002931	0.02663	24	649	MYC,INHBA,GADD45A,MEF2C,TIAM2,NELL1,SLIT2,BMP2,BMP4,KCNMA1,VAV3,PMAIP1,PHLDA1,SEPT4,DUSP6,WT1,NR4A3,TGFB3,THBS1,IGFBP3,CYR61,ANKRD1,PRKCD,CTGF
GO: Biological Process	GO:0071396	cellular response to lipid	0.0002743	1	0.003064	0.02784	22	572	SOX9,INHBA,ISL1,PTGER3,MEF2C,PRDM1,FZD1,FZD7,PTK2B,BMP4,PLAU,TESC,CYP26B1,FN1,NTRK2,NR4A3,NR2F1,NR2F2,EFNA5,ANKRD1,FSHR,ATP2B1
GO: Biological Process	GO:0003401	axis elongation	0.0002747	1	0.003064	0.02784	5	35	SOX9,SPRY1,BMP4,FGF10,NKD1
GO: Biological Process	GO:0008585	female gonad development	0.0002748	1	0.003064	0.02784	9	126	INHBA,SLIT2,BMP4,KITLG,ARID5B,FGF7,FOXC1,WT1,FSHR
GO: Biological Process	GO:0009791	post-embryonic development	0.0002748	1	0.003064	0.02784	9	126	MECOM,PRDM1,CSRNP1,BMP4,ARID5B,SOX6,SEMA3C,FLT1,CHST11
GO: Biological Process	GO:0002064	epithelial cell development	0.0002749	1	0.003064	0.02784	13	246	SOX9,PRDM1,FZD7,BMP4,BASP1,CXCR4,FLNB,FOSL2,WT1,FRMD6,FSHR,PAX6,ATP2B2
GO: Biological Process	GO:0009948	anterior/posterior axis specification	0.0002768	1	0.003071	0.02791	6	54	BMP4,GPC3,BASP1,WT1,TBX18,OTX2
GO: Biological Process	GO:2000738	positive regulation of stem cell differentiation	0.0002768	1	0.003071	0.02791	6	54	SOX9,TWIST1,BMP2,FOXC1,SOX6,TGFB3
GO: Biological Process	GO:0001756	somitogenesis	0.0002816	1	0.003103	0.02819	7	76	COBL,PLXNA2,FOXC1,SEMA3C,TBX18,OTX2,NKD1
GO: Biological Process	GO:0045860	positive regulation of protein kinase activity	0.0002835	1	0.003103	0.02819	20	496	NRG1,DAB1,GADD45A,NELL1,PTK2B,BMP2,BMP4,KITLG,CXCR4,FGF10,FLT1,DUSP6,TGFA,TGFB3,THBS1,IGF2,EFNA5,CYR61,PRKCD,PRLR
GO: Biological Process	GO:0014846	esophagus smooth muscle contraction	0.0002846	1	0.003103	0.02819	2	2	SULF2,SULF1
GO: Biological Process	GO:0061033	secretion by lung epithelial cell involved in lung growth	0.0002846	1	0.003103	0.02819	2	2	FGF7,FGF10
GO: Biological Process	GO:0007356	thorax and anterior abdomen determination	0.0002846	1	0.003103	0.02819	2	2	BASP1,WT1
GO: Biological Process	GO:2001076	positive regulation of metanephric ureteric bud development	0.0002846	1	0.003103	0.02819	2	2	BASP1,WT1
GO: Biological Process	GO:2001074	regulation of metanephric ureteric bud development	0.0002846	1	0.003103	0.02819	2	2	BASP1,WT1
GO: Biological Process	GO:0010752	regulation of cGMP-mediated signaling	0.0002846	1	0.003103	0.02819	2	2	PTK2B,THBS1
GO: Biological Process	GO:0048738	cardiac muscle tissue development	0.0002861	1	0.003112	0.02828	12	215	NRG1,MYH11,ISL1,MEF2C,BMP2,BMP4,FOXC1,SOX6,WT1,TBX18,EFNB2,ANKRD1
GO: Biological Process	GO:0003231	cardiac ventricle development	0.0002915	1	0.003164	0.02875	9	127	NRG1,ISL1,MEF2C,PRDM1,FZD1,CXCR4,FOXC1,SEMA3C,CYR61
GO: Biological Process	GO:0043068	positive regulation of programmed cell death	0.0002973	1	0.00322	0.02926	24	655	MYC,INHBA,GADD45A,MEF2C,TIAM2,NELL1,SLIT2,BMP2,BMP4,KCNMA1,VAV3,PMAIP1,PHLDA1,SEPT4,DUSP6,WT1,NR4A3,TGFB3,THBS1,IGFBP3,CYR61,ANKRD1,PRKCD,CTGF
GO: Biological Process	GO:0023061	signal release	0.0002986	1	0.003227	0.02932	20	498	PDE4C,INHBA,ISL1,PTGER3,MEF2C,NELL2,NRXN3,SYT13,VSNL1,NTRK2,SYT6,APBA1,NLGN1,EFNA5,P2RY1,TRIM9,DGKI,PAX6,SNAP25,ATP2A2
GO: Biological Process	GO:0043066	negative regulation of apoptotic process	0.0003006	1	0.003241	0.02945	30	905	GABRB2,MYC,SOX9,NRG1,PDE3A,ISL1,MEF2C,TWIST1,PTK2B,BMP4,BTG2,KITLG,ARNT2,FGF10,CXCL12,FOXC1,FN1,NTRK2,WT1,NR4A3,CHST11,NUAK2,TGFA,IVNS1ABP,TGFB3,THBS1,CYR61,TLE1,PRKCD,PRLR
GO: Biological Process	GO:0060850	regulation of transcription involved in cell fate commitment	0.0003029	1	0.003259	0.02961	4	20	BMP2,BMP4,NR2F2,PAX6
GO: Biological Process	GO:0032147	activation of protein kinase activity	0.0003044	1	0.003268	0.02969	15	316	NRG1,GADD45A,PTK2B,BMP2,BMP4,CXCR4,FGF10,FLT1,DUSP6,TGFA,TGFB3,THBS1,EFNA5,PRKCD,PRLR
GO: Biological Process	GO:2000648	positive regulation of stem cell proliferation	0.0003054	1	0.003272	0.02973	7	77	MYC,SOX9,BMP4,KITLG,VEGFC,TBX18,PAX6
GO: Biological Process	GO:0006811	ion transport	0.0003078	1	0.003291	0.0299	46	1627	GABRB2,MYC,MYLK,SLC6A19,PTGER3,SLC7A11,MEF2C,TWIST1,PTK2B,BMP4,KCND3,CXCR4,KCNK3,KCNMA1,KCNQ2,TESC,CXCL12,NPY,ATP13A4,NIPAL4,ANK1,NTRK2,APBA1,SLC5A9,GRIA1,GRIA3,CASQ2,GRIA4,NLGN1,LRRC55,THBS1,PIEZO2,P2RY1,STC2,TSPAN13,KCNIP4,PRKCD,SLC7A5,CTGF,PRKD1,CACNG4,SNAP25,CA5B,ATP2A2,ATP2B1,ATP2B2
GO: Biological Process	GO:0050878	regulation of body fluid levels	0.00031	1	0.003306	0.03004	21	538	MYO5B,PABPC4,PTGER3,SLC7A11,KCNMA1,FGF10,PLAU,VAV3,COL1A2,FLI1,EVL,STAB2,CYP26B1,TFPI,THBS1,P2RY1,DGKI,PRKCD,HAS2,ATP2B2,PRLR
GO: Biological Process	GO:0060441	epithelial tube branching involved in lung morphogenesis	0.0003147	1	0.003343	0.03038	5	36	SOX9,SPRY1,LAMA1,BMP4,FGF10
GO: Biological Process	GO:0032102	negative regulation of response to external stimulus	0.0003148	1	0.003343	0.03038	15	317	HTRA1,ETS1,ISL1,PTGER3,PRDM1,XYLT1,SLIT2,PLAU,SEMA3C,SEMA3D,THBS1,FEZ1,PRKCD,CTNNA2,SEMA3E
GO: Biological Process	GO:0010243	response to organonitrogen compound	0.0003216	1	0.003408	0.03097	29	866	GABRB2,MYC,SOX9,PDE3A,GCNT1,SLC7A11,MEF2C,FZD1,PTK2B,SLIT2,QRFPR,BTG2,PLAU,CXCL12,COL1A2,GPR22,KLF6,FOSB,NTRK2,WT1,CASQ2,NR4A3,IGF2,STC2,EGR2,PRKCD,CTGF,ATP2A2,PRLR
GO: Biological Process	GO:0042476	odontogenesis	0.0003274	1	0.003462	0.03146	9	129	HTRA1,INHBA,TWIST1,BMP2,BMP4,FGF10,FOXC1,COL1A2,TGFB3
GO: Biological Process	GO:0043534	blood vessel endothelial cell migration	0.0003308	1	0.003491	0.03172	7	78	PTK2B,SLIT2,AMOT,VEGFC,THBS1,EFNB2,PRKD1
GO: Biological Process	GO:0007519	skeletal muscle tissue development	0.0003413	1	0.003595	0.03266	11	188	MYC,MEF2C,TWIST1,BTG2,FLNB,CYP26B1,NR2F2,HIVEP3,EGR2,ANKRD1,ASB2
GO: Biological Process	GO:0060173	limb development	0.0003571	1	0.003745	0.03403	11	189	SOX9,MECOM,TWIST1,BMP4,GPC3,FGF10,PLXNA2,SEMA3C,CYP26B1,CHST11,NR2F2
GO: Biological Process	GO:0048736	appendage development	0.0003571	1	0.003745	0.03403	11	189	SOX9,MECOM,TWIST1,BMP4,GPC3,FGF10,PLXNA2,SEMA3C,CYP26B1,CHST11,NR2F2
GO: Biological Process	GO:0008038	neuron recognition	0.0003589	1	0.003745	0.03403	5	37	GAP43,CXCR4,NTM,CNTN4,OPCML
GO: Biological Process	GO:0048841	regulation of axon extension involved in axon guidance	0.0003589	1	0.003745	0.03403	5	37	PLXNA2,CXCL12,SEMA3C,SEMA3D,SEMA3E
GO: Biological Process	GO:0071902	positive regulation of protein serine/threonine kinase activity	0.0003594	1	0.003745	0.03403	15	321	NRG1,GADD45A,NELL1,PTK2B,BMP2,KITLG,CXCR4,FGF10,FLT1,DUSP6,TGFA,TGFB3,THBS1,IGF2,PRKCD
GO: Biological Process	GO:0021546	rhombomere development	0.000363	1	0.003775	0.0343	3	9	MAFB,EGR2,PAX6
GO: Biological Process	GO:0003012	muscle system process	0.000365	1	0.003787	0.03441	18	430	MYH11,MYLK,PTGER3,CHRM2,MEF2C,SULF2,CXCR4,SULF1,KCNMA1,TSHZ3,FLT1,SYNM,LMCD1,CASQ2,NR4A3,P2RY1,CTGF,ATP2A2
GO: Biological Process	GO:0050804	modulation of synaptic transmission	0.0003664	1	0.003791	0.03445	16	357	CLSTN2,LRRTM1,MEF2C,PTK2B,CNTN4,NTRK2,GRIA1,GRIA4,NLGN1,SHANK2,EGR2,DGKI,CACNG4,SNAP25,ATP2A2,ATP2B2
GO: Biological Process	GO:0046545	development of primary female sexual characteristics	0.0003669	1	0.003791	0.03445	9	131	INHBA,SLIT2,BMP4,KITLG,ARID5B,FGF7,FOXC1,WT1,FSHR
GO: Biological Process	GO:0071498	cellular response to fluid shear stress	0.0003692	1	0.003807	0.0346	4	21	MEF2C,PTK2B,PLAU,HAS2
GO: Biological Process	GO:0044057	regulation of system process	0.0003818	1	0.003929	0.0357	22	586	NRG1,INHBA,PTGER3,CHRM2,KCND3,KCNK3,KCNMA1,FGF10,TSHZ3,FLT1,LMCD1,CASQ2,NR4A3,NLGN1,P2RY1,KCNIP4,CTGF,CACNG4,ATP2A2,ATP2B1,ATP2B2,EPAS1
GO: Biological Process	GO:0043407	negative regulation of MAP kinase activity	0.0003866	1	0.00397	0.03608	7	80	SPRY1,BMP4,UCHL1,DUSP4,DUSP6,SPRY4,PRKCD
GO: Biological Process	GO:0042471	ear morphogenesis	0.000388	1	0.003976	0.03613	9	132	MYC,SOX9,TWIST1,FGF10,MAFB,NR4A3,TBX18,OTX2,ATP2B2
GO: Biological Process	GO:0060041	retina development in camera-type eye	0.0003942	1	0.004031	0.03663	10	161	SOX9,MAN2A1,LAMA1,TULP1,LHX2,BMP4,FAT3,NTRK2,PAX6,ATP2B1
GO: Biological Process	GO:0032350	regulation of hormone metabolic process	0.0004077	1	0.00415	0.03771	5	38	BMP2,KCNMA1,IGF2,STC2,FSHR
GO: Biological Process	GO:0030501	positive regulation of bone mineralization	0.0004077	1	0.00415	0.03771	5	38	MEF2C,NELL1,BMP2,BMP4,TGFB3
GO: Biological Process	GO:0007369	gastrulation	0.0004083	1	0.00415	0.03771	11	192	INHBA,FZD7,BMP4,AMOT,FOXC1,COL8A1,FN1,DUSP4,DUSP6,NR4A3,OTX2
GO: Biological Process	GO:0019932	second-messenger-mediated signaling	0.0004181	1	0.004241	0.03854	13	257	SOX9,NRG1,PDE3A,DDAH1,TENM2,PTK2B,CXCR4,LMCD1,NTRK2,CASQ2,THBS1,ATP2A2,CDH13
GO: Biological Process	GO:0097305	response to alcohol	0.0004208	1	0.00426	0.03871	17	398	INHBA,ETS1,PTGER3,FZD1,PTK2B,SLIT2,BMP4,ARNT2,FGF10,KLF6,FOSB,FOSL2,NR2F2,IGF2,STC2,CTGF,ATP2B1
GO: Biological Process	GO:0060602	branch elongation of an epithelium	0.0004454	1	0.004499	0.04088	4	22	SOX9,SPRY1,BMP4,FGF10
GO: Biological Process	GO:0003382	epithelial cell morphogenesis	0.0004502	1	0.00452	0.04107	6	59	FZD7,BMP4,BASP1,FLNB,WT1,FRMD6
GO: Biological Process	GO:0051145	smooth muscle cell differentiation	0.0004502	1	0.00452	0.04107	6	59	SOX9,MEF2C,BMP4,FGF10,TSHZ3,TBX18
GO: Biological Process	GO:0050918	positive chemotaxis	0.0004502	1	0.00452	0.04107	6	59	BMP4,FGF7,FGF10,CXCL12,VEGFC,CDH13
GO: Biological Process	GO:0031128	developmental induction	0.0004613	1	0.004622	0.042	5	39	SOX9,SPRY1,BMP2,BMP4,FGF10
GO: Biological Process	GO:0051056	regulation of small GTPase mediated signal transduction	0.0004814	1	0.004813	0.04373	14	295	ABRA,NRG1,SPRY1,RHOU,TIAM2,SLIT2,KITLG,SRGAP3,AMOT,FGF10,VAV3,ARHGEF28,ARAP3,DGKI
GO: Biological Process	GO:0071901	negative regulation of protein serine/threonine kinase activity	0.000483	1	0.004813	0.04373	9	136	SPRY1,NELL1,BMP4,UCHL1,DUSP4,DUSP6,NR2F2,SPRY4,PRKCD
GO: Biological Process	GO:0021536	diencephalon development	0.0004842	1	0.004813	0.04373	7	83	ETS1,ISL1,BMP2,BMP4,FGF10,OTX2,PAX6
GO: Biological Process	GO:0035249	synaptic transmission, glutamatergic	0.0004842	1	0.004813	0.04373	7	83	MEF2C,PTK2B,NTRK2,GRIA4,NLGN1,SHANK2,DGKI
GO: Biological Process	GO:0051155	positive regulation of striated muscle cell differentiation	0.0004933	1	0.004894	0.04447	6	60	NRG1,MEF2C,BMP4,CXCL12,CYP26B1,EFNB2
GO: Biological Process	GO:0035637	multicellular organismal signaling	0.0005071	1	0.00502	0.04562	11	197	KCND3,KCNK3,KCNMA1,KCNQ2,GRIA1,CASQ2,KCNIP4,CACNG4,ATP2A2,ATP2B1,ATP2B2
GO: Biological Process	GO:0060513	prostatic bud formation	0.0005121	1	0.00503	0.04571	3	10	BMP4,SULF1,FGF10
GO: Biological Process	GO:0060363	cranial suture morphogenesis	0.0005121	1	0.00503	0.04571	3	10	TWIST1,BMP4,TGFB3
GO: Biological Process	GO:0032836	glomerular basement membrane development	0.0005121	1	0.00503	0.04571	3	10	SULF2,SULF1,WT1
GO: Biological Process	GO:0010838	positive regulation of keratinocyte proliferation	0.0005121	1	0.00503	0.04571	3	10	FGF7,FGF10,HAS2
GO: Biological Process	GO:0042493	response to drug	0.0005156	1	0.005054	0.04592	19	481	MYC,PDE3A,MYLK,INHBA,DAB1,PTGER3,MEF2C,FZD1,PTK2B,KCNK3,VAV3,BCAR3,VEGFC,SEMA3C,FOSB,DUSP6,THBS1,IGF2,ANKRD1
GO: Biological Process	GO:0046579	positive regulation of Ras protein signal transduction	0.00052	1	0.005085	0.0462	5	40	ABRA,NRG1,KITLG,FGF10,DGKI
GO: Biological Process	GO:0061333	renal tubule morphogenesis	0.0005208	1	0.005085	0.0462	7	84	MYC,SOX9,MEF2C,BMP2,BMP4,GPC3,WT1
GO: Biological Process	GO:0014065	phosphatidylinositol 3-kinase signaling	0.000526	1	0.005106	0.0464	10	167	SOX9,NRG1,TWIST1,KITLG,FGF7,FGF10,FLT1,NTRK2,FSHR,MYO16
GO: Biological Process	GO:0035108	limb morphogenesis	0.000526	1	0.005106	0.0464	10	167	SOX9,MECOM,TWIST1,BMP4,GPC3,FGF10,PLXNA2,SEMA3C,CYP26B1,CHST11
GO: Biological Process	GO:0035107	appendage morphogenesis	0.000526	1	0.005106	0.0464	10	167	SOX9,MECOM,TWIST1,BMP4,GPC3,FGF10,PLXNA2,SEMA3C,CYP26B1,CHST11
GO: Biological Process	GO:0022602	ovulation cycle process	0.0005296	1	0.005131	0.04662	8	110	INHBA,SLIT2,BMP4,KITLG,FGF7,FOXC1,TGFB3,FSHR
GO: Biological Process	GO:1903706	regulation of hemopoiesis	0.0005412	1	0.005232	0.04754	16	370	MYC,INHBA,ETS1,MEF2C,INPP4B,PRDM1,PTK2B,BMP4,KITLG,MAFB,TESC,FOXC1,FLT1,CYP26B1,LMO2,FSHR
GO: Biological Process	GO:0043406	positive regulation of MAP kinase activity	0.0005677	1	0.005478	0.04978	12	232	NRG1,PTK2B,BMP2,KITLG,CXCR4,FGF10,FLT1,DUSP6,TGFA,TGFB3,THBS1,PRKCD
GO: Biological Process	GO:0030902	hindbrain development	0.0006046	1	0.005823	0.05291	10	170	DAB1,MAFB,PLXNA2,CBLN1,OTX2,EGR2,CTNNA2,PAX6,ATP2B2,MYO16
GO: Biological Process	GO:0043627	response to estrogen	0.0006125	1	0.005888	0.0535	12	234	ETS1,RGS9,PTGER3,BMP4,ARNT2,KCNMA1,FGF10,FOSL2,NR2F2,TGFB3,IGF2,CTGF
GO: Biological Process	GO:0051271	negative regulation of cellular component movement	0.0006204	1	0.005952	0.05408	13	268	NRG1,SLIT2,SRGAP3,SULF1,CXCL12,EVL,SEMA3C,NR2F2,SEMA3D,THBS1,ARAP3,IGFBP3,SEMA3E
GO: Biological Process	GO:0048745	smooth muscle tissue development	0.0006301	1	0.006022	0.05472	4	24	SOX9,MYLK,BMP4,TSHZ3
GO: Biological Process	GO:0072215	regulation of metanephros development	0.0006301	1	0.006022	0.05472	4	24	MYC,BMP4,BASP1,WT1
GO: Biological Process	GO:0030218	erythrocyte differentiation	0.0006335	1	0.006043	0.05491	8	113	INHBA,ETS1,BMP4,MAFB,SOX6,ANK1,LMO2,EPAS1
GO: Biological Process	GO:2000243	positive regulation of reproductive process	0.000642	1	0.006112	0.05554	6	63	SOX9,PDE3A,INHBA,PLAU,WT1,P2RY1
GO: Biological Process	GO:0030510	regulation of BMP signaling pathway	0.0006438	1	0.006118	0.05559	7	87	HTRA1,FZD1,BMP4,GPC3,SULF1,VWC2,CYR61
GO: Biological Process	GO:0035924	cellular response to vascular endothelial growth factor stimulus	0.0006541	1	0.006192	0.05626	5	42	FOXC1,FLT1,FN1,CCBE1,PRKD1
GO: Biological Process	GO:0070169	positive regulation of biomineral tissue development	0.0006541	1	0.006192	0.05626	5	42	MEF2C,NELL1,BMP2,BMP4,TGFB3
GO: Biological Process	GO:0003205	cardiac chamber development	0.0006621	1	0.006244	0.05673	10	172	NRG1,ISL1,MEF2C,PRDM1,FZD1,BMP4,CXCR4,FOXC1,SEMA3C,CYR61
GO: Biological Process	GO:0016331	morphogenesis of embryonic epithelium	0.0006621	1	0.006244	0.05673	10	172	SOX9,TWIST1,FZD1,LHX2,BMP4,SULF1,COBL,FGF10,VEGFC,TBX18
GO: Biological Process	GO:0072009	nephron epithelium development	0.0006716	1	0.006321	0.05744	8	114	MYC,SOX9,MEF2C,BMP2,BMP4,GPC3,BASP1,WT1
GO: Biological Process	GO:0010942	positive regulation of cell death	0.0006911	1	0.00646	0.0587	24	695	MYC,INHBA,GADD45A,MEF2C,TIAM2,NELL1,SLIT2,BMP2,BMP4,KCNMA1,VAV3,PMAIP1,PHLDA1,SEPT4,DUSP6,WT1,NR4A3,TGFB3,THBS1,IGFBP3,CYR61,ANKRD1,PRKCD,CTGF
GO: Biological Process	GO:0035270	endocrine system development	0.0006948	1	0.00646	0.0587	9	143	SOX9,ETS1,ISL1,BMP2,BMP4,ARID5B,FGF10,WT1,PAX6
GO: Biological Process	GO:0060693	regulation of branching involved in salivary gland morphogenesis	0.0006955	1	0.00646	0.0587	3	11	FGF7,FGF10,NTN4
GO: Biological Process	GO:0043116	negative regulation of vascular permeability	0.0006955	1	0.00646	0.0587	3	11	PDE3A,SLIT2,AMOT
GO: Biological Process	GO:0060502	epithelial cell proliferation involved in lung morphogenesis	0.0006955	1	0.00646	0.0587	3	11	SOX9,BMP4,FGF7
GO: Biological Process	GO:0072203	cell proliferation involved in metanephros development	0.0006955	1	0.00646	0.0587	3	11	MYC,GPC3,WT1
GO: Biological Process	GO:0008354	germ cell migration	0.0006955	1	0.00646	0.0587	3	11	CXCR4,CXCL12,FOXC1
GO: Biological Process	GO:0032835	glomerulus development	0.0006986	1	0.006465	0.05874	6	64	MEF2C,BMP4,SULF2,BASP1,SULF1,WT1
GO: Biological Process	GO:0001658	branching involved in ureteric bud morphogenesis	0.0006986	1	0.006465	0.05874	6	64	MYC,SOX9,BMP2,BMP4,GPC3,WT1
GO: Biological Process	GO:0045637	regulation of myeloid cell differentiation	0.0007064	1	0.006525	0.05929	11	205	MYC,INHBA,ETS1,MEF2C,INPP4B,PTK2B,KITLG,MAFB,TESC,LMO2,FSHR
GO: Biological Process	GO:0097529	myeloid leukocyte migration	0.0007241	1	0.006663	0.06055	10	174	ITGA9,PTGER3,PTK2B,SLIT2,VAV3,CXCL12,VEGFC,FLT1,THBS1,THBS4
GO: Biological Process	GO:0060491	regulation of cell projection assembly	0.0007241	1	0.006663	0.06055	10	174	GAP43,TENM2,SLIT2,CDC42EP2,COBL,EVL,NLGN1,CDC42EP3,TGFB3,PRKCD
GO: Biological Process	GO:0022414	reproductive process	0.0007278	1	0.006685	0.06074	42	1503	SOX9,PDE3A,HTRA1,INHBA,WIPF3,ETS1,PTGER3,ITGB8,PRDM1,PTK2B,SLIT2,BMP4,NELL2,KITLG,BASP1,CXCR4,SULF1,ARID5B,FGF7,FGF10,PLAU,CXCL12,FOXC1,CYP26B1,ADAMTS2,SEPT4,FOSB,SYT6,MAMLD1,WT1,NR2F2,TGFB3,IGF2,NKD1,CYR61,P2RY1,STC2,FSHR,PAPPA,HAS2,EPAS1,PRLR
GO: Biological Process	GO:0001708	cell fate specification	0.0007379	1	0.006737	0.06122	7	89	SOX9,ISL1,FZD7,SOX6,DUSP6,OTX2,PAX6
GO: Biological Process	GO:0035235	ionotropic glutamate receptor signaling pathway	0.0007403	1	0.006737	0.06122	4	25	PTK2B,GRIA1,GRIA3,GRIA4
GO: Biological Process	GO:0060384	innervation	0.0007403	1	0.006737	0.06122	4	25	GABRB2,ISL1,SULF2,SULF1
GO: Biological Process	GO:0001759	organ induction	0.0007403	1	0.006737	0.06122	4	25	SPRY1,BMP2,BMP4,FGF10
GO: Biological Process	GO:0061213	positive regulation of mesonephros development	0.0007403	1	0.006737	0.06122	4	25	SOX9,BMP4,BASP1,WT1
GO: Biological Process	GO:0000003	reproduction	0.0007473	1	0.006788	0.06168	42	1505	SOX9,PDE3A,HTRA1,INHBA,WIPF3,ETS1,PTGER3,ITGB8,PRDM1,PTK2B,SLIT2,BMP4,NELL2,KITLG,BASP1,CXCR4,SULF1,ARID5B,FGF7,FGF10,PLAU,CXCL12,FOXC1,CYP26B1,ADAMTS2,SEPT4,FOSB,SYT6,MAMLD1,WT1,NR2F2,TGFB3,IGF2,NKD1,CYR61,P2RY1,STC2,FSHR,PAPPA,HAS2,EPAS1,PRLR
GO: Biological Process	GO:0021543	pallium development	0.0007569	1	0.006863	0.06236	10	175	DAB1,SLIT2,LHX2,BTG2,DCLK2,NPY,NTRK2,NR4A3,NR2F1,PAX6
GO: Biological Process	GO:0060291	long-term synaptic potentiation	0.000759	1	0.00687	0.06242	6	65	LRRTM1,PTK2B,NTRK2,NLGN1,SHANK2,SNAP25
GO: Biological Process	GO:0050730	regulation of peptidyl-tyrosine phosphorylation	0.0007651	1	0.006913	0.06281	12	240	NRG1,ISL1,PTK2B,KITLG,FGF7,FGF10,VEGFC,TGFA,THBS4,IGF2,EFNA5,PRKCD
GO: Biological Process	GO:0002683	negative regulation of immune system process	0.0007693	1	0.006938	0.06304	17	420	MYC,SOX9,PAG1,HTRA1,INHBA,INPP4B,PRDM1,PTK2B,SLIT2,BMP4,KITLG,MAFB,CXCL12,TGFB3,THBS1,IGF2,LMO2
GO: Biological Process	GO:0060021	palate development	0.0007889	1	0.007101	0.06453	7	90	INHBA,MEF2C,TWIST1,FZD1,CSRNP1,ARID5B,TGFB3
GO: Biological Process	GO:0055007	cardiac muscle cell differentiation	0.0007971	1	0.007163	0.06508	8	117	NRG1,MYH11,MEF2C,BMP2,BMP4,SOX6,WT1,EFNB2
GO: Biological Process	GO:0051338	regulation of transferase activity	0.0008124	1	0.007249	0.06587	31	1006	NRG1,SPRY1,DAB1,LRRTM1,LRRC4,GADD45A,NELL1,PTK2B,BMP2,BMP4,KITLG,CXCR4,UCHL1,FGF10,VAV3,TESC,FLRT3,FLRT2,FLT1,DUSP4,DUSP6,NR2F2,TGFA,TGFB3,THBS1,IGF2,EFNA5,CYR61,SPRY4,PRKCD,PRLR
GO: Biological Process	GO:0090184	positive regulation of kidney development	0.0008126	1	0.007249	0.06587	5	44	MYC,SOX9,BMP4,BASP1,WT1
GO: Biological Process	GO:0061035	regulation of cartilage development	0.0008233	1	0.007249	0.06587	6	66	SOX9,BMP2,BMP4,SOX6,CYR61,CTGF
GO: Biological Process	GO:0060425	lung morphogenesis	0.0008233	1	0.007249	0.06587	6	66	SOX9,SPRY1,LAMA1,BMP4,FGF7,FGF10
GO: Biological Process	GO:0021593	rhombomere morphogenesis	0.0008301	1	0.007249	0.06587	2	3	EGR2,PAX6
GO: Biological Process	GO:0070384	Harderian gland development	0.0008301	1	0.007249	0.06587	2	3	SOX9,FGF10
GO: Biological Process	GO:0072190	ureter urothelium development	0.0008301	1	0.007249	0.06587	2	3	SOX9,BMP4
GO: Biological Process	GO:1900623	regulation of monocyte aggregation	0.0008301	1	0.007249	0.06587	2	3	NR4A3,HAS2
GO: Biological Process	GO:0003134	endodermal-mesodermal cell signaling involved in heart induction	0.0008301	1	0.007249	0.06587	2	3	BMP2,BMP4
GO: Biological Process	GO:0072197	ureter morphogenesis	0.0008301	1	0.007249	0.06587	2	3	SOX9,BMP4
GO: Biological Process	GO:1900625	positive regulation of monocyte aggregation	0.0008301	1	0.007249	0.06587	2	3	NR4A3,HAS2
GO: Biological Process	GO:0035283	central nervous system segmentation	0.0008301	1	0.007249	0.06587	2	3	MAFB,EGR2
GO: Biological Process	GO:0003133	endodermal-mesodermal cell signaling	0.0008301	1	0.007249	0.06587	2	3	BMP2,BMP4
GO: Biological Process	GO:0035284	brain segmentation	0.0008301	1	0.007249	0.06587	2	3	MAFB,EGR2
GO: Biological Process	GO:0003130	BMP signaling pathway involved in heart induction	0.0008301	1	0.007249	0.06587	2	3	BMP2,BMP4
GO: Biological Process	GO:1901492	positive regulation of lymphangiogenesis	0.0008301	1	0.007249	0.06587	2	3	VEGFC,CCBE1
GO: Biological Process	GO:1903510	mucopolysaccharide metabolic process	0.0008429	1	0.007348	0.06676	8	118	XYLT1,CHST15,STAB2,FMOD,CHST11,CHST1,B3GNT2,HAS2
GO: Biological Process	GO:0002063	chondrocyte development	0.0008635	1	0.007448	0.06768	4	26	SOX9,SULF2,SULF1,CHST11
GO: Biological Process	GO:0060292	long term synaptic depression	0.0008635	1	0.007448	0.06768	4	26	PTK2B,GRIA1,SHANK2,DGKI
GO: Biological Process	GO:0060039	pericardium development	0.0008635	1	0.007448	0.06768	4	26	MECOM,BMP2,FLRT3,WT1
GO: Biological Process	GO:0060914	heart formation	0.0008635	1	0.007448	0.06768	4	26	ISL1,MEF2C,BMP2,BMP4
GO: Biological Process	GO:0038084	vascular endothelial growth factor signaling pathway	0.0008635	1	0.007448	0.06768	4	26	FOXC1,FLT1,CCBE1,PRKD1
GO: Biological Process	GO:0010575	positive regulation of vascular endothelial growth factor production	0.0008635	1	0.007448	0.06768	4	26	ISL1,SULF2,SULF1,CCBE1
GO: Biological Process	GO:0031400	negative regulation of protein modification process	0.00089	1	0.007664	0.06964	23	666	MYC,SPRY1,MECOM,LRRTM1,LRRC4,GADD45A,TWIST1,NELL1,SLIT2,BMP4,UCHL1,TESC,FLRT3,FLRT2,FAM129A,DUSP4,DUSP6,NR2F2,FRY,IGFBP3,SPRY4,PRKCD,PAX6
GO: Biological Process	GO:0045773	positive regulation of axon extension	0.0009018	1	0.007752	0.07044	5	45	NRG1,MAP1B,CXCL12,FN1,CDH4
GO: Biological Process	GO:1901534	positive regulation of hematopoietic progenitor cell differentiation	0.0009159	1	0.007819	0.07104	3	12	TESC,FOXC1,FLT1
GO: Biological Process	GO:0072178	nephric duct morphogenesis	0.0009159	1	0.007819	0.07104	3	12	BMP4,GPC3,EFNB2
GO: Biological Process	GO:0014848	urinary tract smooth muscle contraction	0.0009159	1	0.007819	0.07104	3	12	PTGER3,KCNMA1,TSHZ3
GO: Biological Process	GO:0007171	activation of transmembrane receptor protein tyrosine kinase activity	0.0009159	1	0.007819	0.07104	3	12	NRG1,EFNA5,PRLR
GO: Biological Process	GO:0043269	regulation of ion transport	0.0009449	1	0.008053	0.07317	23	669	MYLK,PTGER3,MEF2C,TWIST1,PTK2B,BMP4,KCND3,CXCR4,KCNMA1,KCNQ2,TESC,CXCL12,CASQ2,NLGN1,THBS1,P2RY1,STC2,TSPAN13,KCNIP4,PRKCD,PRKD1,CACNG4,ATP2B2
GO: Biological Process	GO:0021879	forebrain neuron differentiation	0.0009645	1	0.008206	0.07456	6	68	INHBA,PTGER3,SLIT2,DCLK2,PHLDA1,PAX6
GO: Biological Process	GO:0014066	regulation of phosphatidylinositol 3-kinase signaling	0.000977	1	0.008298	0.0754	9	150	SOX9,NRG1,TWIST1,KITLG,FGF7,FGF10,FLT1,NTRK2,FSHR
GO: Biological Process	GO:0034599	cellular response to oxidative stress	0.0009822	1	0.008327	0.07567	12	247	TPO,ETS1,GCH1,BMP4,KLF6,GPR37,NR4A3,THBS1,PRKCD,PRKD1,ATP2A2,EPAS1
GO: Biological Process	GO:0042592	homeostatic process	0.0009957	1	0.008399	0.07632	47	1767	MYC,SOX9,MYO5B,INHBA,ETS1,MECOM,PTGER3,MEF2C,INPP4B,TULP1,PTK2B,BMP4,NELL2,KITLG,CXCR4,KCNK3,KCNMA1,FGF7,MAFB,PLAU,TESC,CXCL12,PMAIP1,FOXC1,SOX6,ATP13A4,VSNL1,CYP26B1,ANK1,FN1,CASQ2,NR4A3,LIPA,EFNA5,P2RY1,LMO2,STC2,FSHR,CTGF,PRKD1,PAX6,HAS2,ATP2A2,ATP2B1,ATP2B2,EPAS1,XPR1
GO: Biological Process	GO:0051489	regulation of filopodium assembly	0.0009981	1	0.008399	0.07632	5	46	GAP43,TENM2,NLGN1,TGFB3,PRKCD
GO: Biological Process	GO:0051057	positive regulation of small GTPase mediated signal transduction	0.0009981	1	0.008399	0.07632	5	46	ABRA,NRG1,KITLG,FGF10,DGKI
GO: Biological Process	GO:0043536	positive regulation of blood vessel endothelial cell migration	0.001	1	0.008399	0.07632	4	27	AMOT,VEGFC,THBS1,PRKD1
GO: Biological Process	GO:0060317	cardiac epithelial to mesenchymal transition	0.001	1	0.008399	0.07632	4	27	TWIST1,BMP2,TGFB3,HAS2
GO: Biological Process	GO:0034220	ion transmembrane transport	0.001001	1	0.008399	0.07632	32	1064	GABRB2,MYC,SLC6A19,PTGER3,SLC7A11,MEF2C,PTK2B,BMP4,KCND3,CXCR4,KCNK3,KCNMA1,KCNQ2,TESC,CXCL12,ATP13A4,GRIA1,GRIA3,CASQ2,GRIA4,NLGN1,THBS1,PIEZO2,TSPAN13,KCNIP4,SLC7A5,PRKD1,CACNG4,SNAP25,ATP2A2,ATP2B1,ATP2B2
GO: Biological Process	GO:0061053	somite development	0.001021	1	0.008548	0.07767	7	94	COBL,PLXNA2,FOXC1,SEMA3C,TBX18,OTX2,NKD1
GO: Biological Process	GO:0048639	positive regulation of developmental growth	0.001022	1	0.008548	0.07767	10	182	NRG1,MAP1B,MEF2C,BASP1,CXCL12,FN1,WT1,IGF2,EFNA5,CDH4
GO: Biological Process	GO:0030509	BMP signaling pathway	0.001024	1	0.008551	0.0777	9	151	HTRA1,GDF10,FZD1,BMP2,BMP4,GPC3,SULF1,VWC2,CYR61
GO: Biological Process	GO:0051640	organelle localization	0.001035	1	0.008631	0.07843	19	510	SPRY1,MAP1B,MYO5B,DAB1,SYNDIG1,UCHL1,FGF10,PLXNA2,SYT13,SYT6,GRIA1,NR4A3,NLGN1,TGFA,FEZ1,TRIM9,PAX6,SNAP25,ATP2A2
GO: Biological Process	GO:0007585	respiratory gaseous exchange	0.001042	1	0.00867	0.07878	6	69	MAN2A1,MAFB,TSHZ3,CHST11,NLGN1,CCBE1
GO: Biological Process	GO:0070371	ERK1 and ERK2 cascade	0.001058	1	0.008788	0.07985	13	284	SOX9,SPRY1,PTK2B,BMP2,BMP4,FGF10,FN1,DUSP6,CYR61,P2RY1,SPRY4,FSHR,CTGF
GO: Biological Process	GO:0032355	response to estradiol	0.001073	1	0.008898	0.08086	9	152	ETS1,PTGER3,BMP4,ARNT2,FGF10,FOSL2,NR2F2,IGF2,CTGF
GO: Biological Process	GO:0001952	regulation of cell-matrix adhesion	0.001087	1	0.009	0.08178	7	95	PTK2B,PLAU,VEGFC,THBS1,EFNA5,CDH13,SEMA3E
GO: Biological Process	GO:0007162	negative regulation of cell adhesion	0.00109	1	0.009008	0.08185	12	250	PAG1,DAB1,PTGER3,FZD7,BMP2,BMP4,CXCL12,THBS1,EFNA5,PRKCD,CDH13,SEMA3E
GO: Biological Process	GO:0034762	regulation of transmembrane transport	0.0011	1	0.009078	0.08249	18	473	PTGER3,MEF2C,TWIST1,PTK2B,BMP4,KCND3,CXCR4,KCNMA1,KCNQ2,TESC,CXCL12,CASQ2,NLGN1,THBS1,TSPAN13,KCNIP4,PRKD1,CACNG4
GO: Biological Process	GO:0090102	cochlea development	0.001102	1	0.009078	0.08249	5	47	GABRB2,SOX9,KCNK3,TBX18,ATP2B2
GO: Biological Process	GO:0034101	erythrocyte homeostasis	0.001105	1	0.009085	0.08255	8	123	INHBA,ETS1,BMP4,MAFB,SOX6,ANK1,LMO2,EPAS1
GO: Biological Process	GO:0007179	transforming growth factor beta receptor signaling pathway	0.00111	1	0.009117	0.08284	10	184	HTRA1,MECOM,GDF10,BMP2,COL1A2,FMOD,CHST11,TGFB3,THBS1,RASL11B
GO: Biological Process	GO:0050806	positive regulation of synaptic transmission	0.001123	1	0.009189	0.08349	9	153	CLSTN2,LRRTM1,PTK2B,NTRK2,GRIA1,GRIA4,NLGN1,SHANK2,SNAP25
GO: Biological Process	GO:0060675	ureteric bud morphogenesis	0.001124	1	0.009189	0.08349	6	70	MYC,SOX9,BMP2,BMP4,GPC3,WT1
GO: Biological Process	GO:0007565	female pregnancy	0.001125	1	0.009189	0.08349	11	217	ETS1,PTGER3,PRDM1,PLAU,FOSB,NR2F2,TGFB3,IGF2,STC2,PAPPA,PRLR
GO: Biological Process	GO:0008406	gonad development	0.001128	1	0.009199	0.08359	12	251	SOX9,INHBA,SLIT2,BMP4,KITLG,BASP1,ARID5B,FGF7,FOXC1,MAMLD1,WT1,FSHR
GO: Biological Process	GO:0050927	positive regulation of positive chemotaxis	0.001152	1	0.009366	0.0851	4	28	FGF10,CXCL12,VEGFC,CDH13
GO: Biological Process	GO:0061217	regulation of mesonephros development	0.001152	1	0.009366	0.0851	4	28	SOX9,BMP4,BASP1,WT1
GO: Biological Process	GO:0030097	hemopoiesis	0.001158	1	0.009398	0.0854	27	851	MYC,TPO,INHBA,PABPC4,ETS1,MECOM,MEF2C,INPP4B,PRDM1,FZD7,PTK2B,BMP4,KITLG,GPC3,MAFB,TESC,FOXC1,SOX6,FLI1,FLT1,CYP26B1,ANK1,KLF6,LMO2,FSHR,EML1,EPAS1
GO: Biological Process	GO:0042416	dopamine biosynthetic process	0.001176	1	0.009484	0.08617	3	13	GCH1,GPR37,EPAS1
GO: Biological Process	GO:0019934	cGMP-mediated signaling	0.001176	1	0.009484	0.08617	3	13	PDE3A,PTK2B,THBS1
GO: Biological Process	GO:0051546	keratinocyte migration	0.001176	1	0.009484	0.08617	3	13	FGF7,FGF10,HAS2
GO: Biological Process	GO:0060601	lateral sprouting from an epithelium	0.001176	1	0.009484	0.08617	3	13	BMP4,SULF1,FGF10
GO: Biological Process	GO:0072171	mesonephric tubule morphogenesis	0.00121	1	0.009722	0.08834	6	71	MYC,SOX9,BMP2,BMP4,GPC3,WT1
GO: Biological Process	GO:0001938	positive regulation of endothelial cell proliferation	0.00121	1	0.009722	0.08834	6	71	BMP2,BMP4,CXCL12,THBS4,PRKD1,CDH13
GO: Biological Process	GO:1904893	negative regulation of STAT cascade	0.001213	1	0.009722	0.08834	5	48	DAB1,LRRTM1,LRRC4,FLRT3,FLRT2
GO: Biological Process	GO:0046426	negative regulation of JAK-STAT cascade	0.001213	1	0.009722	0.08834	5	48	DAB1,LRRTM1,LRRC4,FLRT3,FLRT2
GO: Biological Process	GO:0048534	hematopoietic or lymphoid organ development	0.00122	1	0.009758	0.08867	28	898	MYC,TPO,INHBA,PABPC4,ETS1,MECOM,MEF2C,INPP4B,PRDM1,FZD7,PTK2B,BMP4,KITLG,GPC3,FGF10,MAFB,TESC,FOXC1,SOX6,FLI1,FLT1,CYP26B1,ANK1,KLF6,LMO2,FSHR,EML1,EPAS1
GO: Biological Process	GO:0009628	response to abiotic stimulus	0.001249	1	0.009976	0.09065	35	1216	MYC,SOX9,MYLK,ETS1,GADD45A,TULP1,TWIST1,XYLT1,PTK2B,BMP2,BMP4,BTG2,CXCR4,ARNT2,KCNK3,KCNMA1,PLAU,CXCL12,PMAIP1,FLT1,FOSB,FOSL2,NTRK2,C2orf71,TGFB3,THBS1,PIEZO2,IGF2,P2RY1,STC2,ANKRD1,CTGF,ATP2B1,ATP2B2,EPAS1
GO: Biological Process	GO:0044702	single organism reproductive process	0.001254	1	0.01	0.09087	38	1356	SOX9,PDE3A,HTRA1,INHBA,WIPF3,ETS1,PTGER3,ITGB8,PRDM1,PTK2B,SLIT2,BMP4,KITLG,BASP1,CXCR4,SULF1,ARID5B,FGF7,FGF10,PLAU,CXCL12,FOXC1,CYP26B1,ADAMTS2,SEPT4,SYT6,MAMLD1,WT1,NR2F2,TGFB3,NKD1,CYR61,P2RY1,STC2,FSHR,HAS2,EPAS1,PRLR
GO: Biological Process	GO:0048562	embryonic organ morphogenesis	0.001267	1	0.01009	0.09169	14	326	MYC,SOX9,MEF2C,TWIST1,BMP4,FGF10,MAFB,NR4A3,CHST11,TGFB3,TBX18,OTX2,PAX6,ATP2B2
GO: Biological Process	GO:0060326	cell chemotaxis	0.001291	1	0.01026	0.09322	12	255	ITGA9,PTK2B,SLIT2,CXCR4,VAV3,CXCL12,VEGFC,FLT1,THBS1,THBS4,PRKCD,PRKD1
GO: Biological Process	GO:0071300	cellular response to retinoic acid	0.001302	1	0.01033	0.09389	6	72	SOX9,MEF2C,FZD7,PTK2B,TESC,CYP26B1
GO: Biological Process	GO:0072080	nephron tubule development	0.001304	1	0.01033	0.09389	7	98	MYC,SOX9,MEF2C,BMP2,BMP4,GPC3,WT1
GO: Biological Process	GO:0050926	regulation of positive chemotaxis	0.001319	1	0.01041	0.09464	4	29	FGF10,CXCL12,VEGFC,CDH13
GO: Biological Process	GO:1902668	negative regulation of axon guidance	0.001319	1	0.01041	0.09464	4	29	SLIT2,SEMA3C,SEMA3D,SEMA3E
GO: Biological Process	GO:0010862	positive regulation of pathway-restricted SMAD protein phosphorylation	0.001333	1	0.01051	0.09546	5	49	INHBA,GDF10,BMP2,BMP4,TGFB3
GO: Biological Process	GO:0045137	development of primary sexual characteristics	0.001334	1	0.01051	0.09546	12	256	SOX9,INHBA,SLIT2,BMP4,KITLG,BASP1,ARID5B,FGF7,FOXC1,MAMLD1,WT1,FSHR
GO: Biological Process	GO:0032103	positive regulation of response to external stimulus	0.001343	1	0.01055	0.0959	14	328	ETS1,PTGER3,PTK2B,SLIT2,FGF10,CXCL12,NPY,VEGFC,FN1,THBS1,THBS4,CD47,PRKD1,CDH13
GO: Biological Process	GO:0043087	regulation of GTPase activity	0.001365	1	0.01072	0.09738	23	688	NRG1,SPRY1,RAPGEF5,RGS9,GFRA1,TIAM2,PTK2B,SLIT2,KITLG,SRGAP3,AMOT,CDC42EP2,FGF7,FGF10,VAV3,BCAR3,ARHGEF28,NTRK2,CDC42EP3,EFNA5,ARAP3,RGS6,DGKI
GO: Biological Process	GO:0006816	calcium ion transport	0.001402	1	0.01098	0.09981	16	405	MYLK,PTGER3,PTK2B,BMP4,CXCR4,CXCL12,NPY,CASQ2,STC2,TSPAN13,CTGF,PRKD1,CACNG4,ATP2A2,ATP2B1,ATP2B2
GO: Biological Process	GO:0040013	negative regulation of locomotion	0.001444	1	0.0113	0.1027	13	294	NRG1,SLIT2,SRGAP3,SULF1,CXCL12,EVL,SEMA3C,NR2F2,SEMA3D,THBS1,ARAP3,IGFBP3,SEMA3E
GO: Biological Process	GO:0061005	cell differentiation involved in kidney development	0.001461	1	0.01139	0.1035	5	50	MEF2C,BMP4,BASP1,TSHZ3,WT1
GO: Biological Process	GO:0042461	photoreceptor cell development	0.001461	1	0.01139	0.1035	5	50	TULP1,PRDM1,NTRK2,C2orf71,PAX6
GO: Biological Process	GO:0051153	regulation of striated muscle cell differentiation	0.001467	1	0.01142	0.1038	7	100	NRG1,MEF2C,BMP2,BMP4,CXCL12,CYP26B1,EFNB2
GO: Biological Process	GO:0072216	positive regulation of metanephros development	0.001478	1	0.01147	0.1043	3	14	MYC,BASP1,WT1
GO: Biological Process	GO:0071625	vocalization behavior	0.001478	1	0.01147	0.1043	3	14	NRXN3,SHANK2,AUTS2
GO: Biological Process	GO:0001541	ovarian follicle development	0.001502	1	0.01162	0.1056	6	74	INHBA,BMP4,KITLG,FGF7,FOXC1,FSHR
GO: Biological Process	GO:0048520	positive regulation of behavior	0.001502	1	0.01162	0.1056	4	30	PTGER3,MEF2C,NR4A3,NLGN1
GO: Biological Process	GO:0001775	cell activation	0.001518	1	0.01173	0.1066	30	1001	PAG1,INHBA,PTGER3,SLC7A11,MEF2C,PRDM1,FZD7,PTK2B,BMP4,CXCR4,GRAP2,FGF10,MAFB,VAV3,CXCL12,COL1A2,EVL,CYP26B1,FN1,KLF6,NR4A3,THBS1,IGF2,EFNB2,P2RY1,CD47,DGKI,PRKCD,CTGF,PRLR
GO: Biological Process	GO:0007156	homophilic cell adhesion via plasma membrane adhesion molecules	0.001535	1	0.01184	0.1076	9	160	CLSTN2,PCDH18,DSC3,FAT3,TENM3,CDH4,PCDH9,CDH11,CDH13
GO: Biological Process	GO:1903522	regulation of blood circulation	0.001591	1	0.01226	0.1114	14	334	PTGER3,CHRM2,KCND3,KCNK3,KCNMA1,CASQ2,P2RY1,KCNIP4,CTGF,CACNG4,ATP2A2,ATP2B1,ATP2B2,EPAS1
GO: Biological Process	GO:0048701	embryonic cranial skeleton morphogenesis	0.001598	1	0.01229	0.1117	5	51	MEF2C,TWIST1,BMP4,CHST11,TGFB3
GO: Biological Process	GO:1904304	regulation of gastro-intestinal system smooth muscle contraction	0.001642	1	0.01241	0.1128	2	4	PTGER3,KCNMA1
GO: Biological Process	GO:0072199	regulation of mesenchymal cell proliferation involved in ureter development	0.001642	1	0.01241	0.1128	2	4	BMP4,TBX18
GO: Biological Process	GO:0060686	negative regulation of prostatic bud formation	0.001642	1	0.01241	0.1128	2	4	BMP4,SULF1
GO: Biological Process	GO:0072125	negative regulation of glomerular mesangial cell proliferation	0.001642	1	0.01241	0.1128	2	4	BMP4,WT1
GO: Biological Process	GO:0007354	zygotic determination of anterior/posterior axis, embryo	0.001642	1	0.01241	0.1128	2	4	BASP1,WT1
GO: Biological Process	GO:0072198	mesenchymal cell proliferation involved in ureter development	0.001642	1	0.01241	0.1128	2	4	BMP4,TBX18
GO: Biological Process	GO:0060437	lung growth	0.001642	1	0.01241	0.1128	2	4	FGF7,FGF10
GO: Biological Process	GO:2000741	positive regulation of mesenchymal stem cell differentiation	0.001642	1	0.01241	0.1128	2	4	SOX9,SOX6
GO: Biological Process	GO:0021571	rhombomere 5 development	0.001642	1	0.01241	0.1128	2	4	MAFB,EGR2
GO: Biological Process	GO:0060279	positive regulation of ovulation	0.001642	1	0.01241	0.1128	2	4	INHBA,PLAU
GO: Biological Process	GO:0090194	negative regulation of glomerulus development	0.001642	1	0.01241	0.1128	2	4	BMP4,WT1
GO: Biological Process	GO:0061326	renal tubule development	0.001645	1	0.01242	0.1129	7	102	MYC,SOX9,MEF2C,BMP2,BMP4,GPC3,WT1
GO: Biological Process	GO:0061337	cardiac conduction	0.001654	1	0.01247	0.1133	8	131	KCND3,KCNK3,CASQ2,KCNIP4,CACNG4,ATP2A2,ATP2B1,ATP2B2
GO: Biological Process	GO:0007266	Rho protein signal transduction	0.001672	1	0.01257	0.1142	9	162	ABRA,TIAM2,CDC42EP2,VAV3,COL1A2,ARHGEF28,CDC42EP3,ARAP3,CDH13
GO: Biological Process	GO:0031032	actomyosin structure organization	0.001672	1	0.01257	0.1142	9	162	MYH11,MEF2C,PTK2B,AMOT,EVL,CASQ2,ANKRD1,CTGF,LIMCH1
GO: Biological Process	GO:0051336	regulation of hydrolase activity	0.001693	1	0.0127	0.1154	38	1379	MYC,NRG1,SPRY1,CRIM1,RAPGEF5,RGS9,MEF2C,GFRA1,TIAM2,PTK2B,SLIT2,BMP2,SERPINB8,KITLG,GPC3,SRGAP3,AMOT,CDC42EP2,FGF7,FGF10,VAV3,BCAR3,PMAIP1,FLT1,ARHGEF28,FN1,NTRK2,CDC42EP3,TFPI,THBS1,EFNA5,ARAP3,RGS6,CYR61,DGKI,PRKCD,CTGF,PRKD1
GO: Biological Process	GO:0019722	calcium-mediated signaling	0.001745	1	0.01307	0.1188	9	163	NRG1,TENM2,PTK2B,CXCR4,LMCD1,NTRK2,CASQ2,ATP2A2,CDH13
GO: Biological Process	GO:0070838	divalent metal ion transport	0.001822	1	0.01353	0.1229	17	455	MYLK,PTGER3,PTK2B,BMP4,CXCR4,CXCL12,NPY,NIPAL4,CASQ2,STC2,TSPAN13,CTGF,PRKD1,CACNG4,ATP2A2,ATP2B1,ATP2B2
GO: Biological Process	GO:0034765	regulation of ion transmembrane transport	0.001822	1	0.01353	0.1229	17	455	PTGER3,MEF2C,PTK2B,BMP4,KCND3,CXCR4,KCNMA1,KCNQ2,TESC,CXCL12,CASQ2,NLGN1,THBS1,TSPAN13,KCNIP4,PRKD1,CACNG4
GO: Biological Process	GO:0072075	metanephric mesenchyme development	0.001825	1	0.01353	0.1229	3	15	MYC,BASP1,WT1
GO: Biological Process	GO:1901722	regulation of cell proliferation involved in kidney development	0.001825	1	0.01353	0.1229	3	15	MYC,BMP4,WT1
GO: Biological Process	GO:0072176	nephric duct development	0.001825	1	0.01353	0.1229	3	15	BMP4,GPC3,EFNB2
GO: Biological Process	GO:0097094	craniofacial suture morphogenesis	0.001825	1	0.01353	0.1229	3	15	TWIST1,BMP4,TGFB3
GO: Biological Process	GO:0033240	positive regulation of cellular amine metabolic process	0.001825	1	0.01353	0.1229	3	15	GPR37,PRKCD,EPAS1
GO: Biological Process	GO:0032956	regulation of actin cytoskeleton organization	0.001832	1	0.01356	0.1232	13	302	WIPF3,MEF2C,PTK2B,SLIT2,AMOT,CDC42EP2,CXCL12,EVL,CDC42EP3,EFNA5,PRKCD,CTGF,SEMA3E
GO: Biological Process	GO:0048640	negative regulation of developmental growth	0.00184	1	0.0136	0.1236	7	104	SLIT2,BMP4,SEMA3C,SEMA3D,NKD1,STC2,SEMA3E
GO: Biological Process	GO:0021872	forebrain generation of neurons	0.001843	1	0.0136	0.1236	6	77	INHBA,PTGER3,SLIT2,DCLK2,PHLDA1,PAX6
GO: Biological Process	GO:0051348	negative regulation of transferase activity	0.001876	1	0.01381	0.1255	15	378	SPRY1,LRRTM1,LRRC4,GADD45A,NELL1,BMP4,UCHL1,TESC,FLRT3,FLRT2,DUSP4,DUSP6,NR2F2,SPRY4,PRKCD
GO: Biological Process	GO:0008544	epidermis development	0.001877	1	0.01381	0.1255	14	340	SOX9,INHBA,LHX2,BMP4,KCNMA1,FGF7,FGF10,FLNB,CYP26B1,FOSL2,CTGF,PAX6,ATP2A2,ATP2B2
GO: Biological Process	GO:0030947	regulation of vascular endothelial growth factor receptor signaling pathway	0.001919	1	0.01406	0.1278	4	32	BMP4,FGF10,VEGFC,FLT1
GO: Biological Process	GO:1900449	regulation of glutamate receptor signaling pathway	0.001919	1	0.01406	0.1278	4	32	MEF2C,PTK2B,NLGN1,CACNG4
GO: Biological Process	GO:0010453	regulation of cell fate commitment	0.001919	1	0.01406	0.1278	4	32	FZD7,BMP4,DUSP6,PAX6
GO: Biological Process	GO:0072511	divalent inorganic cation transport	0.001952	1	0.01428	0.1298	17	458	MYLK,PTGER3,PTK2B,BMP4,CXCR4,CXCL12,NPY,NIPAL4,CASQ2,STC2,TSPAN13,CTGF,PRKD1,CACNG4,ATP2A2,ATP2B1,ATP2B2
GO: Biological Process	GO:0043409	negative regulation of MAPK cascade	0.001977	1	0.01444	0.1312	9	166	MYC,SPRY1,MECOM,BMP4,UCHL1,DUSP4,DUSP6,SPRY4,PRKCD
GO: Biological Process	GO:0070372	regulation of ERK1 and ERK2 cascade	0.002022	1	0.01475	0.134	12	269	SPRY1,PTK2B,BMP2,BMP4,FGF10,FN1,DUSP6,CYR61,P2RY1,SPRY4,FSHR,CTGF
GO: Biological Process	GO:0046578	regulation of Ras protein signal transduction	0.002066	1	0.01502	0.1365	10	200	ABRA,NRG1,SPRY1,TIAM2,KITLG,FGF10,VAV3,ARHGEF28,ARAP3,DGKI
GO: Biological Process	GO:0030595	leukocyte chemotaxis	0.002066	1	0.01502	0.1365	10	200	ITGA9,PTK2B,SLIT2,CXCR4,VAV3,CXCL12,VEGFC,FLT1,THBS1,THBS4
GO: Biological Process	GO:0048609	multicellular organismal reproductive process	0.002092	1	0.01519	0.138	27	887	SOX9,PDE3A,INHBA,WIPF3,ETS1,PTGER3,PRDM1,PTK2B,SLIT2,BMP4,KITLG,CXCR4,FGF7,PLAU,CXCL12,FOXC1,CYP26B1,ADAMTS2,SEPT4,WT1,NR2F2,TGFB3,NKD1,P2RY1,STC2,FSHR,HAS2
GO: Biological Process	GO:0043085	positive regulation of catalytic activity	0.002094	1	0.01519	0.138	42	1588	MYC,NRG1,RAPGEF5,DAB1,GCH1,RGS9,GADD45A,MEF2C,GFRA1,TIAM2,NELL1,PTK2B,BMP2,BMP4,KITLG,CXCR4,SRGAP3,CDC42EP2,FGF7,FGF10,VAV3,BCAR3,PMAIP1,FLT1,ARHGEF28,FN1,DUSP6,CDC42EP3,TGFA,TGFB3,THBS1,IGF2,EFNA5,ARAP3,RGS6,IGFBP3,CYR61,FSHR,PRKCD,CTGF,PRKD1,PRLR
GO: Biological Process	GO:0072078	nephron tubule morphogenesis	0.002102	1	0.01522	0.1383	6	79	MYC,SOX9,BMP2,BMP4,GPC3,WT1
GO: Biological Process	GO:1901654	response to ketone	0.002143	1	0.01549	0.1408	10	201	PTGER3,SLIT2,BMP4,FN1,KLF6,FOSB,TGFB3,THBS1,EFNA5,ATP2B1
GO: Biological Process	GO:0007015	actin filament organization	0.002146	1	0.01549	0.1408	14	345	WIPF3,NEDD9,PTK2B,SLIT2,PDLIM3,AMOT,CDC42EP2,COBL,CXCL12,EVL,CDC42EP3,FRY,PRKCD,CTGF
GO: Biological Process	GO:0051046	regulation of secretion	0.002149	1	0.01549	0.1408	25	800	NRG1,PDE4C,INHBA,ISL1,PTGER3,MEF2C,TWIST1,NELL2,FGF10,SYT13,CXCL12,VEGFC,VSNL1,FN1,NTRK2,SYT6,NLGN1,TGFB3,EFNA5,P2RY1,TRIM9,ANKRD1,PAX6,SNAP25,ATP2A2
GO: Biological Process	GO:0010574	regulation of vascular endothelial growth factor production	0.002156	1	0.0155	0.1408	4	33	ISL1,SULF2,SULF1,CCBE1
GO: Biological Process	GO:0060740	prostate gland epithelium morphogenesis	0.002156	1	0.0155	0.1408	4	33	SOX9,BMP4,SULF1,FGF10
GO: Biological Process	GO:2000310	regulation of N-methyl-D-aspartate selective glutamate receptor activity	0.002218	1	0.0159	0.1445	3	16	MEF2C,PTK2B,NLGN1
GO: Biological Process	GO:0050930	induction of positive chemotaxis	0.002218	1	0.0159	0.1445	3	16	FGF10,CXCL12,VEGFC
GO: Biological Process	GO:0018108	peptidyl-tyrosine phosphorylation	0.002238	1	0.016	0.1453	15	385	NRG1,ISL1,PTK2B,KITLG,FGF7,FGF10,VEGFC,FLT1,NTRK2,TGFA,THBS4,IGF2,EFNA5,PRKCD,PRLR
GO: Biological Process	GO:0007548	sex differentiation	0.002239	1	0.016	0.1453	13	309	SOX9,INHBA,SLIT2,BMP4,KITLG,BASP1,ARID5B,FGF7,FGF10,FOXC1,MAMLD1,WT1,FSHR
GO: Biological Process	GO:0050922	negative regulation of chemotaxis	0.002241	1	0.016	0.1453	5	55	SLIT2,SEMA3C,SEMA3D,THBS1,SEMA3E
GO: Biological Process	GO:0006936	muscle contraction	0.002323	1	0.01654	0.1503	14	348	MYH11,MYLK,PTGER3,CHRM2,SULF2,CXCR4,SULF1,KCNMA1,TSHZ3,FLT1,SYNM,CASQ2,CTGF,ATP2A2
GO: Biological Process	GO:0030534	adult behavior	0.002324	1	0.01654	0.1503	9	170	DAB1,NRXN3,UCHL1,KCNMA1,CXCL12,NPY,NR4A3,SHANK2,SLITRK5
GO: Biological Process	GO:0018212	peptidyl-tyrosine modification	0.002351	1	0.01671	0.1518	15	387	NRG1,ISL1,PTK2B,KITLG,FGF7,FGF10,VEGFC,FLT1,NTRK2,TGFA,THBS4,IGF2,EFNA5,PRKCD,PRLR
GO: Biological Process	GO:0044093	positive regulation of molecular function	0.002358	1	0.01673	0.1521	48	1893	MYC,ABRA,NRG1,RAPGEF5,DAB1,GCH1,RGS9,ISL1,GADD45A,MEF2C,GFRA1,TIAM2,TWIST1,FZD1,NELL1,PTK2B,BMP2,BMP4,KITLG,CXCR4,SRGAP3,ARID5B,CDC42EP2,FGF7,FGF10,VAV3,TESC,BCAR3,PMAIP1,FLT1,ARHGEF28,FN1,DUSP6,CDC42EP3,TGFA,TGFB3,THBS1,IGF2,EFNA5,ARAP3,RGS6,IGFBP3,CYR61,FSHR,PRKCD,CTGF,PRKD1,PRLR
GO: Biological Process	GO:0000122	negative regulation of transcription from RNA polymerase II promoter	0.002373	1	0.01681	0.1528	25	806	MYC,SOX9,ZNF536,ISL1,TENM2,MEF2C,TWIST1,PRDM1,BMP2,BMP4,BTG2,ARID5B,SOX6,LMCD1,FOSB,WT1,NR4A3,NR2F1,NR2F2,TBX18,SAMD11,TLE1,ANKRD1,PAX6,EPAS1
GO: Biological Process	GO:0072088	nephron epithelium morphogenesis	0.002387	1	0.01689	0.1534	6	81	MYC,SOX9,BMP2,BMP4,GPC3,WT1
GO: Biological Process	GO:0042472	inner ear morphogenesis	0.002404	1	0.01694	0.1539	7	109	SOX9,FGF10,MAFB,NR4A3,TBX18,OTX2,ATP2B2
GO: Biological Process	GO:0060421	positive regulation of heart growth	0.002411	1	0.01694	0.1539	4	34	NRG1,MEF2C,BASP1,WT1
GO: Biological Process	GO:0021955	central nervous system neuron axonogenesis	0.002411	1	0.01694	0.1539	4	34	SLIT2,ARHGEF28,CDH11,DCLK1
GO: Biological Process	GO:0099601	regulation of neurotransmitter receptor activity	0.002411	1	0.01694	0.1539	4	34	MEF2C,PTK2B,NLGN1,CACNG4
GO: Biological Process	GO:0035116	embryonic hindlimb morphogenesis	0.002411	1	0.01694	0.1539	4	34	MECOM,TWIST1,BMP4,GPC3
GO: Biological Process	GO:0060420	regulation of heart growth	0.002428	1	0.01701	0.1545	5	56	NRG1,MEF2C,BASP1,DUSP6,WT1
GO: Biological Process	GO:0001706	endoderm formation	0.002428	1	0.01701	0.1545	5	56	INHBA,COL8A1,FN1,DUSP4,DUSP6
GO: Biological Process	GO:0032870	cellular response to hormone stimulus	0.002448	1	0.01713	0.1556	22	677	INHBA,ISL1,MEF2C,FZD1,SLIT2,BMP4,QRFPR,GPR22,FN1,FOSB,NTRK2,WT1,NR4A3,NR2F1,NR2F2,IGF2,EFNA5,LMO2,FSHR,PRKCD,ATP2B1,PRLR
GO: Biological Process	GO:0002682	regulation of immune system process	0.002488	1	0.01738	0.158	40	1506	MYC,SOX9,PAG1,HTRA1,MYLK,INHBA,WIPF3,ETS1,PTGER3,MEF2C,INPP4B,PRDM1,PTK2B,SLIT2,BMP4,KITLG,GRAP2,FGF7,FGF10,MAFB,VAV3,TESC,CXCL12,FOXC1,COL1A2,VEGFC,FLT1,CYP26B1,LMCD1,NR4A3,TGFB3,THBS1,THBS4,IGF2,EFNB2,LMO2,FSHR,CD47,PRKCD,ASB2
GO: Biological Process	GO:0060047	heart contraction	0.002499	1	0.01742	0.1583	12	276	CHRM2,KCND3,CXCR4,KCNK3,CASQ2,KCNIP4,CTGF,CACNG4,ATP2A2,ATP2B1,ATP2B2,EPAS1
GO: Biological Process	GO:0055065	metal ion homeostasis	0.002501	1	0.01742	0.1583	20	593	MYC,PTGER3,INPP4B,PTK2B,BMP4,CXCR4,KCNK3,KCNMA1,TESC,CXCL12,ATP13A4,ANK1,CASQ2,P2RY1,STC2,PRKD1,ATP2A2,ATP2B1,ATP2B2,EPAS1
GO: Biological Process	GO:0090101	negative regulation of transmembrane receptor protein serine/threonine kinase signaling pathway	0.002532	1	0.01761	0.16	7	110	HTRA1,MECOM,FZD1,VWC2,CHST11,TGFB3,RASL11B
GO: Biological Process	GO:0032504	multicellular organism reproduction	0.002561	1	0.01775	0.1613	27	900	SOX9,PDE3A,INHBA,WIPF3,ETS1,PTGER3,PRDM1,PTK2B,SLIT2,BMP4,KITLG,CXCR4,FGF7,PLAU,CXCL12,FOXC1,CYP26B1,ADAMTS2,SEPT4,WT1,NR2F2,TGFB3,NKD1,P2RY1,STC2,FSHR,HAS2
GO: Biological Process	GO:0007160	cell-matrix adhesion	0.002561	1	0.01775	0.1613	10	206	ITGB8,PTK2B,PLAU,VEGFC,FN1,THBS1,EFNA5,CTGF,CDH13,SEMA3E
GO: Biological Process	GO:0022407	regulation of cell-cell adhesion	0.002562	1	0.01775	0.1613	16	430	PAG1,ETS1,PTGER3,BMP2,BMP4,GRAP2,CXCL12,CYP26B1,NR4A3,TBX18,IGF2,EFNA5,EFNB2,CD47,PRKCD,HAS2
GO: Biological Process	GO:0051129	negative regulation of cellular component organization	0.002583	1	0.01787	0.1624	22	680	MAP1B,DAB1,LRRTM1,TWIST1,KIAA0319,XYLT1,SLIT2,BMP4,NTM,EVL,SEMA3C,FAT3,NLGN1,NR2F1,SEMA3D,THBS1,EFNA5,FEZ1,TRIM9,PRKCD,PRKD1,SEMA3E
GO: Biological Process	GO:0042391	regulation of membrane potential	0.002592	1	0.01791	0.1627	15	391	MYC,MEF2C,PTK2B,KCND3,KCNK3,KCNMA1,KCNQ2,PMAIP1,GRIA1,CASQ2,NLGN1,PIEZO2,DGKI,CACNG4,ATP2A2
GO: Biological Process	GO:0055082	cellular chemical homeostasis	0.002623	1	0.01804	0.1639	24	768	MYC,PTGER3,INPP4B,PTK2B,BMP4,CXCR4,KCNK3,KCNMA1,PLAU,TESC,CXCL12,ATP13A4,VSNL1,FN1,CASQ2,EFNA5,P2RY1,STC2,FSHR,PRKD1,ATP2A2,ATP2B1,ATP2B2,XPR1
GO: Biological Process	GO:0030850	prostate gland development	0.002625	1	0.01804	0.1639	5	57	SOX9,BMP4,SULF1,FGF10,PRLR
GO: Biological Process	GO:0043588	skin development	0.002651	1	0.01804	0.1639	12	278	SOX9,INHBA,LHX2,FGF7,FGF10,COL1A2,FLNB,CYP26B1,ADAMTS2,FOSL2,SLITRK5,PAX6
GO: Biological Process	GO:0008016	regulation of heart contraction	0.002658	1	0.01804	0.1639	11	242	CHRM2,KCND3,KCNK3,CASQ2,KCNIP4,CTGF,CACNG4,ATP2A2,ATP2B1,ATP2B2,EPAS1
GO: Biological Process	GO:0042693	muscle cell fate commitment	0.00266	1	0.01804	0.1639	3	17	MEF2C,FGF10,WT1
GO: Biological Process	GO:0042659	regulation of cell fate specification	0.00266	1	0.01804	0.1639	3	17	FZD7,DUSP6,PAX6
GO: Biological Process	GO:2000136	regulation of cell proliferation involved in heart morphogenesis	0.00266	1	0.01804	0.1639	3	17	SOX9,ISL1,BMP4
GO: Biological Process	GO:0021535	cell migration in hindbrain	0.00266	1	0.01804	0.1639	3	17	DAB1,PLXNA2,CTNNA2
GO: Biological Process	GO:0072091	regulation of stem cell proliferation	0.002664	1	0.01804	0.1639	7	111	MYC,SOX9,BMP4,KITLG,VEGFC,TBX18,PAX6
GO: Biological Process	GO:0060341	regulation of cellular localization	0.002681	1	0.01804	0.1639	38	1416	NRG1,PDE4C,MAP1B,INHBA,ISL1,PTGER3,MEF2C,RHOU,INPP4B,TWIST1,FZD1,FZD7,PTK2B,BMP4,NELL2,SULF2,DCLK2,SYT13,CXCL12,PMAIP1,VEGFC,VSNL1,FN1,NTRK2,SYT6,CASQ2,NLGN1,TGFB3,EFNA5,P2RY1,TRIM9,ANKRD1,PRKCD,PRKD1,PAX6,SNAP25,ATP2A2,DCLK1
GO: Biological Process	GO:0030513	positive regulation of BMP signaling pathway	0.002687	1	0.01804	0.1639	4	35	BMP4,GPC3,SULF1,CYR61
GO: Biological Process	GO:0060512	prostate gland morphogenesis	0.002687	1	0.01804	0.1639	4	35	SOX9,BMP4,SULF1,FGF10
GO: Biological Process	GO:0010573	vascular endothelial growth factor production	0.002687	1	0.01804	0.1639	4	35	ISL1,SULF2,SULF1,CCBE1
GO: Biological Process	GO:0072028	nephron morphogenesis	0.0027	1	0.01804	0.1639	6	83	MYC,SOX9,BMP2,BMP4,GPC3,WT1
GO: Biological Process	GO:0021780	glial cell fate specification	0.002706	1	0.01804	0.1639	2	5	SOX6,PAX6
GO: Biological Process	GO:0060278	regulation of ovulation	0.002706	1	0.01804	0.1639	2	5	INHBA,PLAU
GO: Biological Process	GO:0060665	regulation of branching involved in salivary gland morphogenesis by mesenchymal-epithelial signaling	0.002706	1	0.01804	0.1639	2	5	FGF7,FGF10
GO: Biological Process	GO:0045168	cell-cell signaling involved in cell fate commitment	0.002706	1	0.01804	0.1639	2	5	BMP2,BMP4
GO: Biological Process	GO:0015015	heparan sulfate proteoglycan biosynthetic process, enzymatic modification	0.002706	1	0.01804	0.1639	2	5	HS6ST2,HS3ST3B1
GO: Biological Process	GO:0060083	smooth muscle contraction involved in micturition	0.002706	1	0.01804	0.1639	2	5	PTGER3,KCNMA1
GO: Biological Process	GO:2001016	positive regulation of skeletal muscle cell differentiation	0.002706	1	0.01804	0.1639	2	5	MEF2C,CYP26B1
GO: Biological Process	GO:0070487	monocyte aggregation	0.002706	1	0.01804	0.1639	2	5	NR4A3,HAS2
GO: Biological Process	GO:0021778	oligodendrocyte cell fate specification	0.002706	1	0.01804	0.1639	2	5	SOX6,PAX6
GO: Biological Process	GO:0071504	cellular response to heparin	0.002706	1	0.01804	0.1639	2	5	SOX9,SLIT2
GO: Biological Process	GO:0021779	oligodendrocyte cell fate commitment	0.002706	1	0.01804	0.1639	2	5	SOX6,PAX6
GO: Biological Process	GO:0003278	apoptotic process involved in heart morphogenesis	0.002706	1	0.01804	0.1639	2	5	FOXC1,CYR61
GO: Biological Process	GO:0002520	immune system development	0.002711	1	0.01805	0.164	28	949	MYC,TPO,INHBA,PABPC4,ETS1,MECOM,MEF2C,INPP4B,PRDM1,FZD7,PTK2B,BMP4,KITLG,GPC3,FGF10,MAFB,TESC,FOXC1,SOX6,FLI1,FLT1,CYP26B1,ANK1,KLF6,LMO2,FSHR,EML1,EPAS1
GO: Biological Process	GO:0003015	heart process	0.002729	1	0.01815	0.1649	12	279	CHRM2,KCND3,CXCR4,KCNK3,CASQ2,KCNIP4,CTGF,CACNG4,ATP2A2,ATP2B1,ATP2B2,EPAS1
GO: Biological Process	GO:0051924	regulation of calcium ion transport	0.002743	1	0.01822	0.1655	11	243	MYLK,PTGER3,PTK2B,BMP4,CXCR4,CXCL12,CASQ2,STC2,TSPAN13,PRKD1,ATP2B2
GO: Biological Process	GO:0051248	negative regulation of protein metabolic process	0.002828	1	0.01875	0.1703	33	1183	MYC,NRG1,SPRY1,CRIM1,INHBA,MECOM,LRRTM1,LRRC4,GADD45A,TWIST1,NELL1,SLIT2,BMP4,SERPINB8,BTG2,GPC3,UCHL1,TESC,FLRT3,FLRT2,FAM129A,DUSP4,DUSP6,ENC1,WT1,NR2F2,TFPI,FRY,THBS1,IGFBP3,SPRY4,PRKCD,PAX6
GO: Biological Process	GO:0001974	blood vessel remodeling	0.002834	1	0.01875	0.1703	5	58	MEF2C,FGF10,FOXC1,SEMA3C,EPAS1
GO: Biological Process	GO:0048286	lung alveolus development	0.002834	1	0.01875	0.1703	5	58	MAN2A1,FZD1,BMP4,FGF10,TGFB3
GO: Biological Process	GO:0048015	phosphatidylinositol-mediated signaling	0.002843	1	0.01877	0.1706	10	209	SOX9,NRG1,TWIST1,KITLG,FGF7,FGF10,FLT1,NTRK2,FSHR,MYO16
GO: Biological Process	GO:0060419	heart growth	0.002867	1	0.01891	0.1718	6	84	NRG1,MEF2C,BASP1,FOXC1,DUSP6,WT1
GO: Biological Process	GO:0006875	cellular metal ion homeostasis	0.002962	1	0.01951	0.1773	18	518	MYC,PTGER3,INPP4B,PTK2B,BMP4,CXCR4,KCNK3,KCNMA1,TESC,CXCL12,ATP13A4,CASQ2,P2RY1,STC2,PRKD1,ATP2A2,ATP2B1,ATP2B2
GO: Biological Process	GO:1902742	apoptotic process involved in development	0.002983	1	0.01963	0.1783	4	36	SLIT2,FOXC1,WT1,CYR61
GO: Biological Process	GO:0016525	negative regulation of angiogenesis	0.003043	1	0.01999	0.1816	6	85	SULF1,AMOT,FOXC1,THBS1,THBS4,SEMA3E
GO: Biological Process	GO:0090183	regulation of kidney development	0.003055	1	0.02004	0.1821	5	59	MYC,SOX9,BMP4,BASP1,WT1
GO: Biological Process	GO:0006979	response to oxidative stress	0.003139	1	0.02044	0.1858	16	439	TPO,ETS1,GCH1,SLC7A11,PTK2B,BMP4,FN1,KLF6,GPR37,NR4A3,THBS1,STC2,PRKCD,PRKD1,ATP2A2,EPAS1
GO: Biological Process	GO:0048017	inositol lipid-mediated signaling	0.003148	1	0.02044	0.1858	10	212	SOX9,NRG1,TWIST1,KITLG,FGF7,FGF10,FLT1,NTRK2,FSHR,MYO16
GO: Biological Process	GO:0060572	morphogenesis of an epithelial bud	0.003153	1	0.02044	0.1858	3	18	BMP4,SULF1,FGF10
GO: Biological Process	GO:0051654	establishment of mitochondrion localization	0.003153	1	0.02044	0.1858	3	18	MAP1B,UCHL1,FEZ1
GO: Biological Process	GO:0061318	renal filtration cell differentiation	0.003153	1	0.02044	0.1858	3	18	BMP4,BASP1,WT1
GO: Biological Process	GO:0072112	glomerular visceral epithelial cell differentiation	0.003153	1	0.02044	0.1858	3	18	BMP4,BASP1,WT1
GO: Biological Process	GO:0061323	cell proliferation involved in heart morphogenesis	0.003153	1	0.02044	0.1858	3	18	SOX9,ISL1,BMP4
GO: Biological Process	GO:0036303	lymph vessel morphogenesis	0.003153	1	0.02044	0.1858	3	18	FOXC1,VEGFC,CCBE1
GO: Biological Process	GO:0001946	lymphangiogenesis	0.003153	1	0.02044	0.1858	3	18	FOXC1,VEGFC,CCBE1
GO: Biological Process	GO:0022412	cellular process involved in reproduction in multicellular organism	0.003275	1	0.02121	0.1927	13	323	PDE3A,INHBA,PRDM1,PTK2B,SLIT2,BMP4,KITLG,CXCR4,CXCL12,FOXC1,SEPT4,WT1,FSHR
GO: Biological Process	GO:0048844	artery morphogenesis	0.003288	1	0.02126	0.1932	5	60	MYLK,PRDM1,BMP4,FOXC1,EFNB2
GO: Biological Process	GO:0071526	semaphorin-plexin signaling pathway	0.003302	1	0.02132	0.1937	4	37	PLXNA2,SEMA3C,SEMA3D,SEMA3E
GO: Biological Process	GO:0044706	multi-multicellular organism process	0.003407	1	0.02197	0.1997	11	250	ETS1,PTGER3,PRDM1,PLAU,FOSB,NR2F2,TGFB3,IGF2,STC2,PAPPA,PRLR
GO: Biological Process	GO:0002573	myeloid leukocyte differentiation	0.003479	1	0.02241	0.2036	10	215	MYC,INHBA,MEF2C,INPP4B,BMP4,KITLG,GPC3,MAFB,TESC,FSHR
GO: Biological Process	GO:0008360	regulation of cell shape	0.003532	1	0.02259	0.2052	8	148	WIPF3,RHOU,PTK2B,CDC42EP2,FN1,CDC42EP3,ARAP3,SEMA3E
GO: Biological Process	GO:2000241	regulation of reproductive process	0.003532	1	0.02259	0.2052	8	148	SOX9,PDE3A,INHBA,BMP4,SULF1,PLAU,WT1,P2RY1
GO: Biological Process	GO:0010171	body morphogenesis	0.003533	1	0.02259	0.2052	5	61	CSRNP1,GPC3,ARID5B,MAB21L2,TGFB3
GO: Biological Process	GO:1904888	cranial skeletal system development	0.003533	1	0.02259	0.2052	5	61	MEF2C,TWIST1,BMP4,CHST11,TGFB3
GO: Biological Process	GO:0046847	filopodium assembly	0.003533	1	0.02259	0.2052	5	61	GAP43,TENM2,NLGN1,TGFB3,PRKCD
GO: Biological Process	GO:0060393	regulation of pathway-restricted SMAD protein phosphorylation	0.003533	1	0.02259	0.2052	5	61	INHBA,GDF10,BMP2,BMP4,TGFB3
GO: Biological Process	GO:2000181	negative regulation of blood vessel morphogenesis	0.003617	1	0.02307	0.2096	6	88	SULF1,AMOT,FOXC1,THBS1,THBS4,SEMA3E
GO: Biological Process	GO:0000302	response to reactive oxygen species	0.003618	1	0.02307	0.2096	11	252	TPO,ETS1,GCH1,PTK2B,BMP4,FN1,KLF6,GPR37,NR4A3,THBS1,PRKCD
GO: Biological Process	GO:0055025	positive regulation of cardiac muscle tissue development	0.003642	1	0.0231	0.2099	4	38	NRG1,MEF2C,BMP4,EFNB2
GO: Biological Process	GO:0042462	eye photoreceptor cell development	0.003642	1	0.0231	0.2099	4	38	TULP1,PRDM1,NTRK2,PAX6
GO: Biological Process	GO:0035850	epithelial cell differentiation involved in kidney development	0.003642	1	0.0231	0.2099	4	38	MEF2C,BMP4,BASP1,WT1
GO: Biological Process	GO:0048791	calcium ion-regulated exocytosis of neurotransmitter	0.003642	1	0.0231	0.2099	4	38	SYT13,SYT6,SNAP25,ATP2A2
GO: Biological Process	GO:1903530	regulation of secretion by cell	0.003653	1	0.02314	0.2103	23	744	PDE4C,INHBA,ISL1,PTGER3,MEF2C,TWIST1,NELL2,SYT13,CXCL12,VEGFC,VSNL1,FN1,NTRK2,SYT6,NLGN1,TGFB3,EFNA5,P2RY1,TRIM9,ANKRD1,PAX6,SNAP25,ATP2A2
GO: Biological Process	GO:0034614	cellular response to reactive oxygen species	0.00368	1	0.02328	0.2115	8	149	TPO,ETS1,GCH1,KLF6,GPR37,NR4A3,THBS1,PRKCD
GO: Biological Process	GO:0009100	glycoprotein metabolic process	0.003686	1	0.02328	0.2115	15	406	MAN2A1,HS6ST2,GCNT1,XYLT1,BMP2,ST6GAL2,SULF2,CHST15,SULF1,HS3ST3B1,PHLDA1,CHST11,THBS1,B3GNT2,GALNT5
GO: Biological Process	GO:0060841	venous blood vessel development	0.003698	1	0.02328	0.2115	3	19	SEMA3C,EFNB2,CCBE1
GO: Biological Process	GO:0072311	glomerular epithelial cell differentiation	0.003698	1	0.02328	0.2115	3	19	BMP4,BASP1,WT1
GO: Biological Process	GO:0003181	atrioventricular valve morphogenesis	0.003698	1	0.02328	0.2115	3	19	TWIST1,BMP2,CYR61
GO: Biological Process	GO:0030166	proteoglycan biosynthetic process	0.003792	1	0.02384	0.2166	5	62	HS6ST2,XYLT1,CHST15,HS3ST3B1,CHST11
GO: Biological Process	GO:0032269	negative regulation of cellular protein metabolic process	0.003814	1	0.02395	0.2176	31	1112	MYC,SPRY1,CRIM1,MECOM,LRRTM1,LRRC4,GADD45A,TWIST1,NELL1,SLIT2,BMP4,SERPINB8,BTG2,GPC3,UCHL1,TESC,FLRT3,FLRT2,FAM129A,DUSP4,DUSP6,ENC1,WT1,NR2F2,TFPI,FRY,THBS1,IGFBP3,SPRY4,PRKCD,PAX6
GO: Biological Process	GO:0014812	muscle cell migration	0.003825	1	0.02395	0.2176	6	89	MYC,SLIT2,PLAU,THBS4,IGFBP3,HAS2
GO: Biological Process	GO:1901655	cellular response to ketone	0.003825	1	0.02395	0.2176	6	89	PTGER3,BMP4,FN1,KLF6,EFNA5,ATP2B1
GO: Biological Process	GO:0007599	hemostasis	0.003832	1	0.02397	0.2178	14	368	PABPC4,PTGER3,SLC7A11,PLAU,VAV3,COL1A2,FLI1,EVL,STAB2,TFPI,THBS1,P2RY1,DGKI,PRKCD
GO: Biological Process	GO:0051345	positive regulation of hydrolase activity	0.003939	1	0.02461	0.2236	27	929	MYC,NRG1,RAPGEF5,RGS9,MEF2C,GFRA1,TIAM2,PTK2B,BMP2,KITLG,SRGAP3,CDC42EP2,FGF7,FGF10,VAV3,BCAR3,PMAIP1,FLT1,ARHGEF28,FN1,CDC42EP3,ARAP3,RGS6,CYR61,PRKCD,CTGF,PRKD1
GO: Biological Process	GO:0045646	regulation of erythrocyte differentiation	0.004006	1	0.02464	0.2239	4	39	INHBA,ETS1,MAFB,LMO2
GO: Biological Process	GO:0000578	embryonic axis specification	0.004006	1	0.02464	0.2239	4	39	BASP1,COBL,WT1,OTX2
GO: Biological Process	GO:0035502	metanephric part of ureteric bud development	0.004014	1	0.02464	0.2239	2	6	BASP1,WT1
GO: Biological Process	GO:0045915	positive regulation of catecholamine metabolic process	0.004014	1	0.02464	0.2239	2	6	GPR37,EPAS1
GO: Biological Process	GO:0014827	intestine smooth muscle contraction	0.004014	1	0.02464	0.2239	2	6	PTGER3,KCNMA1
GO: Biological Process	GO:1901723	negative regulation of cell proliferation involved in kidney development	0.004014	1	0.02464	0.2239	2	6	BMP4,WT1
GO: Biological Process	GO:0045964	positive regulation of dopamine metabolic process	0.004014	1	0.02464	0.2239	2	6	GPR37,EPAS1
GO: Biological Process	GO:0071503	response to heparin	0.004014	1	0.02464	0.2239	2	6	SOX9,SLIT2
GO: Biological Process	GO:0038031	non-canonical Wnt signaling pathway via JNK cascade	0.004014	1	0.02464	0.2239	2	6	FZD7,NKD1
GO: Biological Process	GO:2000739	regulation of mesenchymal stem cell differentiation	0.004014	1	0.02464	0.2239	2	6	SOX9,SOX6
GO: Biological Process	GO:0060685	regulation of prostatic bud formation	0.004014	1	0.02464	0.2239	2	6	BMP4,SULF1
GO: Biological Process	GO:0061046	regulation of branching involved in lung morphogenesis	0.004014	1	0.02464	0.2239	2	6	SOX9,BMP4
GO: Biological Process	GO:0090500	endocardial cushion to mesenchymal transition	0.004014	1	0.02464	0.2239	2	6	TWIST1,HAS2
GO: Biological Process	GO:0072284	metanephric S-shaped body morphogenesis	0.004014	1	0.02464	0.2239	2	6	BMP4,WT1
GO: Biological Process	GO:0007492	endoderm development	0.004041	1	0.02472	0.2246	6	90	INHBA,COL8A1,FN1,DUSP4,DUSP6,OTX2
GO: Biological Process	GO:0060840	artery development	0.004041	1	0.02472	0.2246	6	90	MYLK,PRDM1,BMP4,CXCR4,FOXC1,EFNB2
GO: Biological Process	GO:0016079	synaptic vesicle exocytosis	0.004041	1	0.02472	0.2246	6	90	SYT13,SYT6,NLGN1,TRIM9,SNAP25,ATP2A2
GO: Biological Process	GO:0060395	SMAD protein signal transduction	0.004063	1	0.02479	0.2253	5	63	INHBA,GDF10,BMP2,BMP4,TGFB3
GO: Biological Process	GO:0055008	cardiac muscle tissue morphogenesis	0.004063	1	0.02479	0.2253	5	63	NRG1,ISL1,BMP2,FOXC1,ANKRD1
GO: Biological Process	GO:0050905	neuromuscular process	0.004111	1	0.02505	0.2276	7	120	NRG1,GCH1,UCHL1,KCNMA1,NR4A3,CTNNA2,ATP2B2
GO: Biological Process	GO:0006874	cellular calcium ion homeostasis	0.004125	1	0.0251	0.2281	15	411	PTGER3,INPP4B,PTK2B,BMP4,CXCR4,KCNK3,CXCL12,ATP13A4,CASQ2,P2RY1,STC2,PRKD1,ATP2A2,ATP2B1,ATP2B2
GO: Biological Process	GO:0045834	positive regulation of lipid metabolic process	0.004151	1	0.02523	0.2293	8	152	TWIST1,PTK2B,VAV3,FLT1,NR4A3,IGF2,CYR61,PRKCD
GO: Biological Process	GO:0051347	positive regulation of transferase activity	0.004237	1	0.02572	0.2337	21	665	NRG1,DAB1,GADD45A,NELL1,PTK2B,BMP2,BMP4,KITLG,CXCR4,FGF10,VAV3,FLT1,DUSP6,TGFA,TGFB3,THBS1,IGF2,EFNA5,CYR61,PRKCD,PRLR
GO: Biological Process	GO:0030949	positive regulation of vascular endothelial growth factor receptor signaling pathway	0.004298	1	0.0259	0.2353	3	20	BMP4,FGF10,FLT1
GO: Biological Process	GO:0060009	Sertoli cell development	0.004298	1	0.0259	0.2353	3	20	SOX9,WT1,FSHR
GO: Biological Process	GO:0071371	cellular response to gonadotropin stimulus	0.004298	1	0.0259	0.2353	3	20	INHBA,WT1,EFNA5
GO: Biological Process	GO:0014821	phasic smooth muscle contraction	0.004298	1	0.0259	0.2353	3	20	PTGER3,KCNMA1,TSHZ3
GO: Biological Process	GO:0003206	cardiac chamber morphogenesis	0.004302	1	0.0259	0.2353	7	121	NRG1,ISL1,MEF2C,FZD1,FOXC1,SEMA3C,CYR61
GO: Biological Process	GO:0021987	cerebral cortex development	0.004302	1	0.0259	0.2353	7	121	DAB1,SLIT2,LHX2,NPY,NTRK2,NR2F1,PAX6
GO: Biological Process	GO:0099504	synaptic vesicle cycle	0.004302	1	0.0259	0.2353	7	121	SYNDIG1,SYT13,SYT6,NLGN1,TRIM9,SNAP25,ATP2A2
GO: Biological Process	GO:0002065	columnar/cuboidal epithelial cell differentiation	0.004318	1	0.02596	0.2359	8	153	MEF2C,PRDM1,BMP2,BMP4,KITLG,KCNMA1,PAX6,ATP2B2
GO: Biological Process	GO:0060389	pathway-restricted SMAD protein phosphorylation	0.004348	1	0.02605	0.2367	5	64	INHBA,GDF10,BMP2,BMP4,TGFB3
GO: Biological Process	GO:0045844	positive regulation of striated muscle tissue development	0.004348	1	0.02605	0.2367	5	64	NRG1,MEF2C,BMP4,CYP26B1,EFNB2
GO: Biological Process	GO:0048636	positive regulation of muscle organ development	0.004348	1	0.02605	0.2367	5	64	NRG1,MEF2C,BMP4,CYP26B1,EFNB2
GO: Biological Process	GO:0033002	muscle cell proliferation	0.004375	1	0.02618	0.2379	9	187	MYC,NRG1,MEF2C,BMP4,FOXC1,FLT1,NR4A3,IGFBP3,CDH13
GO: Biological Process	GO:0007270	neuron-neuron synaptic transmission	0.00449	1	0.02678	0.2433	8	154	GABRB2,MEF2C,PTK2B,NTRK2,GRIA4,NLGN1,SHANK2,DGKI
GO: Biological Process	GO:0001649	osteoblast differentiation	0.004499	1	0.02678	0.2433	10	223	GDF10,MEF2C,TWIST1,FZD1,NELL1,BMP2,BMP4,IGFBP3,CYR61,PRKD1
GO: Biological Process	GO:0032963	collagen metabolic process	0.0045	1	0.02678	0.2433	7	122	BMP4,COL1A2,COL8A1,ADAMTS2,TGFB3,PRKCD,CTGF
GO: Biological Process	GO:0031016	pancreas development	0.004502	1	0.02678	0.2433	6	92	SOX9,ISL1,BMP4,FGF10,IGF2,PAX6
GO: Biological Process	GO:0046620	regulation of organ growth	0.004502	1	0.02678	0.2433	6	92	NRG1,MEF2C,BASP1,FOXC1,DUSP6,WT1
GO: Biological Process	GO:0030336	negative regulation of cell migration	0.004641	1	0.02754	0.2503	10	224	NRG1,SLIT2,SRGAP3,SULF1,CXCL12,EVL,NR2F2,THBS1,ARAP3,IGFBP3
GO: Biological Process	GO:1901863	positive regulation of muscle tissue development	0.004648	1	0.02754	0.2503	5	65	NRG1,MEF2C,BMP4,CYP26B1,EFNB2
GO: Biological Process	GO:0055024	regulation of cardiac muscle tissue development	0.004648	1	0.02754	0.2503	5	65	NRG1,MEF2C,BMP2,BMP4,EFNB2
GO: Biological Process	GO:0072593	reactive oxygen species metabolic process	0.004838	1	0.02863	0.2602	11	262	TPO,DDAH1,GCH1,GADD45A,PTK2B,PLAU,PMAIP1,THBS1,CYR61,PRKCD,CTGF
GO: Biological Process	GO:0048871	multicellular organismal homeostasis	0.004843	1	0.02863	0.2602	14	378	SOX9,MYO5B,PTGER3,TULP1,PTK2B,FGF7,FOXC1,CYP26B1,NR4A3,LIPA,FSHR,CTGF,HAS2,EPAS1
GO: Biological Process	GO:0031960	response to corticosteroid	0.004851	1	0.02864	0.2603	9	190	ISL1,SLIT2,BMP4,KCNMA1,FN1,FOSB,PAPPA,CTGF,ATP2B1
GO: Biological Process	GO:0002761	regulation of myeloid leukocyte differentiation	0.004917	1	0.029	0.2635	7	124	MYC,INHBA,INPP4B,KITLG,MAFB,TESC,FSHR
GO: Biological Process	GO:0072010	glomerular epithelium development	0.004952	1	0.02907	0.2641	3	21	BMP4,BASP1,WT1
GO: Biological Process	GO:0072575	epithelial cell proliferation involved in liver morphogenesis	0.004952	1	0.02907	0.2641	3	21	SULF2,PLAU,TGFA
GO: Biological Process	GO:2000311	regulation of alpha-amino-3-hydroxy-5-methyl-4-isoxazole propionate selective glutamate receptor activity	0.004952	1	0.02907	0.2641	3	21	MEF2C,NLGN1,CACNG4
GO: Biological Process	GO:0072574	hepatocyte proliferation	0.004952	1	0.02907	0.2641	3	21	SULF2,PLAU,TGFA
GO: Biological Process	GO:0045638	negative regulation of myeloid cell differentiation	0.005001	1	0.02932	0.2664	6	94	MYC,INHBA,INPP4B,PTK2B,MAFB,LMO2
GO: Biological Process	GO:0000187	activation of MAPK activity	0.005039	1	0.02951	0.2681	8	157	NRG1,BMP2,CXCR4,FGF10,DUSP6,TGFA,TGFB3,THBS1
GO: Biological Process	GO:0030001	metal ion transport	0.005063	1	0.02962	0.2691	25	855	MYLK,PTGER3,PTK2B,BMP4,KCND3,CXCR4,KCNK3,KCNMA1,KCNQ2,TESC,CXCL12,NPY,NIPAL4,SLC5A9,CASQ2,STC2,TSPAN13,KCNIP4,CTGF,PRKD1,CACNG4,SNAP25,ATP2A2,ATP2B1,ATP2B2
GO: Biological Process	GO:0044703	multi-organism reproductive process	0.005072	1	0.02963	0.2692	29	1040	SOX9,PDE3A,INHBA,WIPF3,ETS1,PTGER3,PRDM1,PTK2B,BMP4,KITLG,CXCR4,PLAU,CXCL12,FOXC1,CYP26B1,ADAMTS2,SEPT4,FOSB,SYT6,WT1,NR2F2,TGFB3,IGF2,NKD1,P2RY1,STC2,FSHR,PAPPA,PRLR
GO: Biological Process	GO:0016202	regulation of striated muscle tissue development	0.005136	1	0.0299	0.2717	7	125	NRG1,MEF2C,TWIST1,BMP2,BMP4,CYP26B1,EFNB2
GO: Biological Process	GO:0003014	renal system process	0.005136	1	0.0299	0.2717	7	125	MYO5B,PTGER3,BMP4,SULF2,SULF1,KCNMA1,HAS2
GO: Biological Process	GO:0032526	response to retinoic acid	0.005136	1	0.0299	0.2717	7	125	SOX9,MEF2C,FZD7,PTK2B,BMP4,TESC,CYP26B1
GO: Biological Process	GO:0048878	chemical homeostasis	0.005189	1	0.03014	0.2739	31	1136	MYC,MYO5B,PTGER3,INPP4B,PTK2B,BMP4,CXCR4,KCNK3,KCNMA1,FGF7,PLAU,TESC,CXCL12,ATP13A4,VSNL1,CYP26B1,ANK1,FN1,CASQ2,EFNA5,P2RY1,STC2,FSHR,PRKD1,PAX6,HAS2,ATP2A2,ATP2B1,ATP2B2,EPAS1,XPR1
GO: Biological Process	GO:0008154	actin polymerization or depolymerization	0.00519	1	0.03014	0.2739	9	192	WIPF3,PTK2B,SLIT2,CDC42EP2,COBL,CXCL12,EVL,CDC42EP3,PRKCD
GO: Biological Process	GO:0061515	myeloid cell development	0.005289	1	0.03065	0.2785	5	67	PABPC4,TESC,SOX6,FLI1,ANK1
GO: Biological Process	GO:0009880	embryonic pattern specification	0.005289	1	0.03065	0.2785	5	67	BASP1,COBL,FGF10,WT1,OTX2
GO: Biological Process	GO:0051592	response to calcium ion	0.005362	1	0.03103	0.282	7	126	MYLK,MEF2C,PTK2B,KCNMA1,FOSB,CASQ2,THBS1
GO: Biological Process	GO:0043524	negative regulation of neuron apoptotic process	0.005432	1	0.0314	0.2853	8	159	GABRB2,ISL1,MEF2C,PTK2B,BTG2,NTRK2,NR4A3,TGFB3
GO: Biological Process	GO:0010817	regulation of hormone levels	0.005495	1	0.03165	0.2876	18	550	TPO,PDE4C,INHBA,ISL1,PTGER3,BMP2,NELL2,KCNMA1,VSNL1,CYP26B1,IGF2,EFNA5,P2RY1,STC2,DHRS9,FSHR,PAX6,SNAP25
GO: Biological Process	GO:0021942	radial glia guided migration of Purkinje cell	0.005558	1	0.03165	0.2876	2	7	DAB1,CTNNA2
GO: Biological Process	GO:1900029	positive regulation of ruffle assembly	0.005558	1	0.03165	0.2876	2	7	COBL,NLGN1
GO: Biological Process	GO:0097264	self proteolysis	0.005558	1	0.03165	0.2876	2	7	TENM2,TENM3
GO: Biological Process	GO:0038030	non-canonical Wnt signaling pathway via MAPK cascade	0.005558	1	0.03165	0.2876	2	7	FZD7,NKD1
GO: Biological Process	GO:0008291	acetylcholine metabolic process	0.005558	1	0.03165	0.2876	2	7	COLQ,FSHR
GO: Biological Process	GO:1901660	calcium ion export	0.005558	1	0.03165	0.2876	2	7	ATP2B1,ATP2B2
GO: Biological Process	GO:0010840	regulation of circadian sleep/wake cycle, wakefulness	0.005558	1	0.03165	0.2876	2	7	PTGER3,NLGN1
GO: Biological Process	GO:1900619	acetate ester metabolic process	0.005558	1	0.03165	0.2876	2	7	COLQ,FSHR
GO: Biological Process	GO:1903546	protein localization to photoreceptor outer segment	0.005558	1	0.03165	0.2876	2	7	TULP1,C2orf71
GO: Biological Process	GO:0032960	regulation of inositol trisphosphate biosynthetic process	0.005558	1	0.03165	0.2876	2	7	PTK2B,P2RY1
GO: Biological Process	GO:0003129	heart induction	0.005558	1	0.03165	0.2876	2	7	BMP2,BMP4
GO: Biological Process	GO:0042746	circadian sleep/wake cycle, wakefulness	0.005558	1	0.03165	0.2876	2	7	PTGER3,NLGN1
GO: Biological Process	GO:0055074	calcium ion homeostasis	0.005587	1	0.03176	0.2886	15	425	PTGER3,INPP4B,PTK2B,BMP4,CXCR4,KCNK3,CXCL12,ATP13A4,CASQ2,P2RY1,STC2,PRKD1,ATP2A2,ATP2B1,ATP2B2
GO: Biological Process	GO:0048634	regulation of muscle organ development	0.005596	1	0.03176	0.2886	7	127	NRG1,MEF2C,TWIST1,BMP2,BMP4,CYP26B1,EFNB2
GO: Biological Process	GO:0044259	multicellular organismal macromolecule metabolic process	0.005596	1	0.03176	0.2886	7	127	BMP4,COL1A2,COL8A1,ADAMTS2,TGFB3,PRKCD,CTGF
GO: Biological Process	GO:0022029	telencephalon cell migration	0.005632	1	0.03188	0.2897	5	68	NRG1,DAB1,SLIT2,CXCR4,CXCL12
GO: Biological Process	GO:1904892	regulation of STAT cascade	0.005637	1	0.03188	0.2897	8	160	DAB1,ISL1,LRRTM1,LRRC4,PTK2B,FLRT3,FLRT2,PRLR
GO: Biological Process	GO:0046425	regulation of JAK-STAT cascade	0.005637	1	0.03188	0.2897	8	160	DAB1,ISL1,LRRTM1,LRRC4,PTK2B,FLRT3,FLRT2,PRLR
GO: Biological Process	GO:0031290	retinal ganglion cell axon guidance	0.005664	1	0.03189	0.2898	3	22	ISL1,SLIT2,EFNA5
GO: Biological Process	GO:0003171	atrioventricular valve development	0.005664	1	0.03189	0.2898	3	22	TWIST1,BMP2,CYR61
GO: Biological Process	GO:0000132	establishment of mitotic spindle orientation	0.005664	1	0.03189	0.2898	3	22	SPRY1,FGF10,PAX6
GO: Biological Process	GO:1900027	regulation of ruffle assembly	0.005664	1	0.03189	0.2898	3	22	COBL,EVL,NLGN1
GO: Biological Process	GO:0030199	collagen fibril organization	0.005704	1	0.03204	0.2911	4	43	FOXC1,COL1A2,FMOD,ADAMTS2
GO: Biological Process	GO:0010464	regulation of mesenchymal cell proliferation	0.005704	1	0.03204	0.2911	4	43	MYC,SOX9,BMP4,TBX18
GO: Biological Process	GO:1901861	regulation of muscle tissue development	0.005837	1	0.03275	0.2976	7	128	NRG1,MEF2C,TWIST1,BMP2,BMP4,CYP26B1,EFNB2
GO: Biological Process	GO:1901699	cellular response to nitrogen compound	0.005887	1	0.03299	0.2998	19	597	GABRB2,TPO,SOX9,PDE3A,CHRM2,MEF2C,FZD1,SLIT2,PLAU,COL1A2,KLF6,NTRK2,WT1,CASQ2,NR4A3,THBS1,IGF2,PRKCD,PRLR
GO: Biological Process	GO:0030512	negative regulation of transforming growth factor beta receptor signaling pathway	0.005991	1	0.0335	0.3044	5	69	HTRA1,MECOM,CHST11,TGFB3,RASL11B
GO: Biological Process	GO:1903845	negative regulation of cellular response to transforming growth factor beta stimulus	0.005991	1	0.0335	0.3044	5	69	HTRA1,MECOM,CHST11,TGFB3,RASL11B
GO: Biological Process	GO:0002687	positive regulation of leukocyte migration	0.006086	1	0.03399	0.3089	7	129	PTGER3,PTK2B,KITLG,CXCL12,VEGFC,THBS1,THBS4
GO: Biological Process	GO:0034260	negative regulation of GTPase activity	0.006193	1	0.0345	0.3135	4	44	SPRY1,SLIT2,AMOT,DGKI
GO: Biological Process	GO:0035137	hindlimb morphogenesis	0.006193	1	0.0345	0.3135	4	44	MECOM,TWIST1,BMP4,GPC3
GO: Biological Process	GO:0007611	learning or memory	0.006197	1	0.0345	0.3135	11	271	MEF2C,BTG2,NRXN3,NTRK2,GRIA1,GRPR,IGF2,SHANK2,EGR2,DGKI,SNAP25
GO: Biological Process	GO:0010771	negative regulation of cell morphogenesis involved in differentiation	0.006343	1	0.03527	0.3205	7	130	DAB1,SLIT2,SEMA3C,NLGN1,SEMA3D,EFNA5,SEMA3E
GO: Biological Process	GO:0014068	positive regulation of phosphatidylinositol 3-kinase signaling	0.006366	1	0.03532	0.3209	5	70	SOX9,NRG1,FLT1,NTRK2,FSHR
GO: Biological Process	GO:2001022	positive regulation of response to DNA damage stimulus	0.006366	1	0.03532	0.3209	5	70	MYC,FGF10,PMAIP1,ANKRD1,PRKCD
GO: Biological Process	GO:0043496	regulation of protein homodimerization activity	0.006434	1	0.03554	0.3229	3	23	NRG1,ISL1,MEF2C
GO: Biological Process	GO:0042423	catecholamine biosynthetic process	0.006434	1	0.03554	0.3229	3	23	GCH1,GPR37,EPAS1
GO: Biological Process	GO:0072576	liver morphogenesis	0.006434	1	0.03554	0.3229	3	23	SULF2,PLAU,TGFA
GO: Biological Process	GO:0009713	catechol-containing compound biosynthetic process	0.006434	1	0.03554	0.3229	3	23	GCH1,GPR37,EPAS1
GO: Biological Process	GO:2000146	negative regulation of cell motility	0.006454	1	0.03561	0.3236	10	235	NRG1,SLIT2,SRGAP3,SULF1,CXCL12,EVL,NR2F2,THBS1,ARAP3,IGFBP3
GO: Biological Process	GO:0030041	actin filament polymerization	0.006517	1	0.03592	0.3263	8	164	WIPF3,PTK2B,SLIT2,CDC42EP2,COBL,EVL,CDC42EP3,PRKCD
GO: Biological Process	GO:0043523	regulation of neuron apoptotic process	0.006643	1	0.03657	0.3323	10	236	GABRB2,ISL1,MEF2C,PTK2B,BTG2,KCNMA1,PMAIP1,NTRK2,NR4A3,TGFB3
GO: Biological Process	GO:0001569	patterning of blood vessels	0.00671	1	0.03678	0.3342	4	45	CXCR4,CXCL12,FLT1,SEMA3E
GO: Biological Process	GO:0035987	endodermal cell differentiation	0.00671	1	0.03678	0.3342	4	45	INHBA,COL8A1,FN1,DUSP6
GO: Biological Process	GO:0030517	negative regulation of axon extension	0.00671	1	0.03678	0.3342	4	45	SLIT2,SEMA3C,SEMA3D,SEMA3E
GO: Biological Process	GO:0045927	positive regulation of growth	0.006711	1	0.03678	0.3342	11	274	NRG1,MAP1B,MEF2C,PTK2B,BASP1,CXCL12,FN1,WT1,IGF2,EFNA5,CDH4
GO: Biological Process	GO:2000106	regulation of leukocyte apoptotic process	0.006739	1	0.03682	0.3346	6	100	MYC,MEF2C,BMP4,KITLG,CXCL12,NR4A3
GO: Biological Process	GO:0055123	digestive system development	0.006752	1	0.03682	0.3346	8	165	DAB1,PRDM1,BMP4,COBL,FGF10,TGFB3,IGF2,CLMP
GO: Biological Process	GO:0021885	forebrain cell migration	0.006756	1	0.03682	0.3346	5	71	NRG1,DAB1,SLIT2,CXCR4,CXCL12
GO: Biological Process	GO:0048708	astrocyte differentiation	0.006756	1	0.03682	0.3346	5	71	SOX9,DAB1,BMP2,SOX6,PAX6
GO: Biological Process	GO:0014910	regulation of smooth muscle cell migration	0.006756	1	0.03682	0.3346	5	71	MYC,SLIT2,PLAU,IGFBP3,HAS2
GO: Biological Process	GO:0072503	cellular divalent inorganic cation homeostasis	0.006868	1	0.03739	0.3398	15	435	PTGER3,INPP4B,PTK2B,BMP4,CXCR4,KCNK3,CXCL12,ATP13A4,CASQ2,P2RY1,STC2,PRKD1,ATP2A2,ATP2B1,ATP2B2
GO: Biological Process	GO:0006873	cellular ion homeostasis	0.006983	1	0.03798	0.3451	19	607	MYC,PTGER3,INPP4B,PTK2B,BMP4,CXCR4,KCNK3,KCNMA1,TESC,CXCL12,ATP13A4,CASQ2,P2RY1,STC2,PRKD1,ATP2A2,ATP2B1,ATP2B2,XPR1
GO: Biological Process	GO:2000379	positive regulation of reactive oxygen species metabolic process	0.007067	1	0.03839	0.3488	6	101	DDAH1,GADD45A,PTK2B,PLAU,THBS1,PRKCD
GO: Biological Process	GO:0045055	regulated exocytosis	0.007099	1	0.03853	0.3501	12	315	SYT13,VEGFC,FN1,SYT6,NR4A3,NLGN1,TGFB3,THBS1,IGF2,TRIM9,SNAP25,ATP2A2
GO: Biological Process	GO:0055085	transmembrane transport	0.007158	1	0.03873	0.3519	35	1356	GABRB2,MYC,SLC6A19,PTGER3,SLC7A11,MEF2C,TWIST1,PTK2B,BMP4,KCND3,CXCR4,KCNK3,KCNMA1,KCNQ2,TESC,CXCL12,ATP13A4,NIPAL4,SLC5A9,GRIA1,GRIA3,CASQ2,GRIA4,NLGN1,THBS1,PIEZO2,TSPAN13,KCNIP4,SLC7A5,PRKD1,CACNG4,SNAP25,ATP2A2,ATP2B1,ATP2B2
GO: Biological Process	GO:0050771	negative regulation of axonogenesis	0.007163	1	0.03873	0.3519	5	72	DAB1,SLIT2,SEMA3C,SEMA3D,SEMA3E
GO: Biological Process	GO:0003208	cardiac ventricle morphogenesis	0.007163	1	0.03873	0.3519	5	72	NRG1,ISL1,MEF2C,FOXC1,SEMA3C
GO: Biological Process	GO:0031099	regeneration	0.007168	1	0.03873	0.3519	9	202	GAP43,ISL1,XYLT1,FZD7,SULF2,FGF10,PLAU,CXCL12,NR4A3
GO: Biological Process	GO:0006865	amino acid transport	0.007242	1	0.03879	0.3525	8	167	MYC,SLC6A19,SLC7A11,NTRK2,APBA1,PRKCD,SLC7A5,SNAP25
GO: Biological Process	GO:0098771	inorganic ion homeostasis	0.007247	1	0.03879	0.3525	21	698	MYC,PTGER3,INPP4B,PTK2B,BMP4,CXCR4,KCNK3,KCNMA1,TESC,CXCL12,ATP13A4,ANK1,CASQ2,P2RY1,STC2,PRKD1,ATP2A2,ATP2B1,ATP2B2,EPAS1,XPR1
GO: Biological Process	GO:1903727	positive regulation of phospholipid metabolic process	0.007254	1	0.03879	0.3525	4	46	PTK2B,VAV3,FLT1,PRKCD
GO: Biological Process	GO:0046622	positive regulation of organ growth	0.007254	1	0.03879	0.3525	4	46	NRG1,MEF2C,BASP1,WT1
GO: Biological Process	GO:0071731	response to nitric oxide	0.007263	1	0.03879	0.3525	3	24	TPO,BMP4,THBS1
GO: Biological Process	GO:0060004	reflex	0.007263	1	0.03879	0.3525	3	24	KCNMA1,NR4A3,AUTS2
GO: Biological Process	GO:0061756	leukocyte adhesion to vascular endothelial cell	0.007263	1	0.03879	0.3525	3	24	ETS1,GCNT1,CXCL12
GO: Biological Process	GO:0006887	exocytosis	0.007295	1	0.03879	0.3525	15	438	SYT13,VEGFC,VSNL1,ANK1,FN1,SYT6,NR4A3,NLGN1,TGFB3,THBS1,IGF2,TRIM9,TNFAIP2,SNAP25,ATP2A2
GO: Biological Process	GO:0051656	establishment of organelle localization	0.007295	1	0.03879	0.3525	15	438	SPRY1,MAP1B,UCHL1,FGF10,SYT13,SYT6,GRIA1,NR4A3,NLGN1,TGFA,FEZ1,TRIM9,PAX6,SNAP25,ATP2A2
GO: Biological Process	GO:0060054	positive regulation of epithelial cell proliferation involved in wound healing	0.007328	1	0.03879	0.3525	2	8	FZD7,FGF10
GO: Biological Process	GO:0045647	negative regulation of erythrocyte differentiation	0.007328	1	0.03879	0.3525	2	8	MAFB,LMO2
GO: Biological Process	GO:0045199	maintenance of epithelial cell apical/basal polarity	0.007328	1	0.03879	0.3525	2	8	LHX2,ANK1
GO: Biological Process	GO:2000020	positive regulation of male gonad development	0.007328	1	0.03879	0.3525	2	8	SOX9,WT1
GO: Biological Process	GO:0032344	regulation of aldosterone metabolic process	0.007328	1	0.03879	0.3525	2	8	BMP2,KCNMA1
GO: Biological Process	GO:1904746	negative regulation of apoptotic process involved in development	0.007328	1	0.03879	0.3525	2	8	FOXC1,WT1
GO: Biological Process	GO:2000794	regulation of epithelial cell proliferation involved in lung morphogenesis	0.007328	1	0.03879	0.3525	2	8	SOX9,FGF7
GO: Biological Process	GO:0072050	S-shaped body morphogenesis	0.007328	1	0.03879	0.3525	2	8	BMP4,WT1
GO: Biological Process	GO:2000096	positive regulation of Wnt signaling pathway, planar cell polarity pathway	0.007328	1	0.03879	0.3525	2	8	GPC3,NKD1
GO: Biological Process	GO:0048752	semicircular canal morphogenesis	0.007328	1	0.03879	0.3525	2	8	FGF10,NR4A3
GO: Biological Process	GO:0030178	negative regulation of Wnt signaling pathway	0.007393	1	0.03909	0.3552	9	203	SOX9,TRABD2B,ISL1,FZD1,BMP2,GPC3,TBX18,NKD1,TLE1
GO: Biological Process	GO:0030168	platelet activation	0.007497	1	0.03956	0.3595	8	168	PTGER3,SLC7A11,VAV3,COL1A2,EVL,P2RY1,DGKI,PRKCD
GO: Biological Process	GO:0008064	regulation of actin polymerization or depolymerization	0.007497	1	0.03956	0.3595	8	168	WIPF3,PTK2B,SLIT2,CDC42EP2,CXCL12,EVL,CDC42EP3,PRKCD
GO: Biological Process	GO:0051051	negative regulation of transport	0.007606	1	0.04009	0.3643	17	525	MYC,NRG1,PDE4C,MAP1B,INHBA,LRRTM1,PTGER3,TWIST1,FZD1,PTK2B,VSNL1,FN1,CASQ2,THBS1,P2RY1,TRIM9,PRKD1
GO: Biological Process	GO:0019725	cellular homeostasis	0.007722	1	0.04066	0.3694	25	885	MYC,PTGER3,INPP4B,PTK2B,BMP4,NELL2,CXCR4,KCNK3,KCNMA1,PLAU,TESC,CXCL12,ATP13A4,VSNL1,FN1,CASQ2,EFNA5,P2RY1,STC2,FSHR,PRKD1,ATP2A2,ATP2B1,ATP2B2,XPR1
GO: Biological Process	GO:0030832	regulation of actin filament length	0.007759	1	0.04072	0.37	8	169	WIPF3,PTK2B,SLIT2,CDC42EP2,CXCL12,EVL,CDC42EP3,PRKCD
GO: Biological Process	GO:0046661	male sex differentiation	0.007759	1	0.04072	0.37	8	169	SOX9,INHBA,KITLG,ARID5B,FGF10,MAMLD1,WT1,FSHR
GO: Biological Process	GO:0001889	liver development	0.007759	1	0.04072	0.37	8	169	SOX9,MAN2A1,BMP4,SULF2,ARID5B,COBL,PLAU,TGFA
GO: Biological Process	GO:0006461	protein complex assembly	0.007847	1	0.0411	0.3735	39	1562	MYC,SOX9,NRG1,TRABD2B,MYH11,MAP1B,WIPF3,GCH1,TWIST1,NELL1,PTK2B,SLIT2,NELL2,KCND3,KCTD16,KCNMA1,CDC42EP2,COBL,PMAIP1,COL1A2,EVL,FMOD,FN1,APBA1,GRIA1,CASQ2,NLGN1,CDC42EP3,TGFA,CCDC88C,THBS4,OTX2,EFNA5,TRIM9,TLE1,PRKCD,SNAP25,MPP6,PRLR
GO: Biological Process	GO:0070271	protein complex biogenesis	0.007847	1	0.0411	0.3735	39	1562	MYC,SOX9,NRG1,TRABD2B,MYH11,MAP1B,WIPF3,GCH1,TWIST1,NELL1,PTK2B,SLIT2,NELL2,KCND3,KCTD16,KCNMA1,CDC42EP2,COBL,PMAIP1,COL1A2,EVL,FMOD,FN1,APBA1,GRIA1,CASQ2,NLGN1,CDC42EP3,TGFA,CCDC88C,THBS4,OTX2,EFNA5,TRIM9,TLE1,PRKCD,SNAP25,MPP6,PRLR
GO: Biological Process	GO:0048706	embryonic skeletal system development	0.008055	1	0.0421	0.3826	7	136	MEF2C,TWIST1,BMP4,SULF2,SULF1,CHST11,TGFB3
GO: Biological Process	GO:0061041	regulation of wound healing	0.008055	1	0.0421	0.3826	7	136	MYC,MYLK,PTGER3,PLAU,STAB2,THBS1,PRKCD
GO: Biological Process	GO:0051258	protein polymerization	0.008087	1	0.04222	0.3836	10	243	MAP1B,WIPF3,PTK2B,SLIT2,CDC42EP2,COBL,EVL,CASQ2,CDC42EP3,PRKCD
GO: Biological Process	GO:0071229	cellular response to acid chemical	0.008103	1	0.04226	0.384	9	206	SOX9,MEF2C,FZD7,PTK2B,TESC,COL1A2,CYP26B1,FN1,NTRK2
GO: Biological Process	GO:0060606	tube closure	0.008118	1	0.0423	0.3843	6	104	TWIST1,FZD1,LHX2,BMP4,COBL,FGF10
GO: Biological Process	GO:0072661	protein targeting to plasma membrane	0.008153	1	0.0423	0.3843	3	25	TESC,ANK1,PRKG2
GO: Biological Process	GO:0061614	pri-miRNA transcription from RNA polymerase II promoter	0.008153	1	0.0423	0.3843	3	25	ETS1,BMP2,BMP4
GO: Biological Process	GO:0030206	chondroitin sulfate biosynthetic process	0.008153	1	0.0423	0.3843	3	25	XYLT1,CHST15,CHST11
GO: Biological Process	GO:0033688	regulation of osteoblast proliferation	0.008153	1	0.0423	0.3843	3	25	NELL1,BMP2,CYR61
GO: Biological Process	GO:0030111	regulation of Wnt signaling pathway	0.008381	1	0.04344	0.3947	12	322	SOX9,TRABD2B,ISL1,FZD1,BMP2,SULF2,GPC3,SULF1,FGF10,TBX18,NKD1,TLE1
GO: Biological Process	GO:1901532	regulation of hematopoietic progenitor cell differentiation	0.008427	1	0.04363	0.3964	4	48	MEF2C,TESC,FOXC1,FLT1
GO: Biological Process	GO:0017015	regulation of transforming growth factor beta receptor signaling pathway	0.008492	1	0.04383	0.3983	6	105	HTRA1,MECOM,CHST11,TGFB3,THBS1,RASL11B
GO: Biological Process	GO:1903844	regulation of cellular response to transforming growth factor beta stimulus	0.008492	1	0.04383	0.3983	6	105	HTRA1,MECOM,CHST11,TGFB3,THBS1,RASL11B
GO: Biological Process	GO:0003279	cardiac septum development	0.008492	1	0.04383	0.3983	6	105	ISL1,PRDM1,FZD1,BMP4,CXCR4,CYR61
GO: Biological Process	GO:0007596	blood coagulation	0.00852	1	0.04393	0.3992	13	363	PABPC4,PTGER3,SLC7A11,PLAU,VAV3,COL1A2,EVL,STAB2,TFPI,THBS1,P2RY1,DGKI,PRKCD
GO: Biological Process	GO:0061008	hepaticobiliary system development	0.008585	1	0.04422	0.4018	8	172	SOX9,MAN2A1,BMP4,SULF2,ARID5B,COBL,PLAU,TGFA
GO: Biological Process	GO:0021675	nerve development	0.008963	1	0.04611	0.419	5	76	GABRB2,ISL1,SULF2,SULF1,EGR2
GO: Biological Process	GO:0002762	negative regulation of myeloid leukocyte differentiation	0.009058	1	0.04651	0.4226	4	49	MYC,INHBA,INPP4B,MAFB
GO: Biological Process	GO:0032330	regulation of chondrocyte differentiation	0.009058	1	0.04651	0.4226	4	49	SOX9,BMP4,SOX6,CTGF
GO: Biological Process	GO:0040001	establishment of mitotic spindle localization	0.009103	1	0.0466	0.4234	3	26	SPRY1,FGF10,PAX6
GO: Biological Process	GO:0072273	metanephric nephron morphogenesis	0.009103	1	0.0466	0.4234	3	26	SOX9,BMP4,WT1
GO: Biological Process	GO:0021952	central nervous system projection neuron axonogenesis	0.009103	1	0.0466	0.4234	3	26	SLIT2,CDH11,DCLK1
GO: Biological Process	GO:0002688	regulation of leukocyte chemotaxis	0.009277	1	0.04721	0.429	6	107	PTK2B,SLIT2,CXCL12,VEGFC,THBS1,THBS4
GO: Biological Process	GO:0048739	cardiac muscle fiber development	0.009319	1	0.04721	0.429	2	9	MYH11,BMP4
GO: Biological Process	GO:0021957	corticospinal tract morphogenesis	0.009319	1	0.04721	0.429	2	9	SLIT2,CDH11
GO: Biological Process	GO:0060638	mesenchymal-epithelial cell signaling	0.009319	1	0.04721	0.429	2	9	FGF7,FGF10
GO: Biological Process	GO:2000304	positive regulation of ceramide biosynthetic process	0.009319	1	0.04721	0.429	2	9	CYR61,PRKCD
GO: Biological Process	GO:0021796	cerebral cortex regionalization	0.009319	1	0.04721	0.429	2	9	NR2F1,PAX6
GO: Biological Process	GO:0090154	positive regulation of sphingolipid biosynthetic process	0.009319	1	0.04721	0.429	2	9	CYR61,PRKCD
GO: Biological Process	GO:0035090	maintenance of apical/basal cell polarity	0.009319	1	0.04721	0.429	2	9	LHX2,ANK1
GO: Biological Process	GO:0097091	synaptic vesicle clustering	0.009319	1	0.04721	0.429	2	9	SYNDIG1,NLGN1
GO: Biological Process	GO:0060592	mammary gland formation	0.009319	1	0.04721	0.429	2	9	BMP4,FGF10
GO: Biological Process	GO:0014909	smooth muscle cell migration	0.009457	1	0.04786	0.4349	5	77	MYC,SLIT2,PLAU,IGFBP3,HAS2
GO: Biological Process	GO:0002244	hematopoietic progenitor cell differentiation	0.009475	1	0.04791	0.4353	8	175	INHBA,MEF2C,BMP4,TESC,FOXC1,FLI1,FLT1,EML1
GO: Biological Process	GO:0050817	coagulation	0.009486	1	0.04791	0.4354	13	368	PABPC4,PTGER3,SLC7A11,PLAU,VAV3,COL1A2,EVL,STAB2,TFPI,THBS1,P2RY1,DGKI,PRKCD
GO: Biological Process	GO:0032570	response to progesterone	0.009718	1	0.04892	0.4445	4	50	PTGER3,FOSB,TGFB3,THBS1
GO: Biological Process	GO:0050999	regulation of nitric-oxide synthase activity	0.009718	1	0.04892	0.4445	4	50	DDAH1,GCH1,PTK2B,PRKG2
GO: Biological Process	GO:0060428	lung epithelium development	0.009718	1	0.04892	0.4445	4	50	SOX9,BMP4,FGF7,FGF10
GO: Biological Process	GO:0097479	synaptic vesicle localization	0.009725	1	0.04892	0.4445	7	141	SYNDIG1,SYT13,SYT6,NLGN1,TRIM9,SNAP25,ATP2A2
GO: Biological Process	GO:0002685	regulation of leukocyte migration	0.009787	1	0.04918	0.4469	8	176	PTGER3,PTK2B,SLIT2,KITLG,CXCL12,VEGFC,THBS1,THBS4
GO: Biological Process	GO:0048663	neuron fate commitment	0.00997	1	0.04995	0.4539	5	78	NRG1,ISL1,BMP4,OTX2,PAX6
GO: Biological Process	GO:0042490	mechanoreceptor differentiation	0.00997	1	0.04995	0.4539	5	78	GABRB2,BMP4,KCNMA1,NTRK2,ATP2B2
GO: Biological Process	GO:0030279	negative regulation of ossification	0.00997	1	0.04995	0.4539	5	78	SOX9,GDF10,MEF2C,TWIST1,PTK2B
GO: Cellular Component	GO:0097458	neuron part	1.562e-14	6.091e-12	6.091e-12	3.986e-11	69	1545	MYC,NRG1,DLGAP1,NMNAT2,MAP1B,GAP43,MAP2,MYO5B,DAB1,LAMP5,SYNDIG1,RGS9,CLSTN2,LRRTM1,LRRC4,PTGER3,CHRM2,TENM2,GFRA1,TIAM2,TULP1,FZD1,PTK2B,NELL2,NRXN3,KCND3,BASP1,CXCR4,NTM,UCHL1,KCTD16,KCNMA1,KCNQ2,COBL,FLRT3,FLRT2,SYT13,NPY,CNTN4,TSHZ3,DRP2,ANK1,SYNM,FAT3,NTRK2,ENC1,SYT6,APBA1,GRIA1,GRIA3,GRIA4,C2orf71,NLGN1,TGFB3,OTX2,SHANK2,TENM3,P2RY1,FEZ1,TRIM9,DGKI,KCNIP4,CTNNA2,SNAP25,ATP2B1,ATP2B2,PCDH9,D…
GO: Cellular Component	GO:0045202	synapse	4.398e-14	1.715e-11	8.577e-12	5.613e-11	49	870	GABRB2,NRG1,DLGAP1,NMNAT2,MAP1B,GAP43,MAP2,MYO5B,DAB1,SYNDIG1,CLSTN2,LRRTM1,COLQ,LRRC4,CHRM2,TENM2,MEF2C,TULP1,PTK2B,NRXN3,NTM,KCTD16,KCNMA1,FLRT3,FLRT2,SYT13,NPY,VWC2,DRP2,ANK1,NTRK2,SYT6,APBA1,GRIA1,GRIA3,GRIA4,NLGN1,CBLN1,THBS4,SHANK2,P2RY1,TRIM9,DGKI,CTNNA2,SNAP25,ATP2A2,ATP2B1,ATP2B2,DCLK1
GO: Cellular Component	GO:0043005	neuron projection	1.092e-12	4.26e-10	1.42e-10	9.294e-10	56	1194	MYC,NRG1,MAP1B,GAP43,MAP2,MYO5B,DAB1,LAMP5,SYNDIG1,LRRTM1,LRRC4,PTGER3,CHRM2,TENM2,GFRA1,TIAM2,TULP1,FZD1,PTK2B,NELL2,KCND3,BASP1,CXCR4,NTM,UCHL1,KCNMA1,KCNQ2,COBL,FLRT3,FLRT2,NPY,CNTN4,TSHZ3,DRP2,ANK1,FAT3,NTRK2,APBA1,GRIA1,GRIA3,GRIA4,NLGN1,OTX2,SHANK2,TENM3,P2RY1,FEZ1,TRIM9,DGKI,KCNIP4,CTNNA2,SNAP25,ATP2B1,ATP2B2,PCDH9,CDH13
GO: Cellular Component	GO:0030054	cell junction	4.468e-12	1.743e-09	4.356e-10	2.851e-09	55	1200	GABRB2,DLGAP1,MYLK,MAP1B,GAP43,LAMA1,SYNDIG1,LRRTM1,COLQ,LRRC4,CHRM2,TENM2,RHOU,TULP1,FZD1,NEDD9,PTK2B,BASP1,CXCR4,AMOT,KCTD16,PLAU,FLRT3,FLRT2,EVL,VWC2,FLNB,FLT1,DRP2,DSC3,SYNM,SYT6,GRIA1,GRIA3,GRIA4,NLGN1,CBLN1,RND3,EFNA5,EFNB2,SHANK2,FRMD6,TRIM9,SPRY4,PRKCD,CLMP,PRKD1,CTNNA2,SNAP25,ATP2A2,TNS1,ATP2B1,ATP2B2,PCDH9,CDH13
GO: Cellular Component	GO:0044456	synapse part	1.107e-11	4.317e-09	8.633e-10	5.65e-09	40	708	GABRB2,DLGAP1,MAP1B,GAP43,MAP2,MYO5B,DAB1,SYNDIG1,CLSTN2,LRRTM1,COLQ,LRRC4,CHRM2,TENM2,MEF2C,PTK2B,NRXN3,KCTD16,KCNMA1,FLRT3,SYT13,NPY,DRP2,ANK1,NTRK2,SYT6,APBA1,GRIA1,GRIA3,GRIA4,NLGN1,CBLN1,SHANK2,P2RY1,TRIM9,DGKI,CTNNA2,SNAP25,ATP2B1,DCLK1
GO: Cellular Component	GO:0098794	postsynapse	1.96e-11	7.643e-09	1.274e-09	8.337e-09	31	449	GABRB2,DLGAP1,MAP1B,GAP43,MAP2,MYO5B,DAB1,SYNDIG1,CLSTN2,LRRTM1,LRRC4,CHRM2,TENM2,MEF2C,PTK2B,KCTD16,KCNMA1,DRP2,ANK1,NTRK2,APBA1,GRIA1,GRIA3,GRIA4,NLGN1,CBLN1,SHANK2,P2RY1,DGKI,CTNNA2,DCLK1
GO: Cellular Component	GO:0097060	synaptic membrane	1.829e-10	7.133e-08	1.019e-08	6.669e-08	24	298	GABRB2,DLGAP1,SYNDIG1,CLSTN2,LRRTM1,LRRC4,CHRM2,TENM2,KCTD16,KCNMA1,FLRT3,DRP2,ANK1,NTRK2,GRIA1,GRIA3,GRIA4,NLGN1,CBLN1,SHANK2,P2RY1,DGKI,SNAP25,ATP2B1
GO: Cellular Component	GO:0060076	excitatory synapse	2.315e-10	9.027e-08	1.128e-08	7.385e-08	22	252	DLGAP1,MAP1B,GAP43,MAP2,DAB1,SYNDIG1,CLSTN2,LRRTM1,LRRC4,PTK2B,NTM,DRP2,NTRK2,GRIA1,GRIA3,GRIA4,NLGN1,SHANK2,P2RY1,DGKI,CTNNA2,DCLK1
GO: Cellular Component	GO:0005887	integral component of plasma membrane	6.421e-10	2.504e-07	2.782e-08	1.821e-07	62	1651	GABRB2,TPO,NRG1,PAG1,TRABD2B,SLC6A19,SYNDIG1,ITGA9,PTGER3,CHRM2,SLC7A11,TENM2,ITGB8,PTK2B,BMP2,QRFPR,NRXN3,GPC3,KCND3,KCNK3,KCNMA1,KCNQ2,FLRT3,FLRT2,HS3ST3B1,PCDH18,PLXNA2,SYT13,VWC2,ATP13A4,FLT1,STAB2,GPR22,GPR37,NTRK2,SLC5A9,GRIA1,GRIA3,GRIA4,NLGN1,GRPR,TGFA,EFNB2,SHANK2,TENM3,P2RY1,FSHR,CD47,TSPAN13,KCNIP4,SLC7A5,PRKD1,CACNG4,SNAP25,HAS2,ATP2A2,ATP2B1,CDH4,ATP2B2,PCDH9,DCLK1,XPR1
GO: Cellular Component	GO:0031226	intrinsic component of plasma membrane	1.067e-09	4.16e-07	4.021e-08	2.632e-07	63	1714	GABRB2,TPO,NRG1,PAG1,TRABD2B,SLC6A19,SYNDIG1,ITGA9,PTGER3,CHRM2,SLC7A11,TENM2,ITGB8,PTK2B,BMP2,QRFPR,NRXN3,GPC3,KCND3,KCNK3,KCNMA1,KCNQ2,FLRT3,FLRT2,HS3ST3B1,PCDH18,PLXNA2,SYT13,VWC2,ATP13A4,FLT1,STAB2,GPR22,GPR37,NTRK2,SLC5A9,GRIA1,GRIA3,GRIA4,NLGN1,GRPR,TGFA,EFNA5,EFNB2,SHANK2,TENM3,P2RY1,FSHR,CD47,TSPAN13,KCNIP4,SLC7A5,PRKD1,CACNG4,SNAP25,HAS2,ATP2A2,ATP2B1,CDH4,ATP2B2,PCDH9,DCLK1,XPR1
GO: Cellular Component	GO:0045211	postsynaptic membrane	1.134e-09	4.423e-07	4.021e-08	2.632e-07	20	225	GABRB2,DLGAP1,SYNDIG1,CLSTN2,LRRTM1,LRRC4,CHRM2,TENM2,KCTD16,KCNMA1,DRP2,ANK1,NTRK2,GRIA1,GRIA3,GRIA4,NLGN1,CBLN1,SHANK2,P2RY1
GO: Cellular Component	GO:0031012	extracellular matrix	1.509e-09	5.885e-07	4.904e-08	3.209e-07	28	444	HTRA1,LAMA1,SMOC2,COLQ,SLIT2,BMP4,GPC3,ADAMTS15,FGF10,FLRT3,FLRT2,COL1A2,VWC2,COL8A1,FMOD,FN1,ADAMTS2,LMCD1,CCDC80,HAPLN1,TGFB3,NTN4,THBS1,THBS4,EFNA5,CYR61,CCBE1,CTGF
GO: Cellular Component	GO:0005615	extracellular space	1.834e-09	7.151e-07	5.501e-08	3.6e-07	56	1449	TPO,NRG1,HTRA1,PDE4C,MAN2A1,INHBA,LAMA1,GCNT1,COLQ,GDF10,GFRA1,NELL1,SLIT2,BMP2,BMP4,NELL2,SERPINB8,SULF2,KITLG,GPC3,SULF1,NTM,ADAMTS15,FGF7,FGF10,PLAU,FLRT3,FLRT2,CXCL12,NPY,COL1A2,VEGFC,VWC2,SEMA3C,FLT1,FMOD,FN1,LMCD1,NLGN1,CPM,TFPI,TGFA,TGFB3,SEMA3D,THBS1,THBS4,IGF2,IGFBP3,STC2,ASAH1,CCBE1,PAPPA,CTGF,TNFAIP2,CDH13,SEMA3E
GO: Cellular Component	GO:0030427	site of polarized growth	2.2e-09	8.579e-07	6.128e-08	4.011e-07	18	187	MAP1B,GAP43,LAMP5,LRRTM1,TENM2,TIAM2,PTK2B,BASP1,CXCR4,COBL,FLRT3,TSHZ3,NTRK2,FRY,OTX2,SHANK2,SNAP25,PCDH9
GO: Cellular Component	GO:0009986	cell surface	5.342e-09	2.083e-06	1.389e-07	9.09e-07	40	873	TPO,NRG1,MYLK,CLSTN2,LRRTM1,PTGER3,SLC7A11,ITGB8,GFRA1,FZD1,SLIT2,BMP2,SULF2,CXCR4,SULF1,AMOT,NTM,KCNMA1,ADAMTS15,KCNQ2,FGF10,PLAU,CXCL12,STAB2,NTRK2,GRIA1,NLGN1,CPM,TFPI,TGFA,TGFB3,THBS1,EFNA5,P2RY1,FSHR,ASTN1,CLMP,TNS1,PRLR,CDH13
GO: Cellular Component	GO:0044463	cell projection part	6.047e-09	2.358e-06	1.474e-07	9.646e-07	47	1139	NRG1,DLGAP1,MAP1B,GAP43,MAP2,MYO5B,SLC6A19,LAMP5,SYNDIG1,RGS9,CLSTN2,LRRTM1,LRRC4,PTGER3,CHRM2,TENM2,TIAM2,TULP1,PTK2B,BASP1,CXCR4,UCHL1,KCNMA1,KCNQ2,COBL,TESC,FLRT3,NPY,TSHZ3,ANK1,SEPT4,NTRK2,APBA1,GRIA1,GRIA3,GRIA4,NLGN1,OTX2,SHANK2,P2RY1,SPRY4,DGKI,CTNNA2,SNAP25,ATP2B1,PCDH9,DCLK1
GO: Cellular Component	GO:0030426	growth cone	9.762e-09	3.807e-06	2.24e-07	1.466e-06	17	182	MAP1B,GAP43,LAMP5,LRRTM1,TENM2,TIAM2,PTK2B,BASP1,CXCR4,COBL,FLRT3,TSHZ3,NTRK2,OTX2,SHANK2,SNAP25,PCDH9
GO: Cellular Component	GO:0099572	postsynaptic specialization	1.152e-08	4.491e-06	2.364e-07	1.547e-06	19	232	DLGAP1,MAP1B,GAP43,MAP2,DAB1,SYNDIG1,CLSTN2,PTK2B,DRP2,NTRK2,GRIA1,GRIA3,GRIA4,NLGN1,SHANK2,P2RY1,DGKI,CTNNA2,DCLK1
GO: Cellular Component	GO:0014069	postsynaptic density	1.152e-08	4.491e-06	2.364e-07	1.547e-06	19	232	DLGAP1,MAP1B,GAP43,MAP2,DAB1,SYNDIG1,CLSTN2,PTK2B,DRP2,NTRK2,GRIA1,GRIA3,GRIA4,NLGN1,SHANK2,P2RY1,DGKI,CTNNA2,DCLK1
GO: Cellular Component	GO:0005578	proteinaceous extracellular matrix	2.163e-08	8.435e-06	4.218e-07	2.76e-06	24	379	LAMA1,SMOC2,COLQ,SLIT2,BMP4,GPC3,ADAMTS15,FLRT3,FLRT2,COL1A2,VWC2,COL8A1,FMOD,FN1,ADAMTS2,CCDC80,HAPLN1,TGFB3,NTN4,THBS4,EFNA5,CYR61,CCBE1,CTGF
GO: Cellular Component	GO:0036477	somatodendritic compartment	4.313e-08	1.682e-05	8.01e-07	5.242e-06	38	867	NRG1,MAP1B,MAP2,MYO5B,DAB1,LAMP5,SYNDIG1,LRRC4,PTGER3,CHRM2,TENM2,GFRA1,PTK2B,NELL2,KCND3,UCHL1,KCNMA1,COBL,NPY,DRP2,FAT3,NTRK2,ENC1,APBA1,GRIA1,GRIA3,GRIA4,NLGN1,TGFB3,SHANK2,P2RY1,FEZ1,TRIM9,DGKI,KCNIP4,SNAP25,ATP2B1,ATP2B2
GO: Cellular Component	GO:0098590	plasma membrane region	8.031e-08	3.132e-05	1.424e-06	9.317e-06	42	1041	GABRB2,NRG1,DLGAP1,GAP43,SLC6A19,LAMP5,SYNDIG1,RGS9,CLSTN2,LRRTM1,ITGA9,LRRC4,PTGER3,CHRM2,TENM2,KCND3,KCTD16,KCNMA1,TESC,FLRT3,DRP2,ANK1,FN1,NTRK2,GRIA1,GRIA3,GRIA4,NLGN1,CBLN1,TGFA,EFNA5,SHANK2,P2RY1,SPRY4,DGKI,SLC7A5,CTNNA2,SNAP25,PRKG2,ATP2B1,ATP2B2,CDH13
GO: Cellular Component	GO:0030425	dendrite	1.848e-07	7.208e-05	3.134e-06	2.051e-05	29	590	NRG1,MAP1B,MAP2,MYO5B,LAMP5,SYNDIG1,LRRC4,CHRM2,TENM2,PTK2B,NELL2,KCND3,KCNMA1,COBL,DRP2,FAT3,NTRK2,APBA1,GRIA1,GRIA3,GRIA4,NLGN1,SHANK2,P2RY1,FEZ1,TRIM9,DGKI,KCNIP4,ATP2B2
GO: Cellular Component	GO:0030424	axon	9.212e-07	0.0003593	1.497e-05	9.797e-05	27	567	MYC,NRG1,MAP1B,GAP43,LRRTM1,CHRM2,GFRA1,TULP1,PTK2B,NTM,UCHL1,KCNMA1,KCNQ2,COBL,FLRT3,NPY,CNTN4,ANK1,NTRK2,GRIA1,GRIA3,GRIA4,TENM3,FEZ1,DGKI,CTNNA2,SNAP25
GO: Cellular Component	GO:0098589	membrane region	9.715e-07	0.0003789	1.516e-05	9.918e-05	45	1267	GABRB2,NRG1,DLGAP1,PAG1,GAP43,SLC6A19,LAMP5,SYNDIG1,RGS9,CLSTN2,LRRTM1,ITGA9,LRRC4,PTGER3,CHRM2,TENM2,PTK2B,KCND3,SULF1,KCTD16,KCNMA1,TESC,FLRT3,DRP2,ANK1,FN1,NTRK2,GRIA1,GRIA3,GRIA4,NLGN1,CBLN1,TGFA,EFNA5,SHANK2,P2RY1,SPRY4,DGKI,SLC7A5,CTNNA2,SNAP25,PRKG2,ATP2B1,ATP2B2,CDH13
GO: Cellular Component	GO:0043235	receptor complex	1.016e-06	0.0003963	1.524e-05	9.976e-05	20	339	GABRB2,ITGA9,LRP1B,ITGB8,GFRA1,PTK2B,BMP2,KCTD16,PLXNA2,VWC2,FLT1,GPR37,NTRK2,GRIA1,GRIA3,GRIA4,NLGN1,SHANK2,SLITRK5,CACNG4
GO: Cellular Component	GO:0008328	ionotropic glutamate receptor complex	1.495e-06	0.0005829	2.127e-05	0.0001392	8	50	PTK2B,VWC2,GRIA1,GRIA3,GRIA4,NLGN1,SHANK2,CACNG4
GO: Cellular Component	GO:0044297	cell body	1.527e-06	0.0005956	2.127e-05	0.0001392	30	691	NRG1,MAP1B,MAP2,MYO5B,DAB1,SYNDIG1,PTGER3,CHRM2,GFRA1,PTK2B,NELL2,KCND3,UCHL1,KCNMA1,COBL,NPY,DRP2,NTRK2,ENC1,GRIA1,GRIA3,GRIA4,TGFB3,SHANK2,P2RY1,DGKI,KCNIP4,SNAP25,ATP2B1,ATP2B2
GO: Cellular Component	GO:0043025	neuronal cell body	4.378e-06	0.001707	5.888e-05	0.0003853	27	616	MAP1B,MAP2,MYO5B,DAB1,PTGER3,CHRM2,GFRA1,PTK2B,NELL2,KCND3,UCHL1,KCNMA1,COBL,NPY,DRP2,NTRK2,ENC1,GRIA1,GRIA3,GRIA4,TGFB3,SHANK2,DGKI,KCNIP4,SNAP25,ATP2B1,ATP2B2
GO: Cellular Component	GO:0043197	dendritic spine	8.129e-06	0.00317	0.0001057	0.0006916	12	151	MAP1B,MYO5B,SYNDIG1,LRRC4,TENM2,NTRK2,APBA1,GRIA1,GRIA3,NLGN1,SHANK2,DGKI
GO: Cellular Component	GO:0044309	neuron spine	9.3e-06	0.003627	0.000117	0.0007657	12	153	MAP1B,MYO5B,SYNDIG1,LRRC4,TENM2,NTRK2,APBA1,GRIA1,GRIA3,NLGN1,SHANK2,DGKI
GO: Cellular Component	GO:0005604	basement membrane	1.324e-05	0.005165	0.0001614	0.001056	10	109	LAMA1,SMOC2,COLQ,VWC2,COL8A1,FN1,CCDC80,NTN4,THBS4,EFNA5
GO: Cellular Component	GO:0031225	anchored component of membrane	1.464e-05	0.005711	0.000173	0.001133	12	160	GFRA1,GPC3,NTM,CNTN5,CNTN4,CPM,OPCML,TFPI,EFNA5,CNTN3,LSAMP,CDH13
GO: Cellular Component	GO:0033267	axon part	1.652e-05	0.006442	0.0001895	0.00124	17	309	NRG1,MAP1B,CHRM2,TULP1,UCHL1,KCNMA1,KCNQ2,COBL,FLRT3,NPY,ANK1,NTRK2,GRIA1,GRIA3,GRIA4,DGKI,SNAP25
GO: Cellular Component	GO:0044420	extracellular matrix component	2.304e-05	0.008985	0.0002567	0.00168	11	141	LAMA1,SMOC2,COLQ,COL1A2,VWC2,COL8A1,FN1,CCDC80,NTN4,THBS4,EFNA5
GO: Cellular Component	GO:0098793	presynapse	5.726e-05	0.02233	0.0006203	0.004059	17	341	SYNDIG1,NRXN3,KCTD16,KCNMA1,SYT13,NPY,NTRK2,SYT6,APBA1,GRIA1,GRIA3,GRIA4,NLGN1,SHANK2,TRIM9,DGKI,SNAP25
GO: Cellular Component	GO:0031252	cell leading edge	9.058e-05	0.03532	0.0009547	0.006248	18	389	NRG1,MYLK,LAMP5,TIAM2,NEDD9,PTK2B,CXCR4,AMOT,COBL,TESC,EVL,ANK1,GRIA1,ARAP3,SPRY4,CTNNA2,SNAP25,ATP2B1
GO: Cellular Component	GO:0034702	ion channel complex	0.0001077	0.042	0.001105	0.007234	15	291	GABRB2,PTK2B,KCND3,KCNMA1,KCNQ2,VWC2,GRIA1,GRIA3,CASQ2,GRIA4,NLGN1,SHANK2,KCNIP4,CACNG4,SNAP25
GO: Cellular Component	GO:1902495	transmembrane transporter complex	0.0001172	0.0457	0.001172	0.007669	16	327	GABRB2,PTK2B,KCND3,KCNMA1,KCNQ2,VWC2,GRIA1,GRIA3,CASQ2,GRIA4,NLGN1,SHANK2,KCNIP4,CACNG4,SNAP25,ATP2A2
GO: Cellular Component	GO:0032281	AMPA glutamate receptor complex	0.0001212	0.04727	0.001182	0.007733	5	30	VWC2,GRIA1,GRIA3,GRIA4,CACNG4
GO: Cellular Component	GO:1990351	transporter complex	0.0001444	0.05632	0.001374	0.008991	16	333	GABRB2,PTK2B,KCND3,KCNMA1,KCNQ2,VWC2,GRIA1,GRIA3,CASQ2,GRIA4,NLGN1,SHANK2,KCNIP4,CACNG4,SNAP25,ATP2A2
GO: Cellular Component	GO:0098802	plasma membrane receptor complex	0.0002092	0.0816	0.001943	0.01272	11	180	ITGA9,ITGB8,PTK2B,BMP2,VWC2,GRIA1,GRIA3,GRIA4,NLGN1,SHANK2,CACNG4
GO: Cellular Component	GO:0044306	neuron projection terminus	0.0004935	0.1925	0.004476	0.02929	11	199	CHRM2,TULP1,UCHL1,KCNMA1,FLRT3,NPY,NTRK2,GRIA3,GRIA4,DGKI,SNAP25
GO: Cellular Component	GO:0070161	anchoring junction	0.0007513	0.293	0.006659	0.04358	19	503	RHOU,FZD1,NEDD9,PTK2B,PLAU,FLRT3,FLRT2,EVL,FLNB,FLT1,DSC3,SYNM,RND3,EFNA5,EFNB2,SPRY4,CTNNA2,TNS1,CDH13
GO: Cellular Component	GO:0048471	perinuclear region of cytoplasm	0.001009	0.3934	0.008743	0.05722	24	724	MYC,MAP1B,MYO5B,INHBA,DAB1,NELL1,PTK2B,KCND3,NTM,KCNMA1,COBL,NPY,SYT6,APBA1,TGFA,STC2,DGKI,PRKCD,CTGF,SNAP25,EML1,ATP2A2,MYO16,CDH13
GO: Cellular Component	GO:0043679	axon terminus	0.001089	0.4247	0.009037	0.05914	10	186	CHRM2,TULP1,KCNMA1,FLRT3,NPY,NTRK2,GRIA3,GRIA4,DGKI,SNAP25
GO: Cellular Component	GO:0030027	lamellipodium	0.001089	0.4247	0.009037	0.05914	10	186	MYLK,TIAM2,NEDD9,PTK2B,AMOT,TESC,EVL,ARAP3,CTNNA2,SNAP25
GO: Cellular Component	GO:0005912	adherens junction	0.001225	0.4777	0.009796	0.06411	18	484	RHOU,FZD1,NEDD9,PTK2B,PLAU,FLRT3,FLRT2,EVL,FLNB,FLT1,SYNM,RND3,EFNA5,EFNB2,SPRY4,CTNNA2,TNS1,CDH13
GO: Cellular Component	GO:0032589	neuron projection membrane	0.001255	0.4896	0.009796	0.06411	5	49	NRG1,LAMP5,ANK1,GRIA1,ATP2B1
GO: Cellular Component	GO:0005794	Golgi apparatus	0.001256	0.4898	0.009796	0.06411	41	1518	SPRY1,NMNAT2,MAN2A1,HS6ST2,MECOM,SYNDIG1,CLSTN2,GCNT1,TENM2,RHOU,INPP4B,NEDD9,XYLT1,ST6GAL2,SULF2,GPC3,CHST15,SULF1,FGF7,HS3ST3B1,HS3ST1,NPY,FMOD,FBXL14,APBA1,GRIA1,CHST11,CHST1,NLGN1,TGFA,RND3,RGS6,FEZ1,STC2,B3GNT2,SPRY4,CTGF,PRKD1,SNAP25,GALNT5,XPR1
GO: Cellular Component	GO:0098797	plasma membrane protein complex	0.001445	0.5636	0.01105	0.07232	19	532	RGS9,ITGA9,ITGB8,PTK2B,BMP2,KCND3,KCNMA1,KCNQ2,VWC2,GRIA1,GRIA3,CASQ2,GRIA4,NLGN1,RGS6,SHANK2,KCNIP4,CACNG4,SNAP25
GO: Cellular Component	GO:0031093	platelet alpha granule lumen	0.002113	0.8241	0.01541	0.1009	5	55	VEGFC,FN1,TGFB3,THBS1,IGF2
GO: Cellular Component	GO:0032279	asymmetric synapse	0.002134	0.8322	0.01541	0.1009	3	16	CHRM2,GRIA1,GRIA3
GO: Cellular Component	GO:0005614	interstitial matrix	0.002134	0.8322	0.01541	0.1009	3	16	SMOC2,VWC2,CCDC80
GO: Cellular Component	GO:0005925	focal adhesion	0.002396	0.9342	0.01699	0.1112	15	393	RHOU,FZD1,NEDD9,PTK2B,PLAU,FLRT3,FLRT2,EVL,FLNB,FLT1,RND3,EFNB2,SPRY4,TNS1,CDH13
GO: Cellular Component	GO:0005924	cell-substrate adherens junction	0.0027	1	0.0188	0.1231	15	398	RHOU,FZD1,NEDD9,PTK2B,PLAU,FLRT3,FLRT2,EVL,FLNB,FLT1,RND3,EFNB2,SPRY4,TNS1,CDH13
GO: Cellular Component	GO:0030055	cell-substrate junction	0.003036	1	0.02077	0.136	15	403	RHOU,FZD1,NEDD9,PTK2B,PLAU,FLRT3,FLRT2,EVL,FLNB,FLT1,RND3,EFNB2,SPRY4,TNS1,CDH13
GO: Cellular Component	GO:0043198	dendritic shaft	0.003103	1	0.02079	0.136	5	60	MAP2,SYNDIG1,GRIA1,GRIA3,NLGN1
GO: Cellular Component	GO:0048786	presynaptic active zone	0.003145	1	0.02079	0.136	4	37	KCNMA1,NTRK2,SHANK2,DGKI
GO: Cellular Component	GO:0005911	cell-cell junction	0.004257	1	0.02767	0.1811	15	418	MYLK,LAMA1,TENM2,CXCR4,AMOT,FLRT3,FLRT2,DSC3,FRMD6,PRKCD,CLMP,PRKD1,CTNNA2,ATP2A2,PCDH9
GO: Cellular Component	GO:0016529	sarcoplasmic reticulum	0.004687	1	0.02996	0.1961	5	66	ANK1,CASQ2,THBS1,THBS4,ATP2A2
GO: Cellular Component	GO:0005938	cell cortex	0.0049	1	0.03082	0.2017	11	266	MYO5B,WIPF3,NEDD9,PTK2B,COBL,FLNB,ANK1,FRY,CTGF,PRKD1,TNFAIP2
GO: Cellular Component	GO:0098552	side of membrane	0.005058	1	0.03131	0.2049	17	510	NRG1,RGS9,GFRA1,PTK2B,CXCR4,AMOT,KCNMA1,CXCL12,STAB2,NLGN1,THBS1,EFNA5,RGS6,ASTN1,ATP2A2,ATP2B1,CDH13
GO: Cellular Component	GO:0005903	brush border	0.005663	1	0.03398	0.2224	7	129	MYH11,MYO5B,SLC6A19,DAB1,PTGER3,FLNB,SHANK2
GO: Cellular Component	GO:0009897	external side of plasma membrane	0.005664	1	0.03398	0.2224	12	310	NRG1,GFRA1,CXCR4,AMOT,KCNMA1,CXCL12,STAB2,NLGN1,THBS1,EFNA5,ASTN1,CDH13
GO: Cellular Component	GO:0005605	basal lamina	0.006197	1	0.03662	0.2396	3	23	LAMA1,COLQ,FN1
GO: Cellular Component	GO:0001917	photoreceptor inner segment	0.00692	1	0.04028	0.2636	4	46	RGS9,TULP1,C2orf71,SHANK2
GO: Cellular Component	GO:0032584	growth cone membrane	0.007137	1	0.0408	0.267	2	8	GAP43,LAMP5
GO: Cellular Component	GO:0031674	I band	0.007218	1	0.0408	0.267	7	135	SYNPO2L,PDLIM3,FLNB,ANK1,SYNM,CASQ2,ANKRD1
GO: Cellular Component	GO:0016528	sarcoplasm	0.007594	1	0.04231	0.2769	5	74	ANK1,CASQ2,THBS1,THBS4,ATP2A2
GO: Cellular Component	GO:0031091	platelet alpha granule	0.008029	1	0.04399	0.2879	5	75	VEGFC,FN1,TGFB3,THBS1,IGF2
GO: Cellular Component	GO:0099568	cytoplasmic region	0.008121	1	0.04399	0.2879	12	325	MYO5B,WIPF3,NEDD9,PTK2B,UCHL1,COBL,FLNB,ANK1,FRY,CTGF,PRKD1,TNFAIP2
GO: Cellular Component	GO:0005577	fibrinogen complex	0.009077	1	0.04849	0.3174	2	9	FN1,THBS1
Mouse Phenotype	MP:0000260	abnormal angiogenesis	4.681e-11	1.948e-07	1.948e-07	1.736e-06	32	324	MYC,ABRA,MYH11,ETS1,ISL1,ITGB8,MEF2C,PRDM1,FZD7,PTK2B,BMP2,BMP4,GPC3,CXCR4,AMOT,FGF10,VAV3,CXCL12,FOXC1,FLNB,FLT1,FN1,NR2F2,TBX18,THBS1,ARAP3,EFNB2,CYR61,LMO2,CD47,CTGF,EPAS1
Mouse Phenotype	MP:0000259	abnormal vascular development	6.335e-10	2.636e-06	1.318e-06	1.174e-05	37	464	MYC,ABRA,MYH11,ETS1,MECOM,ISL1,ITGB8,MEF2C,PRDM1,FZD7,PTK2B,BMP2,BMP4,GPC3,CXCR4,AMOT,FGF10,VAV3,CXCL12,FOXC1,FLI1,FLNB,FLT1,FN1,KLF6,NR2F2,TGFB3,TBX18,THBS1,ARAP3,EFNB2,CYR61,LMO2,CD47,CTGF,HAS2,EPAS1
Mouse Phenotype	MP:0002081	perinatal lethality	1.16e-09	4.828e-06	1.609e-06	1.434e-05	62	1103	MYC,SOX9,NMNAT2,MYH11,MAN2A1,MYLK,CRIM1,MAP1B,MYO5B,INHBA,ETS1,MECOM,ISL1,MEF2C,GFRA1,TWIST1,NELL1,SLIT2,BMP4,SULF2,KITLG,GPC3,CXCR4,SULF1,ARNT2,ARID5B,KCNQ2,FGF10,MAFB,CXCL12,FOXC1,COL1A2,SOX6,FLNB,SEMA3C,TSHZ3,CYP26B1,ANK1,DSC3,NTRK2,APBA1,WT1,CHST11,NR2F1,CREB5,NR2F2,TFPI,TGFB3,TBX18,OTX2,IGF2,EFNB2,CYR61,EGR2,SPRY4,FSHR,CTGF,PRKD1,CTNNA2,PAX6,SNAP25,ATP2A2
Mouse Phenotype	MP:0000163	abnormal cartilage morphology	2.018e-09	8.396e-06	2.099e-06	1.87e-05	29	314	SOX9,XYLT1,NELL1,BMP4,QRFPR,SULF1,ARID5B,FOXC1,SOX6,FLNB,CYP26B1,FMOD,FOSL2,NTRK2,DUSP6,CHST11,HAPLN1,TGFB3,TBX18,OTX2,IGF2,EFNB2,EGR2,PRKCD,CTGF,PAX6,SNAP25,PRKG2,HAS2
Mouse Phenotype	MP:0002113	abnormal skeleton development	2.99e-09	1.244e-05	2.488e-06	2.217e-05	34	424	SOX9,MECOM,INPP4B,TWIST1,XYLT1,NELL1,BMP2,BMP4,QRFPR,KITLG,GPC3,SULF1,ARID5B,FOXC1,SOX6,FLNB,FOSL2,NTRK2,DUSP6,CHST11,TFPI,HAPLN1,TGFB3,HIVEP3,TBX18,IGF2,EGR2,CD47,PRKCD,CTGF,SNAP25,PRKG2,HAS2,ATP2A2
Mouse Phenotype	MP:0010832	lethality during fetal growth through weaning	4.52e-09	1.881e-05	3.134e-06	2.793e-05	89	1956	MYC,SOX9,SPRY1,NMNAT2,MYH11,MAN2A1,MYLK,CRIM1,MAP1B,GAP43,MYO5B,INHBA,DAB1,ETS1,ETV4,MECOM,ISL1,ITGA9,ITGB8,MEF2C,GFRA1,TWIST1,PRDM1,FZD7,NELL1,SLIT2,CSRNP1,LHX2,BMP4,SULF2,KITLG,GPC3,BASP1,CXCR4,SULF1,ARNT2,ARID5B,KCNQ2,FGF10,MAFB,DCLK2,FLRT3,FLRT2,HS3ST1,CXCL12,FOXC1,COL1A2,VEGFC,SOX6,FLNB,SEMA3C,TSHZ3,CYP26B1,ANK1,DSC3,FOSL2,NTRK2,DUSP6,APBA1,WT1,GRIA3,CHST11,MAB21L2,ADAM12,NR2F1,CREB5,NR2F2,T…
Mouse Phenotype	MP:0002058	neonatal lethality	6.487e-09	2.699e-05	3.856e-06	3.436e-05	49	799	MYC,SOX9,NMNAT2,MYH11,MAN2A1,MYLK,MAP1B,INHBA,ISL1,MEF2C,GFRA1,TWIST1,SULF2,GPC3,CXCR4,SULF1,ARID5B,KCNQ2,FGF10,MAFB,CXCL12,FOXC1,SOX6,FLNB,SEMA3C,TSHZ3,CYP26B1,ANK1,DSC3,NTRK2,APBA1,WT1,CHST11,NR2F1,CREB5,TFPI,TGFB3,TBX18,OTX2,IGF2,EFNB2,CYR61,EGR2,FSHR,CTGF,CTNNA2,PAX6,SNAP25,ATP2A2
Mouse Phenotype	MP:0000164	abnormal cartilage development	8.901e-09	3.704e-05	4.629e-06	4.125e-05	20	166	SOX9,XYLT1,NELL1,BMP4,SULF1,ARID5B,FOXC1,FLNB,FOSL2,NTRK2,DUSP6,CHST11,HAPLN1,TGFB3,IGF2,EGR2,PRKCD,CTGF,SNAP25,PRKG2
Mouse Phenotype	MP:0001614	abnormal blood vessel morphology	1.676e-08	6.974e-05	7.749e-06	6.905e-05	57	1039	MYC,ABRA,SOX9,MYH11,DDAH1,CRIM1,LAMA1,ETS1,MECOM,ISL1,GADD45A,ITGB8,MEF2C,TULP1,PRDM1,FZD7,PTK2B,BMP2,BMP4,GPC3,CXCR4,AMOT,FGF10,PLAU,VAV3,CXCL12,FOXC1,FLI1,FLNB,SEMA3C,FLT1,STAB2,FMOD,FN1,KLF6,WT1,NR2F2,TGFA,TGFB3,TBX18,NTN4,SEMA3D,THBS1,LIPA,ARAP3,EFNB2,CYR61,LMO2,CD47,PRKCD,CTGF,SNAP25,HAS2,ATP2A2,EPAS1,CDH13,SEMA3E
Mouse Phenotype	MP:0003410	abnormal artery development	2.212e-08	9.206e-05	9.206e-06	8.203e-05	17	126	MYC,ABRA,ISL1,MEF2C,PRDM1,BMP2,BMP4,CXCR4,FGF10,CXCL12,FOXC1,FLNB,FLT1,FN1,EFNB2,CYR61,LMO2
Mouse Phenotype	MP:0000534	abnormal ureter morphology	3.545e-08	0.0001475	1.341e-05	0.0001195	18	146	SOX9,SPRY1,MYH11,CRIM1,ETV4,GFRA1,SLIT2,BMP4,GPC3,CXCR4,FGF7,FGF10,FOXC1,TSHZ3,WT1,HIVEP3,TBX18,TNS1
Mouse Phenotype	MP:0002925	abnormal cardiovascular development	8.81e-08	0.0003666	3.055e-05	0.0002722	42	682	MYC,ABRA,MYH11,ETS1,MECOM,ISL1,ITGB8,MEF2C,PRDM1,FZD7,PTK2B,BMP2,BMP4,GPC3,CXCR4,AMOT,FGF10,VAV3,FLRT3,CXCL12,FOXC1,FLI1,FLNB,SEMA3C,FLT1,FN1,KLF6,DUSP6,WT1,NR2F2,TGFB3,TBX18,SEMA3D,THBS1,ARAP3,EFNB2,CYR61,LMO2,CD47,CTGF,HAS2,EPAS1
Mouse Phenotype	MP:0000165	abnormal long bone hypertrophic chondrocyte zone	1.693e-07	0.0007044	5.418e-05	0.0004828	15	112	SOX9,XYLT1,ARID5B,FOXC1,FLNB,FOSL2,NTRK2,DUSP6,CHST11,HAPLN1,EGR2,PRKCD,CTGF,SNAP25,PRKG2
Mouse Phenotype	MP:0009250	abnormal appendicular skeleton morphology	3.503e-07	0.001458	0.0001041	0.0009278	39	639	TPO,SOX9,ISL1,MEF2C,INPP4B,TWIST1,XYLT1,BMP2,CSRNP1,BMP4,SULF2,GPC3,SULF1,ARID5B,FGF10,PCDH18,FOXC1,COL1A2,SOX6,FLNB,CYP26B1,FMOD,ADAMTS2,FOSL2,NTRK2,DUSP6,CHST11,HAPLN1,HIVEP3,IGF2,EGR2,FSHR,PRKCD,CTGF,SNAP25,PRKG2,HAS2,ATP2B1,PRLR
Mouse Phenotype	MP:0000438	abnormal cranium morphology	4.458e-07	0.001855	0.0001237	0.001102	37	594	MYC,SOX9,INHBA,MECOM,ISL1,TWIST1,XYLT1,NELL1,BMP2,CSRNP1,BMP4,SULF2,GPC3,SULF1,ARID5B,FGF10,MAFB,FOXC1,FLNB,CYP26B1,FMOD,ADAMTS2,DUSP6,CHST11,TFPI,HAPLN1,TGFA,RND3,TBX18,OTX2,NKD1,EGR2,SPRY4,CTGF,PAX6,EML1,PRKG2
Mouse Phenotype	MP:0005076	abnormal cell differentiation	5.05e-07	0.002101	0.0001313	0.00117	37	597	SOX9,NMNAT2,MAP1B,GAP43,MECOM,ISL1,ITGB8,INPP4B,TWIST1,XYLT1,SLIT2,BMP2,GPC3,BASP1,VAV3,FOXC1,FLI1,FOSL2,NTRK2,NR4A3,NR2F1,CREB5,HIVEP3,NTN4,OTX2,IGF2,EFNB2,EGR2,TRIM9,ASAH1,CD47,PRKCD,PAX6,EML1,ATP2A2,ATP2B2,DCLK1
Mouse Phenotype	MP:0001544	abnormal cardiovascular system physiology	6.039e-07	0.002513	0.0001375	0.001226	65	1391	SOX9,MYH11,DDAH1,MYLK,CRIM1,ETS1,MECOM,ISL1,ITGA9,PTGER3,CHRM2,ITGB8,MEF2C,TWIST1,PRDM1,PTK2B,BMP4,KITLG,CXCR4,AMOT,KCNMA1,FGF10,MAFB,PLAU,VAV3,FLRT2,PCDH18,CXCL12,FOXC1,COL1A2,VEGFC,SOX6,FLI1,SEMA3C,FLT1,STAB2,FMOD,GPR22,FN1,DUSP6,WT1,CASQ2,NR2F2,TFPI,TGFA,IVNS1ABP,TGFB3,THBS1,THBS4,IGF2,EFNB2,RGS6,CYR61,FSHR,CD47,SLITRK5,PRKCD,PAPPA,PAX6,HAS2,ATP2A2,TNS1,ATP2B1,EPAS1,CDH13
Mouse Phenotype	MP:0000428	abnormal craniofacial morphology	6.086e-07	0.002533	0.0001375	0.001226	51	979	MYC,SOX9,INHBA,MECOM,ISL1,ITGB8,MEF2C,TWIST1,PRDM1,FZD1,XYLT1,FZD7,NELL1,BMP2,CSRNP1,BMP4,SULF2,KITLG,GPC3,CXCR4,SULF1,ARID5B,FGF10,MAFB,PLAU,FOXC1,SOX6,FLNB,CYP26B1,FMOD,ADAMTS2,DUSP6,CHST11,TFPI,HAPLN1,TGFA,TGFB3,RND3,TBX18,OTX2,IGF2,EFNA5,EFNB2,NKD1,EGR2,B3GNT2,SPRY4,CTGF,PAX6,EML1,PRKG2
Mouse Phenotype	MP:0005382	craniofacial phenotype	6.281e-07	0.002613	0.0001375	0.001226	51	980	MYC,SOX9,INHBA,MECOM,ISL1,ITGB8,MEF2C,TWIST1,PRDM1,FZD1,XYLT1,FZD7,NELL1,BMP2,CSRNP1,BMP4,SULF2,KITLG,GPC3,CXCR4,SULF1,ARID5B,FGF10,MAFB,PLAU,FOXC1,SOX6,FLNB,CYP26B1,FMOD,ADAMTS2,DUSP6,CHST11,TFPI,HAPLN1,TGFA,TGFB3,RND3,TBX18,OTX2,IGF2,EFNA5,EFNB2,NKD1,EGR2,B3GNT2,SPRY4,CTGF,PAX6,EML1,PRKG2
Mouse Phenotype	MP:0002116	abnormal craniofacial bone morphology	7.597e-07	0.003161	0.0001557	0.001388	37	607	MYC,SOX9,INHBA,MECOM,ISL1,TWIST1,XYLT1,NELL1,BMP2,CSRNP1,BMP4,SULF2,GPC3,SULF1,ARID5B,FGF10,MAFB,FOXC1,FLNB,CYP26B1,FMOD,ADAMTS2,DUSP6,CHST11,TFPI,HAPLN1,TGFA,RND3,TBX18,OTX2,NKD1,EGR2,SPRY4,CTGF,PAX6,EML1,PRKG2
Mouse Phenotype	MP:0002191	abnormal artery morphology	7.939e-07	0.003304	0.0001557	0.001388	29	412	MYC,ABRA,DDAH1,MECOM,ISL1,MEF2C,PRDM1,BMP2,BMP4,GPC3,CXCR4,FGF10,PLAU,VAV3,CXCL12,FOXC1,FLI1,FLNB,SEMA3C,FLT1,FN1,WT1,TBX18,EFNB2,CYR61,LMO2,PRKCD,ATP2A2,EPAS1
Mouse Phenotype	MP:0003055	abnormal long bone epiphyseal plate morphology	8.235e-07	0.003426	0.0001557	0.001388	17	161	SOX9,XYLT1,SULF1,ARID5B,FOXC1,FLNB,FOSL2,NTRK2,DUSP6,CHST11,HAPLN1,EGR2,PRKCD,CTGF,SNAP25,PRKG2,HAS2
Mouse Phenotype	MP:0008271	abnormal bone ossification	1.195e-06	0.004973	0.0002104	0.001875	26	351	SOX9,MECOM,MEF2C,INPP4B,TWIST1,XYLT1,NELL1,BMP2,BMP4,GPC3,ARID5B,FOXC1,COL1A2,SOX6,FLNB,FMOD,FOSL2,DUSP6,HIVEP3,IGF2,EGR2,PRKCD,PAPPA,CTGF,PRKG2,PRLR
Mouse Phenotype	MP:0002882	abnormal neuron morphology	1.214e-06	0.00505	0.0002104	0.001875	61	1296	GABRB2,NMNAT2,MAP1B,GAP43,MAP2,DAB1,ETV4,ISL1,LRRTM1,TENM2,ITGB8,GFRA1,TULP1,SLIT2,BMP4,SULF2,BASP1,CXCR4,SRGAP3,UCHL1,KCNMA1,FGF7,FGF10,VAV3,DCLK2,BCAR3,PLXNA2,FOXC1,FLT1,ANK1,GPR37,FAT3,NTRK2,GRIA1,NR4A3,C2orf71,CBLN1,NR2F1,NR2F2,TGFB3,RND3,NTN4,OTX2,EFNA5,EFNB2,SHANK2,TENM3,EGR2,TRIM9,ASAH1,B3GNT2,FSHR,CD47,SLITRK5,ASTN1,CTNNA2,PAX6,EML1,ATP2B2,DCLK1,SEMA3E
Mouse Phenotype	MP:0002109	abnormal limb morphology	1.303e-06	0.005422	0.0002169	0.001932	41	726	TPO,SOX9,CRIM1,MAP1B,MECOM,ISL1,MEF2C,INPP4B,TWIST1,PRDM1,XYLT1,BMP2,BMP4,GPC3,SULF1,UCHL1,ARID5B,FGF10,PCDH18,FOXC1,COL1A2,SOX6,FLNB,CYP26B1,FMOD,FN1,CHST11,HAPLN1,TGFB3,HIVEP3,THBS1,IGF2,EGR2,SPRY4,FSHR,CD47,CTGF,PRKG2,HAS2,ATP2B1,PRLR
Mouse Phenotype	MP:0003723	abnormal long bone morphology	1.523e-06	0.006339	0.0002438	0.002172	32	498	TPO,SOX9,MEF2C,INPP4B,TWIST1,XYLT1,BMP2,BMP4,SULF1,ARID5B,FGF10,PCDH18,FOXC1,COL1A2,FLNB,FMOD,FOSL2,NTRK2,DUSP6,CHST11,HAPLN1,HIVEP3,IGF2,EGR2,FSHR,PRKCD,CTGF,SNAP25,PRKG2,HAS2,ATP2B1,PRLR
Mouse Phenotype	MP:0002127	abnormal cardiovascular system morphology	1.782e-06	0.007416	0.0002621	0.002335	72	1653	MYC,ABRA,SOX9,MYH11,HTRA1,DDAH1,CRIM1,LAMA1,ETS1,MECOM,ISL1,GADD45A,ITGB8,MEF2C,TULP1,PRDM1,FZD1,FZD7,PTK2B,BMP2,BMP4,GPC3,CXCR4,AMOT,FGF10,PLAU,VAV3,FLRT3,FLRT2,CXCL12,FOXC1,COL1A2,FLI1,FLNB,SEMA3C,FLT1,STAB2,FMOD,ANK1,FN1,KLF6,DUSP6,WT1,CASQ2,MAB21L2,NR2F2,TFPI,TGFA,TGFB3,TBX18,NTN4,SEMA3D,THBS1,LIPA,THBS4,OTX2,IGF2,ARAP3,EFNB2,CYR61,LMO2,EGR2,ANKRD1,CD47,PRKCD,CTGF,SNAP25,HAS2,ATP2A2,EPAS1,CDH…
Mouse Phenotype	MP:0002128	abnormal blood circulation	1.797e-06	0.007476	0.0002621	0.002335	37	629	DDAH1,CRIM1,ETS1,MECOM,ISL1,ITGA9,PTGER3,ITGB8,TWIST1,PRDM1,KITLG,CXCR4,AMOT,FGF10,MAFB,FLRT2,CXCL12,FOXC1,COL1A2,VEGFC,SOX6,FLI1,FLT1,FMOD,FN1,WT1,NR2F2,TFPI,TGFB3,THBS1,EFNB2,CYR61,FSHR,SLITRK5,ATP2A2,TNS1,EPAS1
Mouse Phenotype	MP:0011088	neonatal lethality, incomplete penetrance	1.827e-06	0.0076	0.0002621	0.002335	24	314	MYC,SOX9,MYH11,MAN2A1,MYLK,ISL1,GFRA1,TWIST1,SULF1,ARID5B,KCNQ2,SOX6,FLNB,SEMA3C,ANK1,DSC3,NTRK2,APBA1,NR2F1,OTX2,EGR2,CTNNA2,PAX6,ATP2A2
Mouse Phenotype	MP:0005371	limbs/digits/tail phenotype	2.561e-06	0.01066	0.0003552	0.003165	47	912	MYC,TPO,SOX9,CRIM1,MAP1B,MECOM,ISL1,MEF2C,INPP4B,TWIST1,PRDM1,XYLT1,FZD7,BMP2,BMP4,KITLG,GPC3,GPR158,SULF1,UCHL1,ARID5B,FGF10,PCDH18,FOXC1,COL1A2,SOX6,FLNB,CYP26B1,FMOD,FN1,DUSP4,CHST11,TFPI,HAPLN1,TGFB3,HIVEP3,THBS1,IGF2,EGR2,SPRY4,FSHR,CD47,CTGF,PRKG2,HAS2,ATP2B1,PRLR
Mouse Phenotype	MP:0006395	abnormal epiphyseal plate morphology	3.096e-06	0.01288	0.0004156	0.003703	17	177	SOX9,XYLT1,SULF1,ARID5B,FOXC1,FLNB,FOSL2,NTRK2,DUSP6,CHST11,HAPLN1,EGR2,PRKCD,CTGF,SNAP25,PRKG2,HAS2
Mouse Phenotype	MP:0011087	neonatal lethality, complete penetrance	3.36e-06	0.01398	0.0004369	0.003893	33	542	SOX9,NMNAT2,MAP1B,INHBA,ISL1,MEF2C,GFRA1,TWIST1,SULF2,GPC3,CXCR4,KCNQ2,FGF10,MAFB,CXCL12,FOXC1,TSHZ3,CYP26B1,NTRK2,WT1,CHST11,CREB5,TFPI,TGFB3,TBX18,OTX2,IGF2,EFNB2,CYR61,FSHR,CTGF,PAX6,SNAP25
Mouse Phenotype	MP:0000556	abnormal hindlimb morphology	3.95e-06	0.01644	0.0004981	0.004438	25	351	TPO,SOX9,MAP1B,ISL1,INPP4B,XYLT1,BMP4,UCHL1,ARID5B,FGF10,PCDH18,FOXC1,COL1A2,FLNB,CYP26B1,FMOD,THBS1,IGF2,EGR2,FSHR,CD47,CTGF,PRKG2,ATP2B1,PRLR
Mouse Phenotype	MP:0009937	abnormal neuron differentiation	4.295e-06	0.01787	0.0005256	0.004683	22	285	NMNAT2,MAP1B,GAP43,ISL1,ITGB8,SLIT2,BASP1,VAV3,FOXC1,NTRK2,NR4A3,NR2F1,NTN4,OTX2,EFNB2,EGR2,TRIM9,ASAH1,PAX6,EML1,ATP2B2,DCLK1
Mouse Phenotype	MP:0002982	abnormal primordial germ cell migration	4.55e-06	0.01893	0.0005409	0.00482	5	11	PRDM1,KITLG,CXCR4,CXCL12,FOXC1
Mouse Phenotype	MP:0005390	skeleton phenotype	6.223e-06	0.02589	0.0007117	0.006342	76	1839	GABRB2,MYC,TPO,SOX9,HTRA1,MYLK,INHBA,PABPC4,DAB1,MECOM,ISL1,MEF2C,INPP4B,TWIST1,XYLT1,NELL1,BMP2,CSRNP1,BMP4,QRFPR,SULF2,BTG2,KITLG,GPC3,GPR158,CXCR4,SULF1,UCHL1,ARID5B,FGF10,MAFB,PLAU,MYBPHL,PCDH18,NPY,FOXC1,COL1A2,SOX6,FLNB,CYP26B1,FMOD,ANK1,ADAMTS2,FOSL2,NTRK2,DUSP4,DUSP6,CHST11,TFPI,HAPLN1,TGFA,TGFB3,HIVEP3,RND3,TBX18,THBS1,OTX2,IGF2,EFNB2,NKD1,EGR2,SPRY4,FSHR,CD47,PRKCD,PAPPA,CTGF,PAX6,SNAP2…
Mouse Phenotype	MP:0005508	abnormal skeleton morphology	6.328e-06	0.02633	0.0007117	0.006342	73	1742	GABRB2,MYC,TPO,SOX9,HTRA1,MYLK,INHBA,PABPC4,DAB1,MECOM,ISL1,MEF2C,INPP4B,TWIST1,XYLT1,NELL1,BMP2,CSRNP1,BMP4,QRFPR,SULF2,BTG2,KITLG,GPC3,GPR158,SULF1,UCHL1,ARID5B,FGF10,MAFB,MYBPHL,PCDH18,NPY,FOXC1,COL1A2,SOX6,FLNB,CYP26B1,FMOD,ANK1,ADAMTS2,FOSL2,NTRK2,DUSP4,DUSP6,CHST11,TFPI,HAPLN1,TGFA,TGFB3,HIVEP3,RND3,TBX18,THBS1,OTX2,IGF2,EFNB2,NKD1,EGR2,SPRY4,FSHR,CD47,PRKCD,CTGF,PAX6,SNAP25,EML1,PRKG2,HAS2…
Mouse Phenotype	MP:0004508	abnormal pectoral girdle bone morphology	7.107e-06	0.02957	0.0007782	0.006935	19	229	SOX9,MEF2C,TWIST1,CSRNP1,BMP4,SULF2,GPC3,SULF1,ARID5B,FGF10,FOXC1,SOX6,FLNB,ADAMTS2,CHST11,HAPLN1,HIVEP3,IGF2,CTGF
Mouse Phenotype	MP:0002114	abnormal axial skeleton morphology	8.135e-06	0.03385	0.0008679	0.007734	53	1128	MYC,SOX9,MYLK,INHBA,PABPC4,MECOM,ISL1,MEF2C,TWIST1,XYLT1,NELL1,BMP2,CSRNP1,BMP4,QRFPR,SULF2,BTG2,GPC3,GPR158,SULF1,UCHL1,ARID5B,FGF10,MAFB,MYBPHL,FOXC1,COL1A2,SOX6,FLNB,CYP26B1,FMOD,ADAMTS2,FOSL2,NTRK2,DUSP4,DUSP6,CHST11,TFPI,HAPLN1,TGFA,RND3,TBX18,THBS1,OTX2,IGF2,NKD1,EGR2,SPRY4,FSHR,CTGF,PAX6,EML1,PRKG2
Mouse Phenotype	MP:0000527	abnormal kidney development	8.652e-06	0.036	0.0009	0.00802	12	99	SPRY1,NMNAT2,GFRA1,SLIT2,BMP4,GPC3,FGF7,FGF10,MAFB,FOXC1,WT1,CDH4
Mouse Phenotype	MP:0011086	postnatal lethality, incomplete penetrance	9.967e-06	0.04147	0.001012	0.009013	36	650	SPRY1,MYH11,MAN2A1,MAP1B,GAP43,DAB1,ETS1,PRDM1,FZD7,CSRNP1,BMP4,SULF2,KITLG,GPC3,BASP1,KCNQ2,DCLK2,FLRT3,FLRT2,FLNB,ANK1,NTRK2,WT1,GRIA3,ADAM12,NR2F2,TGFB3,RND3,OTX2,SHANK2,EGR2,SPRY4,FSHR,PAX6,SNAP25,EPAS1
Mouse Phenotype	MP:0003710	abnormal physiological neovascularization	1.11e-05	0.04619	0.0011	0.009799	6	21	PTK2B,CXCL12,FLT1,THBS1,CD47,EPAS1
Mouse Phenotype	MP:0003091	abnormal cell migration	1.139e-05	0.04741	0.001102	0.009824	28	446	DAB1,ISL1,GCNT1,PRDM1,NEDD9,PTK2B,KITLG,CXCR4,AMOT,ARID5B,PLAU,VAV3,FLRT2,PLXNA2,CXCL12,FOXC1,EVL,FLNB,SEMA3C,FLT1,ARHGEF28,NTRK2,THBS1,EFNA5,EFNB2,EGR2,CD47,ASTN1
Mouse Phenotype	MP:0005369	muscle phenotype	1.178e-05	0.04903	0.001114	0.00993	55	1203	MYC,NMNAT2,MYH11,DDAH1,MYLK,INHBA,MECOM,ISL1,PTGER3,MEF2C,GFRA1,TWIST1,PRDM1,PTK2B,BMP4,SULF2,CXCR4,ARID5B,KCNMA1,FGF10,PLAU,VAV3,TAGLN,CXCL12,FOXC1,COL1A2,FLI1,FLT1,STAB2,FMOD,ANK1,FN1,SYNM,DUSP6,WT1,CASQ2,ADAM12,NR2F2,TGFA,IVNS1ABP,RND3,TBX18,THBS1,THBS4,OTX2,IGF2,EFNB2,IGFBP3,CD47,PRKCD,SNAP25,EML1,HAS2,ATP2A2,ATP2B1
Mouse Phenotype	MP:0001340	abnormal eyelid morphology	1.335e-05	0.05554	0.001234	0.011	18	218	SOX9,MAP1B,BMP4,FGF10,PLAU,FOXC1,CYP26B1,NTRK2,TGFA,RND3,THBS1,OTX2,IGF2,EFNB2,EGR2,PAX6,SNAP25,EML1
Mouse Phenotype	MP:0003942	abnormal urinary system development	1.519e-05	0.0632	0.001374	0.01224	13	122	SPRY1,NMNAT2,GFRA1,SLIT2,BMP4,GPC3,FGF7,FGF10,MAFB,FOXC1,TSHZ3,WT1,CDH4
Mouse Phenotype	MP:0002115	abnormal limb bone morphology	1.56e-05	0.0649	0.001381	0.0123	26	404	TPO,SOX9,INPP4B,TWIST1,XYLT1,BMP2,BMP4,SULF1,ARID5B,FGF10,PCDH18,FOXC1,COL1A2,FLNB,CYP26B1,FMOD,CHST11,HAPLN1,IGF2,EGR2,FSHR,CTGF,PRKG2,HAS2,ATP2B1,PRLR
Mouse Phenotype	MP:0002082	postnatal lethality	1.621e-05	0.06744	0.001405	0.01252	52	1125	SPRY1,MYH11,MAN2A1,CRIM1,MAP1B,GAP43,DAB1,ETS1,MECOM,ISL1,ITGA9,ITGB8,PRDM1,FZD7,CSRNP1,BMP4,SULF2,KITLG,GPC3,BASP1,SULF1,ARNT2,ARID5B,KCNQ2,DCLK2,FLRT3,FLRT2,HS3ST1,SOX6,FLNB,ANK1,FOSL2,NTRK2,DUSP6,WT1,GRIA3,ADAM12,NR2F2,TGFB3,RND3,OTX2,IGF2,EFNA5,EFNB2,SHANK2,EGR2,SPRY4,FSHR,PAX6,SNAP25,DCLK1,EPAS1
Mouse Phenotype	MP:0005274	abnormal viscerocranium morphology	2.031e-05	0.08451	0.001725	0.01537	27	435	MYC,SOX9,INHBA,XYLT1,NELL1,BMP2,CSRNP1,BMP4,SULF2,GPC3,SULF1,ARID5B,FGF10,MAFB,FOXC1,FLNB,CYP26B1,FMOD,ADAMTS2,CHST11,TGFA,OTX2,NKD1,EGR2,SPRY4,CTGF,PAX6
Mouse Phenotype	MP:0004726	abnormal nasal capsule morphology	2.579e-05	0.1073	0.002105	0.01875	6	24	SOX9,BMP4,FOXC1,OTX2,CTGF,PAX6
Mouse Phenotype	MP:0000536	hydroureter	2.579e-05	0.1073	0.002105	0.01875	6	24	SOX9,SPRY1,SLIT2,BMP4,FOXC1,TSHZ3
Mouse Phenotype	MP:0006032	abnormal ureteric bud morphology	2.759e-05	0.1148	0.002208	0.01968	9	62	SPRY1,GFRA1,SLIT2,BMP4,GPC3,FGF7,FGF10,FOXC1,CDH4
Mouse Phenotype	MP:0003589	abnormal ureter physiology	2.834e-05	0.1179	0.002211	0.0197	4	8	SOX9,NMNAT2,CRIM1,TSHZ3
Mouse Phenotype	MP:0000550	abnormal forelimb morphology	2.869e-05	0.1194	0.002211	0.0197	15	168	SOX9,INPP4B,TWIST1,XYLT1,BMP2,BMP4,SULF1,FGF10,FOXC1,COL1A2,FLNB,CYP26B1,EGR2,CTGF,PRKG2
Mouse Phenotype	MP:0002108	abnormal muscle morphology	3.043e-05	0.1266	0.002275	0.02027	41	825	MYC,NMNAT2,MYH11,MYLK,INHBA,MECOM,ISL1,MEF2C,GFRA1,TWIST1,PRDM1,BMP4,CXCR4,ARID5B,FGF10,VAV3,CXCL12,FOXC1,COL1A2,FLI1,FLT1,FMOD,ANK1,FN1,SYNM,DUSP6,WT1,CASQ2,ADAM12,NR2F2,TGFA,RND3,TBX18,THBS1,OTX2,EFNB2,IGFBP3,CD47,PRKCD,SNAP25,HAS2
Mouse Phenotype	MP:0004194	abnormal kidney pelvis morphology	3.073e-05	0.1279	0.002275	0.02027	12	112	MYH11,CRIM1,BMP4,GPC3,CXCR4,FGF7,FGF10,FOXC1,TSHZ3,WT1,HIVEP3,TNS1
Mouse Phenotype	MP:0005294	abnormal heart ventricle morphology	3.117e-05	0.1297	0.002275	0.02027	32	576	MYH11,MECOM,ISL1,ITGB8,MEF2C,PRDM1,FZD7,BMP4,GPC3,CXCR4,FGF10,PLAU,VAV3,FLRT2,CXCL12,FOXC1,COL1A2,SEMA3C,WT1,CASQ2,NR2F2,SEMA3D,THBS1,THBS4,IGF2,EFNB2,CYR61,EGR2,ANKRD1,HAS2,ATP2A2,EPAS1
Mouse Phenotype	MP:0000968	abnormal sensory neuron innervation pattern	3.194e-05	0.1329	0.002291	0.02042	11	95	GABRB2,NMNAT2,ISL1,TENM2,BMP4,KCNMA1,FGF10,VAV3,NTRK2,EFNA5,TENM3
Mouse Phenotype	MP:0002206	abnormal CNS synaptic transmission	3.298e-05	0.1372	0.002326	0.02073	31	551	GABRB2,ZNF536,MECOM,CHRM2,MEF2C,NELL2,SRGAP3,UCHL1,KCNMA1,KCNQ2,FGF7,DCLK2,GPR37,FOSB,NTRK2,APBA1,GRIA1,GRIA3,GRIA4,NLGN1,CBLN1,EFNB2,SHANK2,CD47,CACNG4,CTNNA2,PAX6,SNAP25,ATP2A2,ATP2B2,SEMA3E
Mouse Phenotype	MP:0011089	perinatal lethality, complete penetrance	3.448e-05	0.1435	0.002391	0.02131	19	256	CRIM1,MAP1B,MYO5B,MECOM,ISL1,GFRA1,NELL1,SLIT2,BMP4,KITLG,CXCR4,FGF10,MAFB,COL1A2,CYP26B1,WT1,NR2F1,TFPI,PAX6
Mouse Phenotype	MP:0000458	abnormal mandible morphology	3.533e-05	0.147	0.00241	0.02148	15	171	SOX9,XYLT1,BMP2,BMP4,SULF2,GPC3,SULF1,FOXC1,FMOD,CHST11,TGFA,OTX2,EGR2,SPRY4,CTGF
Mouse Phenotype	MP:0003633	abnormal nervous system physiology	3.967e-05	0.1651	0.002662	0.02372	67	1636	GABRB2,ZNF536,MAP1B,GAP43,DAB1,MECOM,ISL1,CHRM2,ITGB8,MEF2C,GFRA1,NELL2,BASP1,CXCR4,SRGAP3,UCHL1,CNTN5,ARNT2,KCNK3,KCNMA1,KCNQ2,FGF7,MAFB,VAV3,DCLK2,FLRT2,PLXNA2,NPY,FOXC1,FLI1,FN1,GPR37,FOSB,NTRK2,APBA1,GRIA1,GRIA3,GRIA4,NR4A3,C2orf71,NLGN1,CBLN1,TFPI,TGFB3,RND3,OTX2,EFNA5,EFNB2,SHANK2,FEZ1,EGR2,TRIM9,B3GNT2,CD47,SLITRK5,ASTN1,PRKCD,CACNG4,CTNNA2,PAX6,SNAP25,EML1,ATP2A2,ATP2B2,EPAS1,PRLR,SEMA3E
Mouse Phenotype	MP:0002152	abnormal brain morphology	4.675e-05	0.1945	0.003088	0.02751	60	1419	NMNAT2,MAP1B,GAP43,MAP2,DAB1,MECOM,ISL1,LRRTM1,TENM2,GADD45A,ITGB8,MEF2C,TWIST1,SLIT2,BMP2,LHX2,BMP4,SULF2,KITLG,BASP1,CXCR4,SRGAP3,AMOT,UCHL1,ARNT2,KCNQ2,COBL,FGF10,MAFB,DCLK2,PLXNA2,CXCL12,FOXC1,FLNB,ANK1,GPR37,NTRK2,NR4A3,CBLN1,NR2F1,NUAK2,TGFB3,RND3,LIPA,OTX2,EFNA5,ARAP3,EFNB2,EGR2,TRIM9,SPRY4,FSHR,SLITRK5,ASTN1,CTNNA2,PAX6,SNAP25,EML1,ATP2B2,DCLK1
Mouse Phenotype	MP:0002184	abnormal innervation	4.985e-05	0.2074	0.003241	0.02888	16	197	GABRB2,NMNAT2,ETV4,ISL1,TENM2,GFRA1,BMP4,KCNMA1,FGF10,VAV3,NTRK2,CBLN1,EFNA5,TENM3,ATP2B2,SEMA3E
Mouse Phenotype	MP:0002133	abnormal respiratory system physiology	5.971e-05	0.2485	0.003735	0.03328	38	763	SOX9,NMNAT2,MYH11,MAN2A1,MECOM,ITGA9,CHRM2,NELL1,SULF2,GPC3,CXCR4,KCNQ2,FGF10,MAFB,PLAU,FOXC1,SOX6,FLNB,TSHZ3,CYP26B1,ADAMTS2,NTRK2,WT1,CHST11,IVNS1ABP,TGFB3,TBX18,THBS1,LIPA,IGF2,EFNB2,EGR2,CD47,CTGF,PAX6,SNAP25,ATP2A2,EPAS1
Mouse Phenotype	MP:0000516	abnormal renal/urinary system morphology	5.971e-05	0.2485	0.003735	0.03328	38	763	SOX9,SPRY1,NMNAT2,MYH11,MAN2A1,CRIM1,INHBA,ETV4,GADD45A,GFRA1,SLIT2,BMP4,SULF2,GPC3,CXCR4,SULF1,ARID5B,FGF7,FGF10,MAFB,VAV3,FOXC1,TSHZ3,STAB2,ANK1,WT1,HIVEP3,TBX18,THBS1,LIPA,IGF2,EFNA5,EFNB2,LMO2,PRKCD,ATP2A2,TNS1,CDH4
Mouse Phenotype	MP:0010771	integument phenotype	6.014e-05	0.2503	0.003735	0.03328	65	1592	MYC,SOX9,MYH11,MAN2A1,CRIM1,MAP1B,MYO5B,INHBA,ETS1,ETV4,MECOM,ISL1,PTGER3,CHRM2,SLC7A11,GADD45A,GFRA1,FZD1,SLIT2,LHX2,KITLG,GPC3,CXCR4,UCHL1,FGF7,FGF10,FOXC1,COL1A2,TSHZ3,CYP26B1,FMOD,ANK1,FN1,DSC3,KLF6,ADAMTS2,GRIA1,GRIA3,GRIA4,COTL1,CREB5,TFPI,HAPLN1,TGFA,TBX18,THBS1,LIPA,IGF2,ARAP3,EFNB2,IGFBP3,LMO2,CCBE1,ANKRD1,FSHR,CD47,SLITRK5,CTGF,PAX6,SNAP25,EML1,ATP2A2,ATP2B1,CDH11,PRLR
Mouse Phenotype	MP:0001096	abnormal glossopharyngeal ganglion morphology	6.62e-05	0.2754	0.004051	0.03609	6	28	MECOM,ISL1,GFRA1,NTRK2,NR2F1,EGR2
Mouse Phenotype	MP:0011090	perinatal lethality, incomplete penetrance	6.778e-05	0.282	0.004087	0.03642	19	269	CRIM1,ETS1,MECOM,SLIT2,BMP4,KITLG,GPC3,CXCR4,ARNT2,ARID5B,SOX6,FLNB,SEMA3C,ANK1,NR2F2,OTX2,SPRY4,PRKD1,PAX6
Mouse Phenotype	MP:0003855	abnormal forelimb zeugopod morphology	7.436e-05	0.3094	0.00442	0.03939	11	104	SOX9,INPP4B,XYLT1,BMP4,SULF1,FGF10,FOXC1,FLNB,EGR2,CTGF,PRKG2
Mouse Phenotype	MP:0011723	ectopic neuron	7.653e-05	0.3184	0.004442	0.03958	8	55	DAB1,CXCR4,PLXNA2,FOXC1,ASTN1,CTNNA2,PAX6,EML1
Mouse Phenotype	MP:0003635	abnormal synaptic transmission	7.686e-05	0.3198	0.004442	0.03958	33	631	GABRB2,ZNF536,MECOM,CHRM2,MEF2C,GFRA1,NELL2,SRGAP3,UCHL1,KCNMA1,KCNQ2,FGF7,DCLK2,GPR37,FOSB,NTRK2,APBA1,GRIA1,GRIA3,GRIA4,NLGN1,CBLN1,EFNB2,SHANK2,CD47,SLITRK5,CACNG4,CTNNA2,PAX6,SNAP25,ATP2A2,ATP2B2,SEMA3E
Mouse Phenotype	MP:0003827	abnormal Wolffian duct morphology	9.661e-05	0.402	0.005507	0.04907	5	19	INHBA,GFRA1,BMP4,FGF10,FOXC1
Mouse Phenotype	MP:0003409	decreased width of hypertrophic chondrocyte zone	0.0001041	0.433	0.005851	0.05214	7	43	XYLT1,FLNB,FOSL2,NTRK2,EGR2,PRKCD,SNAP25
Mouse Phenotype	MP:0001286	abnormal eye development	0.0001121	0.4663	0.006217	0.0554	18	256	CRIM1,MAP1B,LAMA1,LHX2,BMP4,BCAR3,NTRK2,MAB21L2,NR2F1,NR2F2,TGFA,OTX2,IGF2,EFNB2,SPRY4,CTGF,PAX6,SEMA3E
Mouse Phenotype	MP:0001533	abnormal skeleton physiology	0.000117	0.4867	0.006404	0.05706	30	562	SOX9,MECOM,MEF2C,INPP4B,TWIST1,XYLT1,NELL1,BMP2,BMP4,KITLG,GPC3,CXCR4,ARID5B,PLAU,FOXC1,COL1A2,SOX6,FLNB,FMOD,FOSL2,DUSP6,HIVEP3,IGF2,EGR2,CD47,PRKCD,PAPPA,CTGF,PRKG2,PRLR
Mouse Phenotype	MP:0004811	abnormal neuron physiology	0.0001382	0.5751	0.007469	0.06655	29	540	GAP43,DAB1,ISL1,MEF2C,GFRA1,BASP1,KCNMA1,KCNQ2,FGF7,FLRT2,PLXNA2,FOXC1,FN1,GPR37,NTRK2,GRIA4,NR4A3,TGFB3,OTX2,EFNA5,EGR2,TRIM9,B3GNT2,ASTN1,PAX6,EML1,ATP2B2,EPAS1,PRLR
Mouse Phenotype	MP:0008487	abnormal mesonephros morphology	0.000146	0.6075	0.007789	0.0694	6	32	INHBA,MECOM,GFRA1,BMP4,FGF10,FOXC1
Mouse Phenotype	MP:0011504	abnormal limb long bone morphology	0.000154	0.6407	0.008039	0.07163	23	385	TPO,SOX9,INPP4B,XYLT1,BMP2,BMP4,SULF1,ARID5B,FGF10,PCDH18,FOXC1,COL1A2,FLNB,FMOD,CHST11,IGF2,EGR2,FSHR,CTGF,PRKG2,HAS2,ATP2B1,PRLR
Mouse Phenotype	MP:0002092	abnormal eye morphology	0.0001587	0.6605	0.008039	0.07163	53	1256	SOX9,NMNAT2,HTRA1,CRIM1,MAP1B,GAP43,INHBA,LAMA1,DAB1,ISL1,ITGA9,SLC7A11,TENM2,TULP1,LHX2,BMP4,SULF2,KITLG,FGF10,PLAU,BCAR3,PCDH18,PLXNA2,FOXC1,COL8A1,FLT1,CYP26B1,FMOD,FAT3,NTRK2,CASQ2,C2orf71,MAB21L2,NR2F1,NR2F2,TGFA,TGFB3,RND3,NTN4,THBS1,OTX2,IGF2,EFNB2,EGR2,SPRY4,CTGF,PAX6,SNAP25,EML1,EPAS1,PRLR,CDH13,SEMA3E
Mouse Phenotype	MP:0012170	absent optic placodes	0.0001653	0.6878	0.008039	0.07163	3	5	LHX2,OTX2,PAX6
Mouse Phenotype	MP:0009382	abnormal cardiac jelly morphology	0.0001653	0.6878	0.008039	0.07163	3	5	BMP2,FN1,HAS2
Mouse Phenotype	MP:0011480	impaired ureteric peristalsis	0.0001653	0.6878	0.008039	0.07163	3	5	SOX9,CRIM1,TSHZ3
Mouse Phenotype	MP:0001204	decreased sensitivity to skin irradiation	0.0001653	0.6878	0.008039	0.07163	3	5	GADD45A,THBS1,CD47
Mouse Phenotype	MP:0010874	abnormal bone volume	0.0001654	0.6882	0.008039	0.07163	12	133	HTRA1,INPP4B,XYLT1,BMP2,KITLG,SULF1,NPY,COL1A2,FOSL2,HIVEP3,CD47,EPAS1
Mouse Phenotype	MP:0001935	decreased litter size	0.0001673	0.6959	0.008039	0.07163	19	288	MYC,INHBA,WIPF3,FZD1,BMP2,BMP4,SULF2,KITLG,CHST15,SULF1,KCNMA1,PLAU,NR2F2,THBS1,OTX2,NKD1,FSHR,ATP2A2,TNS1
Mouse Phenotype	MP:0002102	abnormal ear morphology	0.0001681	0.6994	0.008039	0.07163	24	413	GABRB2,MYC,TPO,SOX9,MECOM,ISL1,BMP2,BMP4,KITLG,KCNMA1,FGF10,MAFB,PLAU,NTRK2,DUSP6,NR4A3,NR2F1,HAPLN1,RND3,OTX2,EFNB2,CTGF,PAX6,ATP2B2
Mouse Phenotype	MP:0003755	abnormal palate morphology	0.0002089	0.8692	0.009877	0.08802	18	269	SOX9,INHBA,ITGB8,TWIST1,FZD1,FZD7,BMP2,CSRNP1,BMP4,ARID5B,FGF10,TGFB3,OTX2,IGF2,EFNA5,EFNB2,CTGF,PAX6
Mouse Phenotype	MP:0009577	abnormal developmental vascular remodeling	0.000213	0.8864	0.009959	0.08875	7	48	MYH11,GPC3,CXCR4,CXCL12,FOXC1,ARAP3,EFNB2
Mouse Phenotype	MP:0003861	abnormal nervous system development	0.0002193	0.9124	0.01014	0.09034	46	1053	MYC,NMNAT2,MAP1B,GAP43,DAB1,MECOM,ISL1,GADD45A,ITGB8,GFRA1,TWIST1,FZD7,SLIT2,BMP2,LHX2,KITLG,BASP1,CXCR4,SRGAP3,COBL,MAFB,VAV3,FLRT3,CXCL12,FOXC1,FN1,NTRK2,NR4A3,NR2F1,NUAK2,TGFB3,RND3,NTN4,OTX2,EFNA5,EFNB2,LMO2,EGR2,TRIM9,ASAH1,SPRY4,ASTN1,PAX6,EML1,ATP2B2,DCLK1
Mouse Phenotype	MP:0000102	abnormal nasal bone morphology	0.0002277	0.9476	0.01041	0.09279	8	64	MYC,NELL1,BMP2,BMP4,ARID5B,CHST11,NKD1,PAX6
Mouse Phenotype	MP:0002672	abnormal pharyngeal arch artery morphology	0.0002431	1	0.011	0.09798	7	49	ISL1,MEF2C,BMP2,BMP4,FGF10,FOXC1,EFNB2
Mouse Phenotype	MP:0001933	abnormal litter size	0.0002595	1	0.01161	0.1035	19	298	MYC,INHBA,WIPF3,FZD1,BMP2,BMP4,SULF2,KITLG,CHST15,SULF1,KCNMA1,PLAU,NR2F2,THBS1,OTX2,NKD1,FSHR,ATP2A2,TNS1
Mouse Phenotype	MP:0000959	abnormal somatic sensory system morphology	0.0002661	1	0.01178	0.105	31	617	GABRB2,NMNAT2,DAB1,ETV4,MECOM,ISL1,TENM2,GFRA1,TULP1,BMP4,UCHL1,KCNMA1,FGF10,MAFB,VAV3,BCAR3,PLXNA2,FOXC1,FAT3,NTRK2,C2orf71,NR2F1,TBX18,NTN4,OTX2,EFNA5,EFNB2,TENM3,EGR2,B3GNT2,ATP2B2
Mouse Phenotype	MP:0000049	abnormal middle ear morphology	0.0003057	1	0.01334	0.1189	9	84	MYC,SOX9,MECOM,ISL1,BMP2,BMP4,DUSP6,HAPLN1,OTX2
Mouse Phenotype	MP:0011091	prenatal lethality, complete penetrance	0.0003092	1	0.01334	0.1189	20	327	MYC,DDAH1,ETS1,PRDM1,NELL1,BMP2,BMP4,KITLG,FGF10,CPVL,CXCL12,FN1,TFPI,OTX2,CCBE1,SPRY4,PAX6,ATP2A2,ATP2B1,EPAS1
Mouse Phenotype	MP:0000767	abnormal smooth muscle morphology	0.0003111	1	0.01334	0.1189	11	122	MYLK,BMP4,CXCR4,ARID5B,CXCL12,FLI1,FN1,NR2F2,TBX18,THBS1,PRKCD
Mouse Phenotype	MP:0010103	small thoracic cage	0.0003177	1	0.01349	0.1202	5	24	SOX9,XYLT1,SULF1,FLNB,CHST11
Mouse Phenotype	MP:0011486	ectopic ureter	0.0003243	1	0.01363	0.1214	3	6	SPRY1,BMP4,FOXC1
Mouse Phenotype	MP:0001914	hemorrhage	0.00033	1	0.01373	0.1224	27	513	CRIM1,ETS1,MECOM,ITGB8,TWIST1,PRDM1,KITLG,CXCR4,AMOT,FGF10,MAFB,FLRT2,CXCL12,FOXC1,COL1A2,FLI1,FMOD,FN1,WT1,NR2F2,TFPI,TGFB3,THBS1,CYR61,FSHR,SLITRK5,EPAS1
Mouse Phenotype	MP:0009345	abnormal trabecular bone thickness	0.0003343	1	0.01377	0.1227	9	85	SOX9,HTRA1,INPP4B,XYLT1,BMP2,FOSL2,HIVEP3,CD47,CTGF
Mouse Phenotype	MP:0000157	abnormal sternum morphology	0.0003464	1	0.01406	0.1253	14	187	SOX9,MEF2C,CSRNP1,BMP4,SULF2,GPC3,SULF1,ARID5B,FOXC1,SOX6,FLNB,ADAMTS2,IGF2,CTGF
Mouse Phenotype	MP:0003733	abnormal retinal inner nuclear layer morphology	0.000348	1	0.01406	0.1253	8	68	MAP1B,LAMA1,DAB1,TULP1,BMP4,TGFB3,OTX2,EPAS1
Mouse Phenotype	MP:0005241	abnormal retinal ganglion layer morphology	0.0003752	1	0.01501	0.1338	10	105	LAMA1,ISL1,TENM2,BMP4,BCAR3,FAT3,NTRK2,NTN4,OTX2,PAX6
Mouse Phenotype	MP:0002135	abnormal kidney morphology	0.0003977	1	0.01563	0.1393	34	718	SPRY1,NMNAT2,MYH11,MAN2A1,CRIM1,ETV4,GADD45A,GFRA1,SLIT2,BMP4,SULF2,GPC3,CXCR4,SULF1,ARID5B,FGF7,FGF10,MAFB,VAV3,FOXC1,TSHZ3,STAB2,ANK1,WT1,HIVEP3,TBX18,THBS1,LIPA,IGF2,EFNA5,LMO2,PRKCD,TNS1,CDH4
Mouse Phenotype	MP:0004787	abnormal dorsal aorta morphology	0.0003982	1	0.01563	0.1393	9	87	MYC,ISL1,MEF2C,PRDM1,FOXC1,FLT1,FN1,CYR61,LMO2
Mouse Phenotype	MP:0008272	abnormal endochondral bone ossification	0.0004369	1	0.01699	0.1514	10	107	SOX9,MEF2C,TWIST1,XYLT1,BMP4,GPC3,ARID5B,FOXC1,FLNB,CTGF
Mouse Phenotype	MP:0011108	embryonic lethality during organogenesis, incomplete penetrance	0.0004688	1	0.01795	0.1599	17	263	MECOM,ITGB8,BMP4,SULF2,AMOT,FLRT3,FLRT2,FLNB,FLT1,FN1,WT1,TFPI,TGFB3,CYR61,SPRY4,PRKD1,EPAS1
Mouse Phenotype	MP:0001718	abnormal visceral yolk sac morphology	0.0004774	1	0.01795	0.1599	14	193	MYC,MECOM,ITGB8,FZD7,BMP4,FLI1,FLT1,FN1,KLF6,TFPI,OTX2,ARAP3,LMO2,HAS2
Mouse Phenotype	MP:0010334	pleural effusion	0.0004788	1	0.01795	0.1599	4	15	ITGA9,IVNS1ABP,EFNB2,CD47
Mouse Phenotype	MP:0001721	absent visceral yolk sac blood islands	0.0004788	1	0.01795	0.1599	4	15	BMP4,FN1,TFPI,LMO2
Mouse Phenotype	MP:0000266	abnormal heart morphology	0.0005107	1	0.01897	0.1691	48	1156	MYC,SOX9,MYH11,MECOM,ISL1,ITGB8,MEF2C,PRDM1,FZD1,FZD7,BMP2,BMP4,GPC3,CXCR4,FGF10,PLAU,VAV3,FLRT3,FLRT2,CXCL12,FOXC1,COL1A2,SEMA3C,FLT1,STAB2,FMOD,ANK1,FN1,DUSP6,WT1,CASQ2,MAB21L2,NR2F2,TFPI,TBX18,SEMA3D,THBS1,THBS4,OTX2,IGF2,EFNB2,CYR61,LMO2,EGR2,ANKRD1,HAS2,ATP2A2,EPAS1
Mouse Phenotype	MP:0005587	abnormal Meckel's cartilage morphology	0.0005202	1	0.01916	0.1707	6	40	SOX9,BMP4,FOXC1,HAPLN1,OTX2,CTGF
Mouse Phenotype	MP:0002752	abnormal somatic nervous system morphology	0.0005358	1	0.01942	0.173	37	819	GABRB2,NMNAT2,GAP43,DAB1,ETV4,MECOM,ISL1,SLC7A11,TENM2,GFRA1,TULP1,BMP4,BASP1,UCHL1,KCNMA1,FGF10,MAFB,VAV3,BCAR3,PLXNA2,FOXC1,CNTN4,FAT3,NTRK2,C2orf71,NR2F1,RND3,TBX18,NTN4,OTX2,EFNA5,EFNB2,TENM3,EGR2,B3GNT2,PAX6,ATP2B2
Mouse Phenotype	MP:0000547	short limbs	0.000545	1	0.01942	0.173	10	110	MEF2C,TWIST1,XYLT1,FOXC1,SOX6,FLNB,CYP26B1,CHST11,PRKG2,HAS2
Mouse Phenotype	MP:0003624	anuria	0.0005566	1	0.01942	0.173	3	7	NMNAT2,MYH11,MAFB
Mouse Phenotype	MP:0010591	enlarged aortic valve	0.0005566	1	0.01942	0.173	3	7	IGF2,EFNB2,EGR2
Mouse Phenotype	MP:0012168	abnormal optic placode morphology	0.0005566	1	0.01942	0.173	3	7	LHX2,OTX2,PAX6
Mouse Phenotype	MP:0008393	absent primordial germ cells	0.0005566	1	0.01942	0.173	3	7	PRDM1,BMP4,KITLG
Mouse Phenotype	MP:0002961	abnormal axon guidance	0.0005629	1	0.01942	0.173	7	56	GAP43,SLIT2,VAV3,NR4A3,NR2F1,EFNB2,DCLK1
Mouse Phenotype	MP:0000104	abnormal sphenoid bone morphology	0.0005664	1	0.01942	0.173	8	73	SOX9,BMP2,CSRNP1,BMP4,SULF1,ARID5B,FOXC1,OTX2
Mouse Phenotype	MP:0003856	abnormal hindlimb stylopod morphology	0.0005693	1	0.01942	0.173	12	152	TPO,SOX9,INPP4B,XYLT1,BMP4,FOXC1,COL1A2,FMOD,EGR2,FSHR,PRKG2,PRLR
Mouse Phenotype	MP:0005391	vision/eye phenotype	0.000624	1	0.02111	0.1881	54	1359	SOX9,NMNAT2,HTRA1,CRIM1,MAP1B,GAP43,INHBA,LAMA1,DAB1,RGS9,ISL1,ITGA9,SLC7A11,TENM2,TULP1,LHX2,BMP4,SULF2,KITLG,FGF10,PLAU,BCAR3,PCDH18,PLXNA2,FOXC1,COL8A1,FLT1,CYP26B1,FMOD,FAT3,NTRK2,CASQ2,C2orf71,MAB21L2,NR2F1,NR2F2,TGFA,TGFB3,RND3,NTN4,THBS1,OTX2,IGF2,EFNB2,EGR2,SPRY4,CTGF,PAX6,SNAP25,EML1,EPAS1,PRLR,CDH13,SEMA3E
Mouse Phenotype	MP:0006108	abnormal hindbrain development	0.0006402	1	0.02148	0.1914	12	154	MAP1B,DAB1,KITLG,CXCR4,MAFB,CXCL12,FOXC1,NTRK2,OTX2,EGR2,ASTN1,PAX6
Mouse Phenotype	MP:0000285	abnormal heart valve morphology	0.0006521	1	0.02171	0.1934	11	133	SOX9,PRDM1,BMP4,GPC3,CXCR4,FOXC1,SEMA3C,IGF2,EFNB2,CYR61,EGR2
Mouse Phenotype	MP:0000788	abnormal cerebral cortex morphology	0.0006597	1	0.02179	0.1941	17	271	MAP1B,GAP43,DAB1,LRRTM1,TENM2,LHX2,BASP1,CXCR4,FOXC1,NTRK2,NR2F1,OTX2,PAX6,SNAP25,EML1,ATP2B2,DCLK1
Mouse Phenotype	MP:0000074	abnormal neurocranium morphology	0.0006693	1	0.02193	0.1954	15	223	MYC,SOX9,ISL1,TWIST1,NELL1,BMP2,CSRNP1,BMP4,SULF1,ARID5B,FOXC1,FLNB,TFPI,TBX18,OTX2
Mouse Phenotype	MP:0006250	abnormal line of Schwalbe morphology	0.0006869	1	0.02216	0.1974	2	2	BMP4,FOXC1
Mouse Phenotype	MP:0012496	abnormal pleuropericardial membrane morphology	0.0006869	1	0.02216	0.1974	2	2	WT1,TBX18
Mouse Phenotype	MP:0000432	abnormal head morphology	0.0007235	1	0.02316	0.2063	35	772	MYC,SOX9,INHBA,ITGB8,TWIST1,PRDM1,FZD1,XYLT1,FZD7,NELL1,BMP2,CSRNP1,LHX2,BMP4,KITLG,CXCR4,SULF1,ARID5B,FGF10,PLAU,FOXC1,SOX6,FN1,ADAMTS2,HAPLN1,TGFB3,OTX2,IGF2,EFNA5,EFNB2,B3GNT2,SPRY4,CTGF,PAX6,HAS2
Mouse Phenotype	MP:0004592	small mandible	0.0007741	1	0.02459	0.2191	10	115	SOX9,XYLT1,BMP4,SULF2,GPC3,FOXC1,CHST11,TGFA,OTX2,CTGF
Mouse Phenotype	MP:0011961	abnormal cornea thickness	0.0007987	1	0.02489	0.2218	5	29	ITGA9,BMP4,FOXC1,COL8A1,TGFB3
Mouse Phenotype	MP:0011648	thick heart valve cusps	0.0008014	1	0.02489	0.2218	4	17	CXCR4,FOXC1,EFNB2,EGR2
Mouse Phenotype	MP:0010601	thick pulmonary valve	0.0008014	1	0.02489	0.2218	4	17	FOXC1,IGF2,EFNB2,EGR2
Mouse Phenotype	MP:0003127	abnormal clitoris morphology	0.0008736	1	0.02656	0.2367	3	8	INHBA,EFNB2,FSHR
Mouse Phenotype	MP:0011426	abnormal ureter smooth muscle morphology	0.0008736	1	0.02656	0.2367	3	8	SOX9,BMP4,TSHZ3
Mouse Phenotype	MP:0002169	no abnormal phenotype detected	0.0008746	1	0.02656	0.2367	65	1744	MYC,SOX9,SPRY1,PAG1,NMNAT2,PDE3A,MYLK,CRIM1,PRSS16,INHBA,HS6ST2,LAMA1,DAB1,MECOM,ISL1,LRRTM1,GCNT1,ITGA9,GDF10,LRP1B,MEF2C,PRDM1,FZD1,BMP2,BMP4,SULF1,KCNK3,COBL,FGF10,MAFB,VAV3,TAGLN,NPY,FOXC1,COL1A2,SOX6,EVL,FAM129A,FLT1,STAB2,ARHGEF28,GPR22,FN1,DSC3,ADAMTS2,GPR37,NTRK2,SYT6,WT1,GRIA1,CCDC80,NLGN1,GRPR,NR2F1,TGFB3,OTX2,EFNB2,CCBE1,ANKRD1,PAPPA,CTGF,CACNG4,PAX6,SNAP25,HAS2
Mouse Phenotype	MP:0011109	lethality throughout fetal growth and development, incomplete penetrance	0.0009117	1	0.02731	0.2434	14	206	MAN2A1,MECOM,PRDM1,BMP4,KITLG,CXCR4,FLRT2,CXCL12,FOXC1,WT1,TFPI,NUAK2,IGF2,PRKD1
Mouse Phenotype	MP:0002873	normal phenotype	0.0009165	1	0.02731	0.2434	65	1747	MYC,SOX9,SPRY1,PAG1,NMNAT2,PDE3A,MYLK,CRIM1,PRSS16,INHBA,HS6ST2,LAMA1,DAB1,MECOM,ISL1,LRRTM1,GCNT1,ITGA9,GDF10,LRP1B,MEF2C,PRDM1,FZD1,BMP2,BMP4,SULF1,KCNK3,COBL,FGF10,MAFB,VAV3,TAGLN,NPY,FOXC1,COL1A2,SOX6,EVL,FAM129A,FLT1,STAB2,ARHGEF28,GPR22,FN1,DSC3,ADAMTS2,GPR37,NTRK2,SYT6,WT1,GRIA1,CCDC80,NLGN1,GRPR,NR2F1,TGFB3,OTX2,EFNB2,CCBE1,ANKRD1,PAPPA,CTGF,CACNG4,PAX6,SNAP25,HAS2
Mouse Phenotype	MP:0005367	renal/urinary system phenotype	0.000919	1	0.02731	0.2434	42	997	SOX9,SPRY1,NMNAT2,MYH11,MAN2A1,MYLK,CRIM1,INHBA,SLC6A19,ETV4,PTGER3,GADD45A,GFRA1,SLIT2,BMP4,SULF2,GPC3,CXCR4,SULF1,ARID5B,KCNMA1,FGF7,FGF10,MAFB,VAV3,FOXC1,TSHZ3,STAB2,ANK1,WT1,HIVEP3,TBX18,THBS1,LIPA,IGF2,EFNA5,EFNB2,LMO2,PRKCD,ATP2A2,TNS1,CDH4
Mouse Phenotype	MP:0001784	abnormal fluid regulation	0.0009292	1	0.02742	0.2443	31	664	CRIM1,MAP1B,ETS1,MECOM,ISL1,ITGA9,PTGER3,ITGB8,BMP2,LHX2,BMP4,CXCR4,SRGAP3,FLRT2,FOXC1,VEGFC,SOX6,FLNB,CYP26B1,WT1,CASQ2,NR2F2,TFPI,IVNS1ABP,TGFB3,IGF2,EFNB2,CCBE1,CD47,HAS2,ATP2A2
Mouse Phenotype	MP:0005205	abnormal eye anterior chamber morphology	0.0009384	1	0.02747	0.2448	5	30	BCAR3,FOXC1,COL8A1,TGFA,PAX6
Mouse Phenotype	MP:0005545	abnormal lens development	0.0009492	1	0.02747	0.2448	7	61	LHX2,BMP4,BCAR3,MAB21L2,OTX2,IGF2,PAX6
Mouse Phenotype	MP:0008540	abnormal cerebral hemisphere morphology	0.0009506	1	0.02747	0.2448	25	493	MAP1B,GAP43,MAP2,DAB1,LRRTM1,TENM2,LHX2,BASP1,CXCR4,KCNQ2,DCLK2,PLXNA2,FOXC1,NTRK2,NR4A3,NR2F1,OTX2,TRIM9,FSHR,CTNNA2,PAX6,SNAP25,EML1,ATP2B2,DCLK1
Mouse Phenotype	MP:0000454	abnormal jaw morphology	0.0009593	1	0.02753	0.2453	21	384	SOX9,INHBA,XYLT1,BMP2,BMP4,SULF2,GPC3,SULF1,ARID5B,FGF10,FOXC1,CYP26B1,FMOD,ADAMTS2,CHST11,TGFA,OTX2,EGR2,SPRY4,CTGF,PAX6
Mouse Phenotype	MP:0003229	abnormal vitelline vasculature morphology	0.0009686	1	0.0276	0.246	13	184	MECOM,ITGB8,MEF2C,FZD7,AMOT,FLT1,FN1,KLF6,TGFB3,ARAP3,EFNB2,HAS2,EPAS1
Mouse Phenotype	MP:0011204	abnormal visceral yolk sac blood island morphology	0.001096	1	0.03101	0.2763	5	31	BMP4,FLT1,FN1,TFPI,LMO2
Mouse Phenotype	MP:0001092	abnormal trigeminal ganglion morphology	0.001116	1	0.03115	0.2776	6	46	MECOM,ISL1,FOXC1,NTRK2,EFNB2,EGR2
Mouse Phenotype	MP:0013258	abnormal extracellular matrix morphology	0.001116	1	0.03115	0.2776	6	46	CRIM1,ITGB8,FLRT3,FOXC1,FLNB,FN1
Mouse Phenotype	MP:0006042	increased apoptosis	0.00113	1	0.03135	0.2793	31	672	MYC,SOX9,MAN2A1,CRIM1,LAMA1,ETS1,ISL1,MEF2C,BMP4,KITLG,KCNMA1,FGF10,MAFB,CXCL12,FMOD,FN1,NTRK2,WT1,NR4A3,IVNS1ABP,THBS1,OTX2,EFNB2,CCBE1,B3GNT2,FSHR,ASTN1,PRKCD,PAX6,EML1,CDH4
Mouse Phenotype	MP:0001312	abnormal cornea morphology	0.001181	1	0.03246	0.2893	13	188	ITGA9,BMP4,FGF10,PCDH18,FOXC1,COL8A1,FLT1,FMOD,TGFA,TGFB3,THBS1,OTX2,PAX6
Mouse Phenotype	MP:0001330	abnormal optic nerve morphology	0.001186	1	0.03246	0.2893	9	101	NMNAT2,GAP43,ISL1,SLC7A11,BMP4,NTRK2,NR2F1,OTX2,PAX6
Mouse Phenotype	MP:0000367	abnormal coat/ hair morphology	0.001194	1	0.03247	0.2894	25	501	MYC,SOX9,MAN2A1,MAP1B,INHBA,ETS1,SLC7A11,FZD1,LHX2,KITLG,GPC3,FGF7,FGF10,DSC3,COTL1,HAPLN1,TGFA,TBX18,EFNB2,IGFBP3,SLITRK5,PAX6,SNAP25,EML1,PRLR
Mouse Phenotype	MP:0012556	increased cell death	0.001215	1	0.03282	0.2924	31	675	MYC,SOX9,MAN2A1,CRIM1,LAMA1,ETS1,ISL1,MEF2C,BMP4,KITLG,KCNMA1,FGF10,MAFB,CXCL12,FMOD,FN1,NTRK2,WT1,NR4A3,IVNS1ABP,THBS1,OTX2,EFNB2,CCBE1,B3GNT2,FSHR,ASTN1,PRKCD,PAX6,EML1,CDH4
Mouse Phenotype	MP:0008396	abnormal osteoclast differentiation	0.001231	1	0.03301	0.2942	8	82	INPP4B,XYLT1,GPC3,FOSL2,HIVEP3,IGF2,CD47,ATP2A2
Mouse Phenotype	MP:0003126	abnormal external female genitalia morphology	0.001253	1	0.03301	0.2942	4	19	INHBA,BMP4,EFNB2,FSHR
Mouse Phenotype	MP:0000783	abnormal forebrain morphology	0.001273	1	0.03301	0.2942	37	858	NMNAT2,MAP1B,GAP43,MAP2,DAB1,MECOM,ISL1,LRRTM1,TENM2,SLIT2,LHX2,BMP4,BASP1,CXCR4,ARNT2,KCNQ2,FGF10,DCLK2,PLXNA2,FOXC1,GPR37,NTRK2,NR4A3,NR2F1,RND3,OTX2,EFNA5,TRIM9,SPRY4,FSHR,SLITRK5,CTNNA2,PAX6,SNAP25,EML1,ATP2B2,DCLK1
Mouse Phenotype	MP:0010980	ectopic ureteric bud	0.001285	1	0.03301	0.2942	3	9	SPRY1,BMP4,FOXC1
Mouse Phenotype	MP:0009433	polyovular ovarian follicle	0.001285	1	0.03301	0.2942	3	9	INHBA,FOXC1,FSHR
Mouse Phenotype	MP:0004912	absent mandibular coronoid process	0.001285	1	0.03301	0.2942	3	9	BMP2,BMP4,OTX2
Mouse Phenotype	MP:0004539	absent maxilla	0.001285	1	0.03301	0.2942	3	9	BMP2,BMP4,OTX2
Mouse Phenotype	MP:0010115	abnormal embryonic cloaca morphology	0.001285	1	0.03301	0.2942	3	9	BMP4,FGF10,EFNB2
Mouse Phenotype	MP:0012322	decreased total tissue mass	0.00132	1	0.03342	0.2978	58	1535	MYC,TPO,SOX9,MYH11,MAN2A1,MAP1B,GAP43,MAP2,MYO5B,INHBA,SLC6A19,DAB1,MECOM,CHRM2,MEF2C,TWIST1,BMP2,BMP4,SULF2,KITLG,BASP1,SULF1,UCHL1,ARID5B,KCNMA1,FGF10,PLAU,NPY,COL1A2,FLI1,FLNB,FMOD,ANK1,FOSL2,NTRK2,DUSP6,GRIA3,GRIA4,RND3,LIPA,THBS4,IGF2,SHANK2,IGFBP3,FEZ1,EGR2,SPRY4,FSHR,PRKCD,LSAMP,PAPPA,CTNNA2,SNAP25,EML1,PRKG2,ATP2A2,ATP2B2,PRLR
Mouse Phenotype	MP:0001262	decreased body weight	0.00132	1	0.03342	0.2978	58	1535	MYC,TPO,SOX9,MYH11,MAN2A1,MAP1B,GAP43,MAP2,MYO5B,INHBA,SLC6A19,DAB1,MECOM,CHRM2,MEF2C,TWIST1,BMP2,BMP4,SULF2,KITLG,BASP1,SULF1,UCHL1,ARID5B,KCNMA1,FGF10,PLAU,NPY,COL1A2,FLI1,FLNB,FMOD,ANK1,FOSL2,NTRK2,DUSP6,GRIA3,GRIA4,RND3,LIPA,THBS4,IGF2,SHANK2,IGFBP3,FEZ1,EGR2,SPRY4,FSHR,PRKCD,LSAMP,PAPPA,CTNNA2,SNAP25,EML1,PRKG2,ATP2A2,ATP2B2,PRLR
Mouse Phenotype	MP:0005108	abnormal ulna morphology	0.001332	1	0.03342	0.2978	8	83	SOX9,INPP4B,XYLT1,FGF10,FOXC1,FLNB,CTGF,PRKG2
Mouse Phenotype	MP:0002884	abnormal pharyngeal arch morphology	0.001333	1	0.03342	0.2978	11	145	MECOM,ISL1,MEF2C,PRDM1,BMP2,BMP4,FGF10,MAFB,FOXC1,OTX2,EFNB2
Mouse Phenotype	MP:0002110	abnormal digit morphology	0.001356	1	0.03379	0.3011	18	315	CRIM1,MECOM,ISL1,TWIST1,PRDM1,BMP2,BMP4,GPC3,FGF10,FOXC1,FLNB,CYP26B1,CHST11,TGFB3,HIVEP3,IGF2,SPRY4,HAS2
Mouse Phenotype	MP:0001510	abnormal coat appearance	0.001379	1	0.03397	0.3027	24	478	MYC,SOX9,MAN2A1,MAP1B,INHBA,ETS1,SLC7A11,FZD1,LHX2,KITLG,GPC3,FGF7,DSC3,COTL1,HAPLN1,TGFA,TBX18,EFNB2,IGFBP3,SLITRK5,PAX6,SNAP25,EML1,PRLR
Mouse Phenotype	MP:0005225	abnormal vertebrae development	0.001388	1	0.03397	0.3027	7	65	SOX9,NELL1,BMP4,QRFPR,FOXC1,FOSL2,TBX18
Mouse Phenotype	MP:0004874	abnormal timing of postnatal eyelid opening	0.001388	1	0.03397	0.3027	7	65	SOX9,MAP1B,BMP4,RND3,EGR2,SNAP25,EML1
Mouse Phenotype	MP:0002896	abnormal bone mineralization	0.00141	1	0.0343	0.3057	11	146	SOX9,MECOM,INPP4B,NELL1,BMP2,COL1A2,SOX6,FLNB,FOSL2,EGR2,PRLR
Mouse Phenotype	MP:0004485	increased response of heart to induced stress	0.001467	1	0.03529	0.3145	5	33	FLT1,GPR22,CASQ2,THBS4,ATP2A2
Mouse Phenotype	MP:0001290	delayed eyelid opening	0.001467	1	0.03529	0.3145	5	33	MAP1B,RND3,EGR2,SNAP25,EML1
Mouse Phenotype	MP:0000965	abnormal sensory neuron morphology	0.001486	1	0.03555	0.3167	22	425	GABRB2,NMNAT2,DAB1,ISL1,TENM2,TULP1,BMP4,KCNMA1,FGF10,VAV3,BCAR3,PLXNA2,FAT3,NTRK2,C2orf71,NR2F1,NTN4,OTX2,EFNA5,TENM3,B3GNT2,ATP2B2
Mouse Phenotype	MP:0003384	abnormal ventral body wall morphology	0.001535	1	0.03649	0.3252	4	20	BMP4,GPC3,FLRT3,MAB21L2
Mouse Phenotype	MP:0001943	abnormal respiration	0.001616	1	0.03821	0.3405	25	512	SOX9,NMNAT2,MYH11,MAN2A1,ITGA9,NELL1,SULF2,FGF10,MAFB,PLAU,FOXC1,SOX6,FLNB,TSHZ3,CYP26B1,NTRK2,CHST11,TGFB3,TBX18,IGF2,EGR2,CTGF,PAX6,SNAP25,EPAS1
Mouse Phenotype	MP:0000939	decreased motor neuron number	0.00166	1	0.03901	0.3477	7	67	NMNAT2,ETV4,ISL1,GFRA1,NTRK2,RND3,EGR2
Mouse Phenotype	MP:0004471	short nasal bone	0.001685	1	0.03938	0.3509	5	34	MYC,BMP4,ARID5B,CHST11,NKD1
Mouse Phenotype	MP:0000137	abnormal vertebrae morphology	0.001732	1	0.04025	0.3587	23	458	SOX9,NELL1,BMP2,BMP4,QRFPR,SULF2,BTG2,GPR158,SULF1,ARID5B,MYBPHL,FOXC1,COL1A2,FLNB,FOSL2,DUSP4,CHST11,HAPLN1,TBX18,IGF2,FSHR,CTGF,PRKG2
Mouse Phenotype	MP:0002726	abnormal pulmonary vein morphology	0.001801	1	0.0413	0.368	3	10	FGF10,TGFB3,SEMA3D
Mouse Phenotype	MP:0001034	abnormal parasympathetic ganglion morphology	0.001801	1	0.0413	0.368	3	10	ISL1,GFRA1,OTX2
Mouse Phenotype	MP:0005592	abnormal vascular smooth muscle morphology	0.001806	1	0.0413	0.368	8	87	BMP4,CXCR4,CXCL12,FLI1,FN1,TBX18,THBS1,PRKCD
Mouse Phenotype	MP:0000462	abnormal digestive system morphology	0.001841	1	0.04145	0.3694	38	907	MYC,SOX9,MYH11,MYLK,MYO5B,INHBA,ISL1,ITGB8,GFRA1,TWIST1,FZD1,FZD7,SLIT2,BMP2,CSRNP1,BMP4,SULF2,KITLG,GPC3,CXCR4,ARID5B,FGF10,PLAU,VAV3,TAGLN,FOXC1,NR2F2,NUAK2,TGFB3,THBS1,LIPA,OTX2,IGF2,EFNA5,EFNB2,CTGF,PAX6,ATP2A2
Mouse Phenotype	MP:0010594	thick aortic valve	0.001858	1	0.04145	0.3694	4	21	FOXC1,IGF2,EFNB2,EGR2
Mouse Phenotype	MP:0005451	abnormal body composition	0.001866	1	0.04145	0.3694	67	1863	MYC,TPO,SOX9,MYH11,MAN2A1,MAP1B,GAP43,MAP2,MYO5B,INHBA,SLC6A19,DAB1,MECOM,CHRM2,MEF2C,TWIST1,BMP2,BMP4,SULF2,KITLG,GPC3,BASP1,SULF1,UCHL1,ARID5B,KCNMA1,FGF10,PLAU,PCDH18,NPY,COL1A2,FLI1,FLNB,FMOD,GPR22,ANK1,KLF6,FOSL2,NTRK2,DUSP6,ENC1,GRIA3,CASQ2,GRIA4,NUAK2,RND3,LIPA,THBS4,IGF2,SHANK2,IGFBP3,FEZ1,STC2,EGR2,SPRY4,FSHR,PRKCD,LSAMP,PAPPA,CTGF,CTNNA2,SNAP25,EML1,PRKG2,ATP2A2,ATP2B2,PRLR
Mouse Phenotype	MP:0000313	abnormal cell death	0.001915	1	0.04145	0.3694	48	1228	MYC,SOX9,MYH11,MAN2A1,CRIM1,LAMA1,ETS1,ISL1,SLC7A11,MEF2C,GFRA1,TULP1,BMP4,KITLG,GPC3,CXCR4,KCNMA1,FGF10,MAFB,PLAU,CXCL12,FOXC1,CYP26B1,FMOD,FN1,GPR37,NTRK2,DUSP4,DUSP6,WT1,NR4A3,IVNS1ABP,TGFB3,THBS1,OTX2,EFNB2,CYR61,LMO2,STC2,CCBE1,B3GNT2,FSHR,ASTN1,PRKCD,PAX6,EML1,CDH4,ATP2B2
Mouse Phenotype	MP:0010981	abnormal branching involved in ureteric bud morphogenesis	0.001926	1	0.04145	0.3694	6	51	SPRY1,GFRA1,GPC3,FGF7,FOXC1,CDH4
Mouse Phenotype	MP:0005272	abnormal temporal bone morphology	0.001926	1	0.04145	0.3694	6	51	SOX9,ISL1,TWIST1,BMP2,BMP4,OTX2
Mouse Phenotype	MP:0005377	hearing/vestibular/ear phenotype	0.00194	1	0.04145	0.3694	28	606	GABRB2,MYC,TPO,SOX9,MECOM,ISL1,LRRC4,BMP2,BMP4,KITLG,KCNMA1,FGF10,MAFB,PLAU,NTRK2,DUSP6,NR4A3,NR2F1,HAPLN1,RND3,OTX2,EFNB2,EGR2,CTGF,CTNNA2,PAX6,SNAP25,ATP2B2
Mouse Phenotype	MP:0012321	abnormal total tissue mass	0.001946	1	0.04145	0.3694	62	1695	MYC,TPO,SOX9,MYH11,MAN2A1,MAP1B,GAP43,MAP2,MYO5B,INHBA,SLC6A19,DAB1,MECOM,CHRM2,MEF2C,TWIST1,BMP2,BMP4,SULF2,KITLG,GPC3,BASP1,SULF1,UCHL1,ARID5B,KCNMA1,FGF10,PLAU,NPY,COL1A2,FLI1,FLNB,FMOD,ANK1,KLF6,FOSL2,NTRK2,DUSP6,GRIA3,GRIA4,NUAK2,RND3,LIPA,THBS4,IGF2,SHANK2,IGFBP3,FEZ1,STC2,EGR2,SPRY4,FSHR,PRKCD,LSAMP,PAPPA,CTNNA2,SNAP25,EML1,PRKG2,ATP2A2,ATP2B2,PRLR
Mouse Phenotype	MP:0003651	abnormal axon extension	0.001971	1	0.04145	0.3694	7	69	NMNAT2,MAP1B,GAP43,ISL1,BASP1,NTRK2,NR4A3
Mouse Phenotype	MP:0005490	increased Clara cell number	0.001972	1	0.04145	0.3694	2	3	THBS1,LIPA
Mouse Phenotype	MP:0009265	delayed eyelid fusion	0.001972	1	0.04145	0.3694	2	3	IGF2,PAX6
Mouse Phenotype	MP:0010709	absent anterior chamber	0.001972	1	0.04145	0.3694	2	3	FOXC1,TGFA
Mouse Phenotype	MP:0012125	decreased bronchoconstrictive response	0.001972	1	0.04145	0.3694	2	3	MYH11,CHRM2
Mouse Phenotype	MP:0009725	absent lens vesicle	0.001972	1	0.04145	0.3694	2	3	MAB21L2,PAX6
Mouse Phenotype	MP:0008384	absent nasal capsule	0.001972	1	0.04145	0.3694	2	3	SOX9,OTX2
Mouse Phenotype	MP:0008155	decreased diameter of radius	0.001972	1	0.04145	0.3694	2	3	FLNB,EGR2
Mouse Phenotype	MP:0004166	abnormal limbic system morphology	0.001987	1	0.04156	0.3703	18	326	MAP1B,MAP2,DAB1,LRRTM1,LHX2,BASP1,ARNT2,KCNQ2,DCLK2,PLXNA2,FOXC1,NTRK2,NR4A3,NR2F1,OTX2,FSHR,CTNNA2,SNAP25
Mouse Phenotype	MP:0006069	abnormal retinal neuronal layer morphology	0.002008	1	0.04178	0.3723	17	300	MAP1B,LAMA1,DAB1,ISL1,TENM2,TULP1,BMP4,BCAR3,PLXNA2,FAT3,NTRK2,C2orf71,TGFB3,NTN4,OTX2,PAX6,EPAS1
Mouse Phenotype	MP:0003857	abnormal hindlimb zeugopod morphology	0.002027	1	0.04197	0.374	14	224	SOX9,ISL1,INPP4B,XYLT1,BMP4,ARID5B,PCDH18,FOXC1,FLNB,IGF2,EGR2,CTGF,PRKG2,ATP2B1
Mouse Phenotype	MP:0005277	abnormal brainstem morphology	0.002062	1	0.04247	0.3785	13	200	NMNAT2,MAP1B,TENM2,UCHL1,MAFB,FOXC1,GPR37,NTRK2,RND3,OTX2,EGR2,PAX6,ATP2B2
Mouse Phenotype	MP:0004351	short humerus	0.002131	1	0.04322	0.3851	6	52	SOX9,INPP4B,XYLT1,BMP2,FOXC1,PRKG2
Mouse Phenotype	MP:0010224	abnormal heart ventricle outflow tract morphology	0.002143	1	0.04322	0.3851	7	70	PRDM1,BMP4,CXCR4,FOXC1,IGF2,EFNB2,EGR2
Mouse Phenotype	MP:0002746	abnormal semilunar valve morphology	0.002143	1	0.04322	0.3851	7	70	PRDM1,BMP4,CXCR4,FOXC1,IGF2,EFNB2,EGR2
Mouse Phenotype	MP:0002989	small kidney	0.002155	1	0.04322	0.3851	13	201	CRIM1,ETV4,GFRA1,BMP4,SULF2,GPC3,SULF1,ARID5B,FGF7,FGF10,FOXC1,WT1,IGF2
Mouse Phenotype	MP:0003920	abnormal heart right ventricle morphology	0.00216	1	0.04322	0.3851	11	154	ISL1,BMP4,CXCR4,FGF10,FOXC1,WT1,IGF2,EFNB2,EGR2,HAS2,ATP2A2
Mouse Phenotype	MP:0001081	abnormal cranial ganglia morphology	0.00216	1	0.04322	0.3851	11	154	GABRB2,MECOM,ISL1,GFRA1,MAFB,FOXC1,NTRK2,NR2F1,EFNB2,EGR2,ATP2B2
Mouse Phenotype	MP:0004703	abnormal vertebral column morphology	0.002214	1	0.04388	0.391	30	671	SOX9,MYLK,PABPC4,MECOM,NELL1,BMP2,BMP4,QRFPR,SULF2,BTG2,GPR158,SULF1,UCHL1,ARID5B,MYBPHL,FOXC1,COL1A2,SOX6,FLNB,FOSL2,NTRK2,DUSP4,CHST11,HAPLN1,TBX18,THBS1,IGF2,FSHR,CTGF,PRKG2
Mouse Phenotype	MP:0005543	decreased cornea thickness	0.002225	1	0.04388	0.391	4	22	ITGA9,BMP4,COL8A1,TGFB3
Mouse Phenotype	MP:0004222	iris synechia	0.002225	1	0.04388	0.391	4	22	BMP4,BCAR3,FOXC1,PAX6
Mouse Phenotype	MP:0001056	abnormal cranial nerve morphology	0.002351	1	0.04574	0.4076	13	203	NMNAT2,GAP43,ISL1,SLC7A11,GFRA1,BMP4,CNTN4,NTRK2,NR2F1,OTX2,EGR2,PAX6,ATP2B2
Mouse Phenotype	MP:0002747	abnormal aortic valve morphology	0.002352	1	0.04574	0.4076	6	53	PRDM1,CXCR4,FOXC1,IGF2,EFNB2,EGR2
Mouse Phenotype	MP:0010429	abnormal heart left ventricle outflow tract morphology	0.002352	1	0.04574	0.4076	6	53	PRDM1,CXCR4,FOXC1,IGF2,EFNB2,EGR2
Mouse Phenotype	MP:0000787	abnormal telencephalon morphology	0.002422	1	0.0464	0.4135	30	675	NMNAT2,MAP1B,GAP43,MAP2,DAB1,MECOM,LRRTM1,TENM2,SLIT2,LHX2,BASP1,CXCR4,KCNQ2,DCLK2,PLXNA2,FOXC1,NTRK2,NR4A3,NR2F1,RND3,OTX2,TRIM9,FSHR,SLITRK5,CTNNA2,PAX6,SNAP25,EML1,ATP2B2,DCLK1
Mouse Phenotype	MP:0001319	irregularly shaped pupil	0.00243	1	0.0464	0.4135	3	11	BMP4,FOXC1,PAX6
Mouse Phenotype	MP:0004195	abnormal kidney calyx morphology	0.00243	1	0.0464	0.4135	3	11	BMP4,FGF10,WT1
Mouse Phenotype	MP:0004624	abnormal thoracic cage morphology	0.002431	1	0.0464	0.4135	21	414	SOX9,MEF2C,TWIST1,XYLT1,CSRNP1,BMP4,SULF2,BTG2,GPC3,SULF1,ARID5B,FOXC1,SOX6,FLNB,ADAMTS2,NTRK2,CHST11,TBX18,IGF2,FSHR,CTGF
Mouse Phenotype	MP:0000130	abnormal trabecular bone morphology	0.002465	1	0.04683	0.4173	15	254	SOX9,HTRA1,INPP4B,XYLT1,BMP2,QRFPR,KITLG,NPY,COL1A2,FOSL2,HIVEP3,IGF2,CD47,CTGF,EPAS1
Mouse Phenotype	MP:0003854	abnormal forelimb stylopod morphology	0.002577	1	0.04874	0.4343	8	92	SOX9,INPP4B,XYLT1,BMP2,BMP4,FGF10,FOXC1,PRKG2
Mouse Phenotype	MP:0004322	abnormal sternebra morphology	0.00259	1	0.04877	0.4346	6	54	SOX9,SULF2,SULF1,FOXC1,FLNB,CTGF
Mouse Phenotype	MP:0003416	premature bone ossification	0.002639	1	0.04923	0.4387	4	23	SOX9,TWIST1,XYLT1,DUSP6
Mouse Phenotype	MP:0003078	aphakia	0.002639	1	0.04923	0.4387	4	23	LHX2,MAB21L2,OTX2,PAX6
Mouse Phenotype	MP:0006208	lethality throughout fetal growth and development	0.00265	1	0.04923	0.4387	21	417	MAN2A1,ETV4,MECOM,ISL1,PRDM1,LHX2,BMP4,KITLG,CXCR4,FLRT2,CXCL12,FOXC1,VEGFC,SOX6,WT1,MAB21L2,TFPI,NUAK2,IGF2,PRKD1,EPAS1
Mouse Phenotype	MP:0002706	abnormal kidney size	0.002673	1	0.04944	0.4405	16	282	CRIM1,ETV4,GFRA1,BMP4,SULF2,GPC3,SULF1,ARID5B,FGF7,FGF10,FOXC1,ANK1,WT1,IGF2,EFNA5,TNS1
Domain	PS00022	EGF_1	6.303e-10	9.02e-07	9.02e-07	7.075e-06	22	251	TPO,NRG1,LAMA1,LRP1B,TENM2,ITGB8,NELL1,SLIT2,NELL2,NRXN3,PLAU,STAB2,FN1,FAT3,ADAM12,TGFA,NTN4,THBS1,THBS4,TENM3,CCBE1,ASTN1
Domain	IPR013032	EGF-like_reg_CS	4.803e-09	6.874e-06	3.437e-06	2.696e-05	21	255	TPO,NRG1,LAMA1,LRP1B,ITGB8,NELL1,SLIT2,NELL2,NRXN3,PLAU,STAB2,FN1,FAT3,ADAM12,TGFA,NTN4,THBS1,THBS4,TENM3,CCBE1,ASTN1
Domain	PS01186	EGF_2	3.791e-08	5.425e-05	1.808e-05	0.0001418	20	261	TPO,NRG1,LAMA1,LRP1B,TENM2,ITGB8,NELL1,SLIT2,NELL2,NRXN3,PLAU,STAB2,FAT3,ADAM12,TGFA,THBS1,THBS4,TENM3,CCBE1,ASTN1
Domain	PS50026	EGF_3	1.436e-07	0.0002054	5.136e-05	0.0004028	18	231	TPO,NRG1,LRP1B,TENM2,NELL1,SLIT2,NELL2,NRXN3,PLAU,STAB2,FAT3,ADAM12,TGFA,THBS1,THBS4,TENM3,CCBE1,ASTN1
Domain	IPR013098	Ig_I-set	2.169e-07	0.0003103	5.172e-05	0.0004057	16	188	NRG1,MYLK,LRRC4,NTM,CNTN5,MYBPHL,CNTN4,SEMA3C,FLT1,MXRA5,NTRK2,IGSF11,OPCML,CNTN3,LSAMP,CLMP
Domain	PF07679	I-set	2.169e-07	0.0003103	5.172e-05	0.0004057	16	188	NRG1,MYLK,LRRC4,NTM,CNTN5,MYBPHL,CNTN4,SEMA3C,FLT1,MXRA5,NTRK2,IGSF11,OPCML,CNTN3,LSAMP,CLMP
Domain	PF01462	LRRNT	2.655e-07	0.0003799	5.428e-05	0.0004257	9	52	LRRC4,SLIT2,FLRT3,FLRT2,FMOD,NTRK2,LRRC55,FSHR,SLITRK5
Domain	PF00093	VWC	4.123e-07	0.00059	7.374e-05	0.0005784	7	28	CRIM1,NELL1,NELL2,VWC2,THBS1,CYR61,CTGF
Domain	IPR000742	EGF_3	4.662e-07	0.0006672	7.413e-05	0.0005815	17	224	TPO,NRG1,LRP1B,NELL1,SLIT2,NELL2,NRXN3,PLAU,STAB2,FAT3,ADAM12,TGFA,THBS1,THBS4,TENM3,CCBE1,ASTN1
Domain	IPR006210	EGF-like	6.567e-07	0.0009397	8.543e-05	0.0006701	16	204	NRG1,LRP1B,ITGB8,NELL1,SLIT2,NELL2,NRXN3,PLAU,STAB2,FAT3,TGFA,THBS1,THBS4,TENM3,CCBE1,ASTN1
Domain	SM00181	EGF	6.567e-07	0.0009397	8.543e-05	0.0006701	16	204	NRG1,LRP1B,ITGB8,NELL1,SLIT2,NELL2,NRXN3,PLAU,STAB2,FAT3,TGFA,THBS1,THBS4,TENM3,CCBE1,ASTN1
Domain	SM00013	LRRNT	1.053e-06	0.001507	0.000116	0.0009095	11	97	LRRTM1,LRRC4,SLIT2,FLRT3,FLRT2,MXRA5,FMOD,NTRK2,LRRC55,FSHR,SLITRK5
Domain	IPR000372	LRR-contain_N	1.053e-06	0.001507	0.000116	0.0009095	11	97	LRRTM1,LRRC4,SLIT2,FLRT3,FLRT2,MXRA5,FMOD,NTRK2,LRRC55,FSHR,SLITRK5
Domain	PS01208	VWFC_1	2.577e-06	0.003688	0.0002634	0.002066	7	36	CRIM1,NELL1,NELL2,VWC2,THBS1,CYR61,CTGF
Domain	SM00214	VWC	3.131e-06	0.00448	0.00028	0.002196	7	37	CRIM1,NELL1,NELL2,VWC2,THBS1,CYR61,CTGF
Domain	PS50184	VWFC_2	3.131e-06	0.00448	0.00028	0.002196	7	37	CRIM1,NELL1,NELL2,VWC2,THBS1,CYR61,CTGF
Domain	IPR003598	Ig_sub2	4.182e-06	0.005984	0.0003248	0.002547	15	208	NRG1,MYLK,LRRC4,NTM,CNTN5,MYBPHL,CNTN4,FLT1,MXRA5,NTRK2,IGSF11,OPCML,CNTN3,LSAMP,CLMP
Domain	SM00408	IGc2	4.182e-06	0.005984	0.0003248	0.002547	15	208	NRG1,MYLK,LRRC4,NTM,CNTN5,MYBPHL,CNTN4,FLT1,MXRA5,NTRK2,IGSF11,OPCML,CNTN3,LSAMP,CLMP
Domain	IPR013783	Ig-like_fold	4.444e-06	0.00636	0.0003248	0.002547	30	688	NRG1,MYLK,LRRC4,KIAA0319,NTM,CNTN5,FLRT3,FLRT2,MYBPHL,PLXNA2,CNTN4,FLNB,SEMA3C,FLT1,MXRA5,FN1,NTRK2,IGSF11,OPCML,HAPLN1,SEMA3D,SHANK2,TRIM9,CD47,CNTN3,ASTN1,LSAMP,CLMP,PRLR,SEMA3E
Domain	IPR001007	VWF_C	4.539e-06	0.006495	0.0003248	0.002547	7	39	CRIM1,NELL1,NELL2,VWC2,THBS1,CYR61,CTGF
Domain	G3DSA:2.60.40.10	Ig-like_fold	1.022e-05	0.01462	0.0006963	0.005461	28	645	NRG1,MYLK,LRRC4,NTM,CNTN5,FLRT3,FLRT2,MYBPHL,PLXNA2,CNTN4,FLNB,SEMA3C,FLT1,MXRA5,FN1,NTRK2,IGSF11,OPCML,HAPLN1,SEMA3D,TRIM9,CD47,CNTN3,ASTN1,LSAMP,CLMP,PRLR,SEMA3E
Domain	SM00121	IB	1.143e-05	0.01636	0.0007436	0.005832	5	18	HTRA1,CRIM1,IGFBP3,CYR61,CTGF
Domain	IPR013320	ConA-like_subgrp	1.332e-05	0.01906	0.0007943	0.00623	10	103	LAMA1,CLSTN2,NELL1,SLIT2,NELL2,NRXN3,FAT3,THBS1,THBS4,PAPPA
Domain	G3DSA:2.60.120.200	ConA_like_subgrp	1.332e-05	0.01906	0.0007943	0.00623	10	103	LAMA1,CLSTN2,NELL1,SLIT2,NELL2,NRXN3,FAT3,THBS1,THBS4,PAPPA
Domain	PS51323	IGFBP_N_2	2.01e-05	0.02876	0.001106	0.008676	5	20	HTRA1,CRIM1,IGFBP3,CYR61,CTGF
Domain	IPR000867	IGFBP-like	2.01e-05	0.02876	0.001106	0.008676	5	20	HTRA1,CRIM1,IGFBP3,CYR61,CTGF
Domain	IPR000483	Cys-rich_flank_reg_C	2.164e-05	0.03097	0.001106	0.008676	9	87	LRRC4,SLIT2,FLRT3,FLRT2,MXRA5,NTRK2,LRRC55,LGI2,SLITRK5
Domain	SM00082	LRRCT	2.164e-05	0.03097	0.001106	0.008676	9	87	LRRC4,SLIT2,FLRT3,FLRT2,MXRA5,NTRK2,LRRC55,LGI2,SLITRK5
Domain	PF02210	Laminin_G_2	6.451e-05	0.09232	0.003077	0.02414	6	40	LAMA1,NELL1,SLIT2,NELL2,NRXN3,FAT3
Domain	IPR012680	Laminin_G_2	6.451e-05	0.09232	0.003077	0.02414	6	40	LAMA1,NELL1,SLIT2,NELL2,NRXN3,FAT3
Domain	IPR013111	EGF_extracell	8.321e-05	0.1191	0.003721	0.02919	7	60	LRP1B,ITGB8,NELL1,NELL2,STAB2,ADAM12,TENM3
Domain	PF07974	EGF_2	8.321e-05	0.1191	0.003721	0.02919	7	60	LRP1B,ITGB8,NELL1,NELL2,STAB2,ADAM12,TENM3
Domain	SM00060	FN3	9.166e-05	0.1312	0.003975	0.03118	12	182	MYLK,KIAA0319,CNTN5,FLRT3,FLRT2,MYBPHL,CNTN4,FN1,TRIM9,CNTN3,ASTN1,PRLR
Domain	IPR001791	Laminin_G	0.0001119	0.1601	0.004392	0.03445	6	44	LAMA1,NELL1,SLIT2,NELL2,NRXN3,FAT3
Domain	SM00282	LamG	0.0001119	0.1601	0.004392	0.03445	6	44	LAMA1,NELL1,SLIT2,NELL2,NRXN3,FAT3
Domain	PF00688	TGFb_propeptide	0.0001136	0.1625	0.004392	0.03445	5	28	INHBA,GDF10,BMP2,BMP4,TGFB3
Domain	IPR001111	TGF-b_N	0.0001136	0.1625	0.004392	0.03445	5	28	INHBA,GDF10,BMP2,BMP4,TGFB3
Domain	PF07645	EGF_CA	0.0001222	0.1749	0.004484	0.03517	8	85	TPO,LRP1B,NELL1,NELL2,FAT3,THBS1,THBS4,CCBE1
Domain	IPR013091	EGF_Ca-bd_2	0.0001222	0.1749	0.004484	0.03517	8	85	TPO,LRP1B,NELL1,NELL2,FAT3,THBS1,THBS4,CCBE1
Domain	IPR008957	Fibronectin_III_dom	0.0001304	0.1865	0.004664	0.03658	13	218	MYLK,KIAA0319,CNTN5,FLRT3,FLRT2,MYBPHL,CNTN4,FN1,TRIM9,CNTN3,ASTN1,PAPPA,PRLR
Domain	IPR003961	FN_III	0.0001378	0.1973	0.004811	0.03774	12	190	MYLK,KIAA0319,CNTN5,FLRT3,FLRT2,MYBPHL,CNTN4,FN1,TRIM9,CNTN3,ASTN1,PRLR
Domain	PF08758	Cadherin_pro	0.0001777	0.2543	0.00585	0.04588	3	7	DSC3,CDH4,CDH13
Domain	IPR014868	Cadherin_pro	0.0001777	0.2543	0.00585	0.04588	3	7	DSC3,CDH4,CDH13
Domain	PF00219	IGFBP	0.0001847	0.2643	0.00585	0.04588	4	17	HTRA1,IGFBP3,CYR61,CTGF
Domain	IPR015615	TGF-beta-rel	0.000188	0.2691	0.00585	0.04588	5	31	INHBA,GDF10,BMP2,BMP4,TGFB3
Domain	IPR017948	TGFb_CS	0.000188	0.2691	0.00585	0.04588	5	31	INHBA,GDF10,BMP2,BMP4,TGFB3
Domain	SM00831	Cation_ATPase_N	0.0002342	0.3351	0.006864	0.05384	4	18	ATP13A4,ATP2A2,ATP2B1,ATP2B2
Domain	PF00690	Cation_ATPase_N	0.0002342	0.3351	0.006864	0.05384	4	18	ATP13A4,ATP2A2,ATP2B1,ATP2B2
Domain	IPR002126	Cadherin	0.000235	0.3364	0.006864	0.05384	9	118	CLSTN2,KIAA0319,PCDH18,DSC3,FAT3,CDH4,PCDH9,CDH11,CDH13
Domain	IPR018097	EGF_Ca-bd_CS	0.0002852	0.4081	0.008051	0.06315	8	96	TPO,LRP1B,NELL1,SLIT2,NELL2,FAT3,THBS4,CCBE1
Domain	IPR007110	Ig-like	0.0002898	0.4148	0.008051	0.06315	20	475	NRG1,MYLK,LRRC4,NTM,CNTN5,MYBPHL,CNTN4,SEMA3C,FLT1,MXRA5,NTRK2,IGSF11,OPCML,HAPLN1,SEMA3D,CD47,CNTN3,LSAMP,CLMP,SEMA3E
Domain	IPR004014	ATPase_P-typ_cation-transptr_N	0.0002926	0.4187	0.008051	0.06315	4	19	ATP13A4,ATP2A2,ATP2B1,ATP2B2
Domain	SM00179	EGF_CA	0.0003062	0.4382	0.008131	0.06377	8	97	TPO,LRP1B,NELL1,SLIT2,NELL2,FAT3,THBS4,CCBE1
Domain	IPR002272	FSH_rcpt	0.0003125	0.4472	0.008131	0.06377	2	2	SLIT2,FSHR
Domain	IPR014615	Extracellular_sulfatase	0.0003125	0.4472	0.008131	0.06377	2	2	SULF2,SULF1
Domain	PS01187	EGF_CA	0.0003284	0.47	0.008392	0.06583	8	98	TPO,LRP1B,NELL1,SLIT2,NELL2,FAT3,THBS4,CCBE1
Domain	PS00010	ASX_HYDROXYL	0.0003519	0.5036	0.008836	0.0693	8	99	TPO,LRP1B,NELL1,SLIT2,NELL2,NRXN3,FAT3,CCBE1
Domain	PS50835	IG_LIKE	0.0003689	0.5279	0.009102	0.0714	20	484	NRG1,MYLK,LRRC4,NTM,CNTN5,MYBPHL,CNTN4,SEMA3C,FLT1,MXRA5,NTRK2,IGSF11,OPCML,HAPLN1,SEMA3D,CD47,CNTN3,LSAMP,CLMP,SEMA3E
Domain	PS51362	TGF_BETA_2	0.0003884	0.5558	0.00942	0.07388	5	36	INHBA,GDF10,BMP2,BMP4,TGFB3
Domain	IPR001881	EGF_Ca-bd	0.0004031	0.5769	0.009598	0.07528	8	101	TPO,LRP1B,NELL1,SLIT2,NELL2,FAT3,THBS4,CCBE1
Domain	PF10613	Lig_chan-Glu_bd	0.0004155	0.5946	0.009598	0.07528	3	9	GRIA1,GRIA3,GRIA4
Domain	SM00204	TGFB	0.0004427	0.6335	0.009598	0.07528	5	37	INHBA,GDF10,BMP2,BMP4,TGFB3
Domain	IPR001839	TGF-b_C	0.0004427	0.6335	0.009598	0.07528	5	37	INHBA,GDF10,BMP2,BMP4,TGFB3
Domain	PF00019	TGF_beta	0.0004427	0.6335	0.009598	0.07528	5	37	INHBA,GDF10,BMP2,BMP4,TGFB3
Domain	PS00250	TGF_BETA_1	0.0004427	0.6335	0.009598	0.07528	5	37	INHBA,GDF10,BMP2,BMP4,TGFB3
Domain	IPR016201	Plexin-like_fold	0.0004427	0.6335	0.009598	0.07528	5	37	ITGB8,PLXNA2,SEMA3C,SEMA3D,SEMA3E
Domain	PS50853	FN3	0.0004778	0.6837	0.01	0.07844	11	187	MYLK,CNTN5,FLRT3,FLRT2,MYBPHL,CNTN4,FN1,TRIM9,CNTN3,ASTN1,PRLR
Domain	IPR003591	Leu-rich_rpt_typical-subtyp	0.0004822	0.6901	0.01	0.07844	9	130	LRRTM1,LRRC4,SLIT2,FLRT3,FLRT2,MXRA5,FMOD,LGI2,SLITRK5
Domain	SM00369	LRR_TYP	0.0004822	0.6901	0.01	0.07844	9	130	LRRTM1,LRRC4,SLIT2,FLRT3,FLRT2,MXRA5,FMOD,LGI2,SLITRK5
Domain	PF00560	LRR_1	0.0005074	0.7261	0.01023	0.08022	12	219	LRRTM1,LRRC4,SLIT2,FLRT3,FLRT2,FMOD,NTRK2,FBXL14,LRRC55,LGI2,FSHR,SLITRK5
Domain	IPR008985	ConA-like_lec_gl	0.0005074	0.7261	0.01023	0.08022	12	219	LAMA1,CLSTN2,LRP1B,NELL1,SLIT2,NELL2,NRXN3,FAT3,THBS1,THBS4,TRIM9,PAPPA
Domain	IPR000152	EGF-type_Asp/Asn_hydroxyl_site	0.0005236	0.7493	0.01041	0.08163	8	105	TPO,LRP1B,NELL1,SLIT2,NELL2,NRXN3,FAT3,CCBE1
Domain	PF00041	fn3	0.0005618	0.804	0.01101	0.08638	10	161	MYLK,CNTN5,FLRT3,FLRT2,MYBPHL,CNTN4,FN1,TRIM9,CNTN3,PRLR
Domain	IPR003129	Laminin_G_thrombospondin_N	0.0006324	0.905	0.01207	0.09465	4	23	NELL1,NELL2,THBS1,THBS4
Domain	SM00210	TSPN	0.0006324	0.905	0.01207	0.09465	4	23	NELL1,NELL2,THBS1,THBS4
Domain	SM00409	IG	0.0006957	0.9955	0.01293	0.1014	15	327	MYLK,NTM,CNTN5,MYBPHL,CNTN4,SEMA3C,FLT1,MXRA5,IGSF11,OPCML,SEMA3D,CNTN3,LSAMP,CLMP,SEMA3E
Domain	IPR003599	Ig_sub	0.0006957	0.9955	0.01293	0.1014	15	327	MYLK,NTM,CNTN5,MYBPHL,CNTN4,SEMA3C,FLT1,MXRA5,IGSF11,OPCML,SEMA3D,CNTN3,LSAMP,CLMP,SEMA3E
Domain	IPR001611	Leu-rich_rpt	0.0007248	1	0.0133	0.1043	12	228	LRRTM1,LRRC4,SLIT2,FLRT3,FLRT2,FMOD,NTRK2,FBXL14,LRRC55,LGI2,FSHR,SLITRK5
Domain	IPR003096	SM22_calponin	0.0007952	1	0.01422	0.1116	3	11	VAV3,TAGLN,LIMCH1
Domain	IPR017891	Insulin_GF-bd_Cys-rich_CS	0.0007952	1	0.01422	0.1116	3	11	IGFBP3,CYR61,CTGF
Domain	PF00028	Cadherin	0.0008521	1	0.01447	0.1135	8	113	CLSTN2,PCDH18,DSC3,FAT3,CDH4,PCDH9,CDH11,CDH13
Domain	PS00232	CADHERIN_1	0.0008521	1	0.01447	0.1135	8	113	CLSTN2,PCDH18,DSC3,FAT3,CDH4,PCDH9,CDH11,CDH13
Domain	PS50268	CADHERIN_2	0.0009027	1	0.01447	0.1135	8	114	CLSTN2,PCDH18,DSC3,FAT3,CDH4,PCDH9,CDH11,CDH13
Domain	G3DSA:2.60.40.60	Cadherin	0.0009027	1	0.01447	0.1135	8	114	CLSTN2,PCDH18,DSC3,FAT3,CDH4,PCDH9,CDH11,CDH13
Domain	IPR004760	L_AA_transporter	0.0009102	1	0.01447	0.1135	2	3	SLC7A11,SLC7A5
Domain	IPR013629	Znf_C4_C	0.0009102	1	0.01447	0.1135	2	3	NR2F1,NR2F2
Domain	IPR020649	Ser/Thr_prot_kinase_DCLK	0.0009102	1	0.01447	0.1135	2	3	DCLK2,DCLK1
Domain	PF08420	zf-C4_C	0.0009102	1	0.01447	0.1135	2	3	NR2F1,NR2F2
Domain	IPR003068	COUP_TF	0.0009102	1	0.01447	0.1135	2	3	NR2F1,NR2F2
Domain	IPR011936	Myxo_disulph_rpt	0.0009102	1	0.01447	0.1135	2	3	COLQ,PAPPA
Domain	SM00112	CA	0.0009558	1	0.01499	0.1176	8	115	CLSTN2,PCDH18,DSC3,FAT3,CDH4,PCDH9,CDH11,CDH13
Domain	IPR009030	Growth_fac_rcpt	0.0009638	1	0.01499	0.1176	7	89	HTRA1,LAMA1,LRP1B,STAB2,NTN4,THBS4,IGFBP3
Domain	IPR015919	Cadherin-like	0.001011	1	0.01556	0.122	8	116	CLSTN2,PCDH18,DSC3,FAT3,CDH4,PCDH9,CDH11,CDH13
Domain	PS00222	IGFBP_N_1	0.001047	1	0.01593	0.125	3	12	IGFBP3,CYR61,CTGF
Domain	PF00412	LIM	0.001129	1	0.01701	0.1334	6	67	ISL1,LHX2,PDLIM3,LMCD1,LMO2,LIMCH1
Domain	G3DSA:2.10.110.10	Znf_LIM	0.001221	1	0.01787	0.1402	6	68	ISL1,LHX2,PDLIM3,LMCD1,LMO2,LIMCH1
Domain	SM00423	PSI	0.001224	1	0.01787	0.1402	5	46	ITGB8,PLXNA2,SEMA3C,SEMA3D,SEMA3E
Domain	IPR003659	Plexin-like	0.001224	1	0.01787	0.1402	5	46	ITGB8,PLXNA2,SEMA3C,SEMA3D,SEMA3E
Domain	SM00132	LIM	0.001317	1	0.01848	0.145	6	69	ISL1,LHX2,PDLIM3,LMCD1,LMO2,LIMCH1
Domain	IPR001781	Znf_LIM	0.001317	1	0.01848	0.145	6	69	ISL1,LHX2,PDLIM3,LMCD1,LMO2,LIMCH1
Domain	PS00478	LIM_DOMAIN_1	0.001317	1	0.01848	0.145	6	69	ISL1,LHX2,PDLIM3,LMCD1,LMO2,LIMCH1
Domain	PS50023	LIM_DOMAIN_2	0.001317	1	0.01848	0.145	6	69	ISL1,LHX2,PDLIM3,LMCD1,LMO2,LIMCH1
Domain	SM00630	Sema	0.001777	1	0.02406	0.1887	4	30	PLXNA2,SEMA3C,SEMA3D,SEMA3E
Domain	PF01403	Sema	0.001777	1	0.02406	0.1887	4	30	PLXNA2,SEMA3C,SEMA3D,SEMA3E
Domain	PF12424	ATP_Ca_trans_C	0.001799	1	0.02406	0.1887	2	4	ATP2B1,ATP2B2
Domain	IPR006408	ATPase_P-typ_Ca-transp_PMCA	0.001799	1	0.02406	0.1887	2	4	ATP2B1,ATP2B2
Domain	IPR022141	ATP_Ca_trans_C	0.001799	1	0.02406	0.1887	2	4	ATP2B1,ATP2B2
Domain	PS51004	SEMA	0.002013	1	0.02642	0.2073	4	31	PLXNA2,SEMA3C,SEMA3D,SEMA3E
Domain	IPR001627	Semaphorin/CD100_Ag	0.002013	1	0.02642	0.2073	4	31	PLXNA2,SEMA3C,SEMA3D,SEMA3E
Domain	PF00689	Cation_ATPase_C	0.002529	1	0.0326	0.2557	3	16	ATP2A2,ATP2B1,ATP2B2
Domain	IPR006068	ATPase_P-typ_cation-transptr_C	0.002529	1	0.0326	0.2557	3	16	ATP2A2,ATP2B1,ATP2B2
Domain	IPR008859	Thrombospondin_C	0.002964	1	0.03564	0.2796	2	5	THBS1,THBS4
Domain	PF05735	TSP_C	0.002964	1	0.03564	0.2796	2	5	THBS1,THBS4
Domain	IPR003367	Thrombospondin_3-like_rpt	0.002964	1	0.03564	0.2796	2	5	THBS1,THBS4
Domain	PF02412	TSP_3	0.002964	1	0.03564	0.2796	2	5	THBS1,THBS4
Domain	IPR017897	Thrombospondin_3_rpt	0.002964	1	0.03564	0.2796	2	5	THBS1,THBS4
Domain	IPR012395	IGFBP_CNN	0.002964	1	0.03564	0.2796	2	5	CYR61,CTGF
Domain	PS51236	TSP_CTER	0.002964	1	0.03564	0.2796	2	5	THBS1,THBS4
Domain	PS51234	TSP3	0.002964	1	0.03564	0.2796	2	5	THBS1,THBS4
Domain	PS01185	CTCK_1	0.003031	1	0.03585	0.2812	3	17	SLIT2,CYR61,CTGF
Domain	SM00041	CT	0.003031	1	0.03585	0.2812	3	17	SLIT2,CYR61,CTGF
Domain	IPR020894	Cadherin_CS	0.0031	1	0.03632	0.2849	7	109	PCDH18,DSC3,FAT3,CDH4,PCDH9,CDH11,CDH13
Domain	PF00685	Sulfotransfer_1	0.00317	1	0.03632	0.2849	4	35	CHST15,HS3ST3B1,HS3ST1,CHST1
Domain	IPR000863	Sulfotransferase_dom	0.00317	1	0.03632	0.2849	4	35	CHST15,HS3ST3B1,HS3ST1,CHST1
Domain	PF00595	PDZ	0.003175	1	0.03632	0.2849	8	139	HTRA1,SYNPO2L,TIAM2,PDLIM3,PDZRN4,APBA1,SHANK2,MPP6
Domain	PF00130	C1_1	0.003198	1	0.03632	0.2849	5	57	VAV3,ARHGEF28,DGKI,PRKCD,PRKD1
Domain	PS00154	ATPASE_E1_E2	0.003518	1	0.03778	0.2964	4	36	ATP13A4,ATP2A2,ATP2B1,ATP2B2
Domain	IPR001757	ATPase_P-typ_ion-transptr	0.003518	1	0.03778	0.2964	4	36	ATP13A4,ATP2A2,ATP2B1,ATP2B2
Domain	IPR018303	ATPase_P-typ_P_site	0.003518	1	0.03778	0.2964	4	36	ATP13A4,ATP2A2,ATP2B1,ATP2B2
Domain	PF00060	Lig_chan	0.003591	1	0.03778	0.2964	3	18	GRIA1,GRIA3,GRIA4
Domain	IPR001508	NMDA_rcpt	0.003591	1	0.03778	0.2964	3	18	GRIA1,GRIA3,GRIA4
Domain	IPR019594	Glu_rcpt_Glu/Gly-bd	0.003591	1	0.03778	0.2964	3	18	GRIA1,GRIA3,GRIA4
Domain	SM00918	Lig_chan-Glu_bd	0.003591	1	0.03778	0.2964	3	18	GRIA1,GRIA3,GRIA4
Domain	IPR015683	Glutamate_receptor-rel	0.003591	1	0.03778	0.2964	3	18	GRIA1,GRIA3,GRIA4
Domain	IPR001320	Iontro_glu_rcpt	0.003591	1	0.03778	0.2964	3	18	GRIA1,GRIA3,GRIA4
Domain	SM00079	PBPe	0.003591	1	0.03778	0.2964	3	18	GRIA1,GRIA3,GRIA4
Domain	IPR008917	Euk_TF_DNA-bd	0.003891	1	0.04006	0.3142	4	37	MAFB,FOSB,FOSL2,CREB5
Domain	IPR008250	ATPase_P-typ_ATPase-assoc-dom	0.003891	1	0.04006	0.3142	4	37	ATP13A4,ATP2A2,ATP2B1,ATP2B2
Domain	PF00122	E1-E2_ATPase	0.003891	1	0.04006	0.3142	4	37	ATP13A4,ATP2A2,ATP2B1,ATP2B2
Domain	SM00228	PDZ	0.004279	1	0.04354	0.3415	8	146	HTRA1,SYNPO2L,TIAM2,PDLIM3,PDZRN4,APBA1,SHANK2,MPP6
Domain	PS50025	LAM_G_DOMAIN	0.00429	1	0.04354	0.3415	4	38	LAMA1,SLIT2,NRXN3,FAT3
Domain	SM00537	DCX	0.004394	1	0.04367	0.3425	2	6	DCLK2,DCLK1
Domain	IPR009124	Desmocollin	0.004394	1	0.04367	0.3425	2	6	DSC3,CDH4
Domain	IPR011330	Glyco_hydro/deAcase_b/a-brl	0.004394	1	0.04367	0.3425	2	6	MAN2A1,ST6GAL2
Domain	PF00090	TSP_1	0.004604	1	0.04544	0.3564	5	62	ADAMTS15,ADAMTS2,THBS1,CYR61,CTGF
Domain	PS50106	PDZ	0.004834	1	0.04738	0.3717	8	149	HTRA1,SYNPO2L,TIAM2,PDLIM3,PDZRN4,APBA1,SHANK2,MPP6
Domain	IPR001478	PDZ/DHR/GLGF	0.005031	1	0.04898	0.3842	8	150	HTRA1,SYNPO2L,TIAM2,PDLIM3,PDZRN4,APBA1,SHANK2,MPP6
Pathway	M5889	Ensemble of genes encoding extracellular matrix and extracellular matrix-associated proteins	2.844e-10	2.901e-07	2.901e-07	2.178e-06	51	1028	TPO,NRG1,HTRA1,CRIM1,INHBA,LAMA1,SMOC2,COLQ,GDF10,NELL1,SLIT2,BMP2,BMP4,NELL2,SERPINB8,SULF2,KITLG,GPC3,SULF1,ADAMTS15,FGF7,FGF10,PLAU,PLXNA2,CXCL12,COL1A2,VEGFC,VWC2,COL8A1,SEMA3C,MXRA5,FMOD,FN1,ADAMTS2,CBLN1,ADAM12,HAPLN1,TGFA,TGFB3,NTN4,SEMA3D,THBS1,THBS4,IGF2,IGFBP3,CYR61,LGI2,CCBE1,PAPPA,CTGF,SEMA3E
Pathway	138064	Syndecan-4-mediated signaling events	5.014e-09	5.114e-06	2.557e-06	1.919e-05	9	31	LAMA1,FZD7,CXCR4,CXCL12,FN1,ADAM12,TFPI,THBS1,PRKCD
Pathway	M5884	Ensemble of genes encoding core extracellular matrix including ECM glycoproteins, collagens and proteoglycans	4.422e-07	0.000451	0.0001503	0.001128	20	275	CRIM1,LAMA1,SMOC2,COLQ,NELL1,SLIT2,NELL2,COL1A2,COL8A1,MXRA5,FMOD,FN1,HAPLN1,NTN4,THBS1,THBS4,IGFBP3,CYR61,LGI2,CTGF
Pathway	M3008	Genes encoding structural ECM glycoproteins	1.461e-06	0.001491	0.0003727	0.002797	16	196	CRIM1,LAMA1,SMOC2,COLQ,NELL1,SLIT2,NELL2,MXRA5,FN1,NTN4,THBS1,THBS4,IGFBP3,CYR61,LGI2,CTGF
Pathway	198832	Adipogenesis	1.976e-06	0.002015	0.0004031	0.003025	13	133	GDF10,GADD45A,MEF2C,TWIST1,FZD1,BMP2,BMP4,CYP26B1,KLF6,NR2F1,EGR2,EPAS1,PRLR
Pathway	83065	Axon guidance	7.029e-06	0.00717	0.001158	0.008691	12	127	LRRC4,SLIT2,CXCR4,SRGAP3,PLXNA2,CXCL12,SEMA3C,NTN4,SEMA3D,EFNA5,EFNB2,SEMA3E
Pathway	712094	Cardiac Progenitor Differentiation	7.947e-06	0.008106	0.001158	0.008691	8	53	NRG1,INHBA,ISL1,MEF2C,BMP4,CXCR4,IGF2,PAX6
Pathway	739007	Spinal Cord Injury	1.179e-05	0.01202	0.001194	0.008962	11	112	MYC,SOX9,GAP43,GADD45A,XYLT1,SLIT2,BTG2,PLXNA2,CHST11,EFNB2,CD47
Pathway	685538	MPS II - Hunter syndrome	2.458e-05	0.02508	0.001194	0.008962	11	121	HS6ST2,GPC3,CHST15,HS3ST3B1,HS3ST1,STAB2,FMOD,CHST11,CHST1,B3GNT2,HAS2
Pathway	685547	MPS IX - Natowicz syndrome	2.458e-05	0.02508	0.001194	0.008962	11	121	HS6ST2,GPC3,CHST15,HS3ST3B1,HS3ST1,STAB2,FMOD,CHST11,CHST1,B3GNT2,HAS2
Pathway	685542	MPS IIID - Sanfilippo syndrome D	2.458e-05	0.02508	0.001194	0.008962	11	121	HS6ST2,GPC3,CHST15,HS3ST3B1,HS3ST1,STAB2,FMOD,CHST11,CHST1,B3GNT2,HAS2
Pathway	645297	Glycosaminoglycan metabolism	2.458e-05	0.02508	0.001194	0.008962	11	121	HS6ST2,GPC3,CHST15,HS3ST3B1,HS3ST1,STAB2,FMOD,CHST11,CHST1,B3GNT2,HAS2
Pathway	685540	MPS IIIB - Sanfilippo syndrome B	2.458e-05	0.02508	0.001194	0.008962	11	121	HS6ST2,GPC3,CHST15,HS3ST3B1,HS3ST1,STAB2,FMOD,CHST11,CHST1,B3GNT2,HAS2
Pathway	685545	MPS VI - Maroteaux-Lamy syndrome	2.458e-05	0.02508	0.001194	0.008962	11	121	HS6ST2,GPC3,CHST15,HS3ST3B1,HS3ST1,STAB2,FMOD,CHST11,CHST1,B3GNT2,HAS2
Pathway	685537	MPS I - Hurler syndrome	2.458e-05	0.02508	0.001194	0.008962	11	121	HS6ST2,GPC3,CHST15,HS3ST3B1,HS3ST1,STAB2,FMOD,CHST11,CHST1,B3GNT2,HAS2
Pathway	685536	Mucopolysaccharidoses	2.458e-05	0.02508	0.001194	0.008962	11	121	HS6ST2,GPC3,CHST15,HS3ST3B1,HS3ST1,STAB2,FMOD,CHST11,CHST1,B3GNT2,HAS2
Pathway	685543	MPS IV - Morquio syndrome A	2.458e-05	0.02508	0.001194	0.008962	11	121	HS6ST2,GPC3,CHST15,HS3ST3B1,HS3ST1,STAB2,FMOD,CHST11,CHST1,B3GNT2,HAS2
Pathway	685539	MPS IIIA - Sanfilippo syndrome A	2.458e-05	0.02508	0.001194	0.008962	11	121	HS6ST2,GPC3,CHST15,HS3ST3B1,HS3ST1,STAB2,FMOD,CHST11,CHST1,B3GNT2,HAS2
Pathway	685544	MPS IV - Morquio syndrome B	2.458e-05	0.02508	0.001194	0.008962	11	121	HS6ST2,GPC3,CHST15,HS3ST3B1,HS3ST1,STAB2,FMOD,CHST11,CHST1,B3GNT2,HAS2
Pathway	685546	MPS VII - Sly syndrome	2.458e-05	0.02508	0.001194	0.008962	11	121	HS6ST2,GPC3,CHST15,HS3ST3B1,HS3ST1,STAB2,FMOD,CHST11,CHST1,B3GNT2,HAS2
Pathway	685541	MPS IIIC - Sanfilippo syndrome C	2.458e-05	0.02508	0.001194	0.008962	11	121	HS6ST2,GPC3,CHST15,HS3ST3B1,HS3ST1,STAB2,FMOD,CHST11,CHST1,B3GNT2,HAS2
Pathway	106539	Activation of AMPA receptors	2.93e-05	0.02988	0.001358	0.01019	3	4	GRIA1,GRIA3,GRIA4
Pathway	198802	Heart Development	3.259e-05	0.03324	0.001445	0.01085	7	47	ISL1,MEF2C,BMP2,BMP4,FGF10,FOXC1,VEGFC
Pathway	523016	Transcriptional misregulation in cancer	4.99e-05	0.0509	0.002121	0.01592	13	179	MYC,ETV4,MEF2C,ARNT2,PLAU,FLI1,FLT1,DUSP6,WT1,GRIA3,NR4A3,IGFBP3,LMO2
Pathway	M5885	Ensemble of genes encoding ECM-associated proteins including ECM-affilaited proteins, ECM regulators and secreted factors	6.39e-05	0.06518	0.002607	0.01957	31	753	TPO,NRG1,HTRA1,INHBA,GDF10,BMP2,BMP4,SERPINB8,SULF2,KITLG,GPC3,SULF1,ADAMTS15,FGF7,FGF10,PLAU,PLXNA2,CXCL12,VEGFC,VWC2,SEMA3C,ADAMTS2,CBLN1,ADAM12,TGFA,TGFB3,SEMA3D,IGF2,CCBE1,PAPPA,SEMA3E
Pathway	83105	Pathways in cancer	7.61e-05	0.07762	0.002985	0.02241	18	327	MYC,LAMA1,ETS1,MECOM,FZD1,FZD7,BMP2,BMP4,KITLG,ARNT2,FGF7,FGF10,VEGFC,FN1,TGFA,TGFB3,CTNNA2,EPAS1
Pathway	138010	Glypican 1 network	0.0001299	0.1325	0.004908	0.03683	5	26	NRG1,LAMA1,SLIT2,FLT1,TGFB3
Pathway	576262	Extracellular matrix organization	0.0002164	0.2208	0.007741	0.0581	15	264	LAMA1,ITGA9,ITGB8,BMP2,BMP4,COL1A2,COL8A1,FMOD,FN1,ADAMTS2,HAPLN1,TGFB3,NTN4,THBS1,CD47
Pathway	749777	Hippo signaling pathway	0.0002201	0.2245	0.007741	0.0581	11	154	MYC,FZD1,FZD7,BMP2,BMP4,AMOT,TGFB3,NKD1,FRMD6,CTGF,CTNNA2
Pathway	83068	ECM-receptor interaction	0.0002735	0.279	0.0093	0.0698	8	86	LAMA1,ITGA9,ITGB8,COL1A2,FN1,THBS1,THBS4,CD47
Pathway	P00008	Axon guidance mediated by Slit/Robo	0.0003541	0.3612	0.01165	0.08745	4	18	SLIT2,CXCR4,CXCL12,NTN4
Pathway	138084	Glypican 3 network	0.0003869	0.3946	0.01233	0.09256	3	8	BMP4,GPC3,FGF7
Pathway	M5883	Genes encoding secreted soluble factors	0.0004314	0.4401	0.01325	0.09945	17	344	TPO,NRG1,INHBA,GDF10,BMP2,BMP4,KITLG,FGF7,FGF10,CXCL12,VEGFC,VWC2,CBLN1,TGFA,TGFB3,IGF2,CCBE1
Pathway	198896	TP53 network	0.0004417	0.4505	0.01325	0.09945	4	19	MYC,GADD45A,PMAIP1,OTX2
Pathway	692234	PI3K-Akt signaling pathway	0.000461	0.4703	0.01344	0.1008	17	346	MYC,LAMA1,ITGA9,CHRM2,ITGB8,KITLG,FGF7,FGF10,COL1A2,VEGFC,FLT1,FN1,CREB5,THBS1,THBS4,EFNA5,PRLR
Pathway	782000	Proteoglycans in cancer	0.000486	0.4958	0.01377	0.1034	13	225	MYC,TWIST1,FZD1,FZD7,GPC3,FGF7,FGF10,PLAU,FLNB,ANK1,FN1,THBS1,IGF2
Pathway	477129	Developmental Biology	0.0005804	0.592	0.016	0.1201	19	419	MYH11,LAMA1,ITGA9,MEF2C,GFRA1,SLIT2,SRGAP3,KCNQ2,FGF10,PLXNA2,EVL,ANK1,NR2F2,NTN4,EGR2,CTNNA2,PAX6,CDH4,SEMA3E
Pathway	106028	Hemostasis	0.0006784	0.692	0.01821	0.1367	21	493	PDE3A,SLC7A11,SERPINB8,KCNMA1,PLAU,VAV3,VEGFC,FN1,TFPI,TGFB3,THBS1,IGF2,P2RY1,CD47,DGKI,PRKCD,SLC7A5,PRKG2,ATP2A2,ATP2B1,ATP2B2
Pathway	M17400	ALK in cardiac myocytes	0.0007226	0.737	0.0189	0.1418	5	37	MEF2C,FZD1,BMP2,BMP4,TGFB3
Pathway	83067	Focal adhesion	0.0007427	0.7575	0.01894	0.1421	12	206	MYLK,LAMA1,ITGA9,ITGB8,VAV3,COL1A2,VEGFC,FLNB,FLT1,FN1,THBS1,THBS4
Pathway	187203	Reduction of cytosolic Ca++ levels	0.0008053	0.8214	0.02003	0.1504	3	10	ATP2A2,ATP2B1,ATP2B2
Pathway	868086	Rap1 signaling pathway	0.0009949	1	0.02416	0.1813	12	213	RAPGEF5,KITLG,FGF7,FGF10,VEGFC,FLT1,CALML3,THBS1,EFNA5,ARAP3,P2RY1,PRKD1
Pathway	198789	Wnt Signaling Pathway	0.001097	1	0.026	0.1951	6	60	MYC,FZD1,FZD7,PLAU,PRKCD,PRKD1
Pathway	82984	Glycosaminoglycan biosynthesis - heparan sulfate / heparin	0.001121	1	0.026	0.1951	4	24	HS6ST2,XYLT1,HS3ST3B1,HS3ST1
Pathway	545278	heparan sulfate biosynthesis	0.00153	1	0.03468	0.2603	4	26	HS6ST2,XYLT1,HS3ST3B1,HS3ST1
Pathway	P00034	Integrin signalling pathway	0.001656	1	0.03671	0.2755	10	167	LAMA1,ITGA9,ITGB8,PTK2B,COL1A2,FLNB,COL8A1,FN1,RND3,NTN4
Pathway	198812	Endochondral Ossification	0.001806	1	0.0392	0.2942	6	66	SOX9,MEF2C,PLAU,SOX6,CHST11,IGF2
Pathway	712093	BDNF signaling pathway	0.002093	1	0.04385	0.3291	9	144	MEF2C,PTK2B,BMP2,VAV3,NTRK2,GRIA1,GRIA3,EGR2,PRKCD
Pathway	547607	Amphetamine addiction	0.002106	1	0.04385	0.3291	6	68	CALML3,FOSB,GRIA1,GRIA3,GRIA4,CREB5
Pubmed	23251661	Novel genetic loci identified for the pathophysiology of childhood obesity in the Hispanic population.	1.796e-16	5.069e-12	5.069e-12	5.487e-11	32	820	DLGAP1,NMNAT2,ZNF536,TRABD2B,ETS1,GCH1,PPM1H,TWIST1,NELL1,BMP2,NTM,CNTN5,MAFB,CPVL,PCDH18,FAM129A,FMOD,DSC3,NXPH1,SYT6,GRIA1,CHST11,IGSF11,TGFA,SHANK2,AUTS2,KCNIP4,PRKD1,HAS2,CDH4,DCLK1,MYO16
Pubmed	20628624	Evaluation of candidate stromal epithelial cross-talk genes identifies association between risk of serous ovarian cancer and TERT, a cancer susceptibility "hot-spot".	8.965e-16	2.531e-11	1.265e-11	1.37e-10	17	172	SOX9,SPRY1,INHBA,TWIST1,BMP4,PLAU,VEGFC,FN1,DSC3,TGFB3,THBS4,IGFBP3,CYR61,EGR2,ANKRD1,CTGF,TNFAIP2
Pubmed	18519826	Molecular genetics of successful smoking cessation: convergent genome-wide association study results.	7.12e-14	2.01e-09	6.699e-10	7.252e-09	13	101	LAMA1,DAB1,CLSTN2,NELL1,NRXN3,ADAM12,CREB5,CCBE1,ASTN1,KCNIP4,CTNNA2,SNAP25,CDH13
Pubmed	19322201	Ubiquitin-mediated proteolysis of HuR by heat shock.	1.354e-12	3.822e-08	9.555e-09	1.034e-07	39	1672	MYC,SPRY1,DDAH1,PABPC4,ETS1,MECOM,CHRM2,INPP4B,PRDM1,CSRNP1,BASP1,ARID5B,LPGAT1,PMAIP1,FOXC1,CYP26B1,PHLDA1,CPM,COTL1,NR2F1,TFPI,NUAK2,TGFA,TGFB3,THBS1,LIPA,STC2,CD47,TSPAN13,SLC7A5,PAPPA,CTGF,LIMCH1,CA5B,ATP2A2,PCDH9,EPAS1,RNF182,XPR1
Pubmed	19086053	Identification of new putative susceptibility genes for several psychiatric disorders by association analysis of regulatory and non-synonymous SNPs of 306 genes involved in neurotransmission and neurodevelopment.	8.079e-12	2.28e-07	4.561e-08	4.937e-07	17	300	GABRB2,NRG1,INHBA,CHRM2,NRXN3,CNTN5,NPY,NTRK2,GRIA1,GRIA3,GRIA4,NLGN1,AUTS2,CNTN3,ASTN1,SNAP25,PRLR
Pubmed	23376485	Proteomic analysis of podocyte exosome-enriched fraction from normal human urine.	5.008e-11	1.414e-06	2.356e-07	2.55e-06	37	1716	TRABD2B,HTRA1,DDAH1,MAN2A1,MYLK,CRIM1,HS6ST2,SLC6A19,ITGB8,SLIT2,GPC3,BASP1,UCHL1,KCNMA1,PLAU,VAV3,FLRT2,CPVL,CXCL12,COL8A1,MXRA5,IGSF11,CPM,COTL1,OPCML,RND3,THBS1,LIPA,IGF2,IGFBP3,ASAH1,B3GNT2,CD47,PRKCD,CLMP,CDH11,CDH13
Pubmed	12690205	Human chromosome 7: DNA sequence and biology.	2.472e-10	6.979e-06	9.97e-07	1.079e-05	20	541	INHBA,RAPGEF5,LRRC4,CHRM2,ITGB8,TWIST1,FZD1,CPVL,NPY,SEMA3C,GPR22,GPR37,NXPH1,SEMA3D,IGFBP3,TSPAN13,AUTS2,DGKI,MPP6,SEMA3E
Pubmed	22610502	Genome-wide analysis of polymorphisms associated with cytokine responses in smallpox vaccine recipients.	3.475e-10	9.81e-06	1.226e-06	1.327e-05	10	93	DAB1,MECOM,TENM2,BMP4,KCND3,CNTN5,COL1A2,MAMLD1,P2RY1,AUTS2
Pubmed	23382691	Loci associated with N-glycosylation of human immunoglobulin G show pleiotropy with autoimmune diseases and haematological cancers.	4.208e-10	1.188e-05	1.32e-06	1.429e-05	13	199	PTGER3,LRP1B,GFRA1,GPR158,ARID5B,STAB2,FRY,TENM3,AUTS2,KCNIP4,PRKD1,EPAS1,CDH13
Pubmed	25189868	Gene-smoking interactions identify several novel blood pressure loci in the Framingham Heart Study.	9.224e-10	2.604e-05	2.604e-06	2.819e-05	7	32	MECOM,LRP1B,NRXN3,CNTN4,OPCML,FRY,PRKG2
Pubmed	23259602	Genome-wide association scan of dental caries in the permanent dentition.	1.459e-09	4.118e-05	3.743e-06	4.052e-05	7	34	ABRA,ISL1,RHOU,FZD1,PTK2B,BMP4,PIEZO2
Pubmed	12853948	The DNA sequence of human chromosome 7.	2.631e-09	7.426e-05	6.039e-06	6.538e-05	17	437	INHBA,WIPF3,ITGB8,TWIST1,FZD1,CPVL,NPY,SEMA3C,GPR22,GPR37,NXPH1,CREB5,SEMA3D,IGFBP3,AUTS2,MPP6,SEMA3E
Pubmed	19453261	High-density association study of 383 candidate genes for volumetric BMD at the femoral neck and lumbar spine among older men.	2.839e-09	8.015e-05	6.039e-06	6.538e-05	16	383	SOX9,MEF2C,TWIST1,FZD1,FZD7,BMP2,BMP4,SOX6,FLT1,FOSB,NTRK2,TGFB3,IGF2,IGFBP3,EGR2,CTGF
Pubmed	20634891	Maternal genes and facial clefts in offspring: a comprehensive search for genetic associations in two population-based cleft studies from Scandinavia.	2.995e-09	8.455e-05	6.039e-06	6.538e-05	15	331	SOX9,INHBA,MECOM,SLC7A11,TWIST1,FZD1,FZD7,BMP2,BMP4,ARNT2,FGF7,FGF10,FLNB,TGFA,TGFB3
Pubmed	17848411	Developmental changes in human fetal testicular cell numbers and messenger ribonucleic acid levels during the second trimester.	1.057e-08	0.0002983	1.989e-05	0.0002153	5	13	SOX9,KITLG,MAMLD1,WT1,FSHR
Pubmed	25241761	Using an in situ proximity ligation assay to systematically profile endogenous protein-protein interactions in a pathway network.	1.378e-08	0.0003891	2.432e-05	0.0002632	15	371	MYLK,ETS1,GADD45A,PTK2B,BMP2,KITLG,GRAP2,FGF10,FLT1,FN1,NTRK2,DUSP4,TGFA,PRKCD,EPAS1
Pubmed	19240061	Coeliac disease-associated risk variants in TNFAIP3 and REL implicate altered NF-kappaB signalling.	1.468e-08	0.0004145	2.438e-05	0.000264	13	267	ZNF385B,ST6GAL2,CXCR4,COBL,NPY,SOX6,FAM129A,CHST11,CREB5,AUTS2,KCNIP4,CTNNA2,TNS1
Pubmed	18077449	Hypoxia promotes the differentiated human articular chondrocyte phenotype through SOX9-dependent and -independent pathways.	2.09e-08	0.0005901	3.278e-05	0.0003549	4	6	SOX9,INHBA,GDF10,EPAS1
Pubmed	22446963	Meta-analysis identifies nine new loci associated with rheumatoid arthritis in the Japanese population.	6.86e-08	0.001936	0.0001019	0.001103	5	18	ETS1,GCH1,ARID5B,FLI1,B3GNT2
Pubmed	23333304	CBFß stabilizes HIV Vif to counteract APOBEC3 at the expense of RUNX1 target gene expression.	8.107e-08	0.002288	0.0001144	0.001239	10	163	SPRY1,MAP1B,RHOU,GFRA1,XYLT1,SLIT2,PLAU,MAMLD1,RND3,TLE1
Pubmed	20301534	Aniridia	9.66e-08	0.002727	0.0001269	0.001374	4	8	GPC3,WT1,IGF2,PAX6
Pubmed	21832049	Interactions of pathological hallmark proteins: tubulin polymerization promoting protein/p25, beta-amyloid, and alpha-synuclein.	9.892e-08	0.002792	0.0001269	0.001374	33	1894	NMNAT2,MAP2,DAB1,ETS1,ETV4,ISL1,NEDD9,SULF1,AMOT,NTM,ARNT2,BCAR3,HS3ST1,KLF6,PHLDA1,LMCD1,DUSP4,SYT6,ZMAT4,MAB21L2,TFPI,HAPLN1,NUAK2,CCDC88C,OTX2,TSPAN13,KCNIP4,PRKCD,RASL11B,LIMCH1,SNAP25,DCLK1,RAI2
Pubmed	20734064	A large-scale candidate gene association study of age at menarche and age at natural menopause.	1.736e-07	0.004901	0.0002131	0.002307	12	275	GABRB2,INHBA,GDF10,BMP2,BMP4,NPY,TGFB3,IGF2,IGFBP3,FSHR,EML1,PRLR
Pubmed	20551380	Proteomics characterization of extracellular space components in the human aorta.	2.316e-07	0.006536	0.0002261	0.002448	8	101	HTRA1,COL1A2,COL8A1,FMOD,FN1,LMCD1,HAPLN1,THBS1
Pubmed	26049754	The critical and specific transcriptional regulator of the microenvironmental niche for hematopoietic stem and progenitor cells.	2.323e-07	0.006557	0.0002261	0.002448	3	3	KITLG,CXCL12,FOXC1
Pubmed	19011151	Myosin, transgelin, and myosin light chain kinase: expression and function in asthma.	2.323e-07	0.006557	0.0002261	0.002448	3	3	MYH11,MYLK,TAGLN
Pubmed	12172541	Blockage of Ca(2+)-permeable AMPA receptors suppresses migration and induces apoptosis in human glioblastoma cells.	2.323e-07	0.006557	0.0002261	0.002448	3	3	GRIA1,GRIA3,GRIA4
Pubmed	24288553	Overexpression of HIF-2¿, TWIST, and CXCR4 is associated with lymph node metastasis in papillary thyroid carcinoma.	2.323e-07	0.006557	0.0002261	0.002448	3	3	TWIST1,CXCR4,EPAS1
Pubmed	19217372	Synaptic AMPA receptor plasticity and behavior.	2.323e-07	0.006557	0.0002261	0.002448	3	3	GRIA1,GRIA3,GRIA4
Pubmed	20673868	A genetic association study of maternal and fetal candidate genes that predispose to preterm prelabor rupture of membranes (PROM).	2.918e-07	0.008236	0.0002745	0.002972	10	187	PTGER3,PLAU,NPY,COL1A2,VEGFC,FLT1,FN1,THBS1,THBS4,IGF2
Pubmed	20452482	Identification of fetal and maternal single nucleotide polymorphisms in candidate genes that predispose to spontaneous preterm labor with intact membranes.	3.065e-07	0.008652	0.0002791	0.003021	10	188	PTGER3,PLAU,NPY,COL1A2,VEGFC,FLT1,FN1,THBS1,THBS4,IGF2
Pubmed	21172611	Hippocampal AMPA receptor gating controlled by both TARP and cornichon proteins.	4.488e-07	0.01267	0.0003911	0.004234	4	11	GRIA1,GRIA3,GRIA4,CACNG4
Pubmed	19056867	Large-scale proteomics and phosphoproteomics of urinary exosomes.	4.572e-07	0.01291	0.0003911	0.004234	22	1016	GABRB2,DDAH1,MAN2A1,MYO5B,SLC6A19,ITGB8,GFRA1,TIAM2,SLIT2,BTG2,BASP1,CPVL,FLNB,MXRA5,FN1,CALML3,SLC5A9,COTL1,CREB5,THBS1,ASAH1,PRKCD
Pubmed	25056061	Biological insights from 108 schizophrenia-associated genetic loci.	5.054e-07	0.01427	0.0004196	0.004542	12	304	ZNF536,MAN2A1,C11orf87,MEF2C,CNTN4,CYP26B1,GRIA1,RGS6,TLE1,DGKI,PRKD1,ATP2A2
Pubmed	16335952	Human plasma N-glycoproteome analysis by immunoaffinity subtraction, hydrazide chemistry, and mass spectrometry.	6.865e-07	0.01938	0.0005536	0.005993	11	257	MAN2A1,CNTN4,FN1,NTRK2,TFPI,THBS1,IGFBP3,ASAH1,B3GNT2,CNTN3,CDH13
Pubmed	9648857	AMPA receptor-mediated excitotoxicity in human NT2-N neurons results from loss of intracellular Ca2+ homeostasis following marked elevation of intracellular Na+.	9.192e-07	0.02595	0.0005766	0.006242	3	4	GRIA1,GRIA3,GRIA4
Pubmed	21353197	High frequency of submicroscopic chromosomal deletions in patients with idiopathic congenital eye malformations.	9.192e-07	0.02595	0.0005766	0.006242	3	4	FOXC1,OTX2,PAX6
Pubmed	25400739	Expression of SNCG, MAP2, SDF-1 and CXCR4 in gastric adenocarcinoma and their clinical significance.	9.192e-07	0.02595	0.0005766	0.006242	3	4	MAP2,CXCR4,CXCL12
Pubmed	12354773	HIV Nef inhibits T cell migration.	9.192e-07	0.02595	0.0005766	0.006242	3	4	PTK2B,CXCR4,CXCL12
Pubmed	17409242	Electrophysiological properties of AMPA receptors are differentially modulated depending on the associated member of the TARP family.	9.192e-07	0.02595	0.0005766	0.006242	3	4	GRIA1,GRIA3,GRIA4
Pubmed	24652293	The N-terminal domain modulates ¿-amino-3-hydroxy-5-methyl-4-isoxazolepropionic acid (AMPA) receptor desensitization.	9.192e-07	0.02595	0.0005766	0.006242	3	4	GRIA1,GRIA3,GRIA4
Pubmed	12125045	Flip and flop splice variants of AMPA receptor subunits in the spinal cord of amyotrophic lateral sclerosis.	9.192e-07	0.02595	0.0005766	0.006242	3	4	GRIA1,GRIA3,GRIA4
Pubmed	21567400	Stromal cell-derived factor-1/CXC receptor 4 and ß1 integrin interaction regulates urokinase-type plasminogen activator expression in human colorectal cancer cells.	9.192e-07	0.02595	0.0005766	0.006242	3	4	CXCR4,PLAU,CXCL12
Pubmed	24906407	COUP-TFI modifies CXCL12 and CXCR4 expression by activating EGF signaling and stimulates breast cancer cell migration.	9.192e-07	0.02595	0.0005766	0.006242	3	4	CXCR4,CXCL12,NR2F1
Pubmed	22028813	Cross-platform array screening identifies COL1A2, THBS1, TNFRSF10D and UCHL1 as genes frequently silenced by methylation in melanoma.	9.192e-07	0.02595	0.0005766	0.006242	3	4	UCHL1,COL1A2,THBS1
Pubmed	20398657	The steroid receptor RNA activator protein is recruited to promoter regions and acts as a transcriptional repressor.	1.274e-06	0.03596	0.0007818	0.008463	5	31	ETS1,BTG2,FOSB,FOSL2,EGR2
Pubmed	20029409	Association of polymorphisms in the SLIT2 axonal guidance gene with anger in suicide attempters.	1.342e-06	0.03787	0.0008058	0.008723	4	14	SLIT2,NTN4,EFNA5,SEMA3E
Pubmed	24529757	Genome-wide association study combining pathway analysis for typical sporadic amyotrophic lateral sclerosis in Chinese Han populations.	1.399e-06	0.03949	0.0008211	0.008888	7	89	ITGA9,INPP4B,KCTD16,FAT3,OPCML,RGS6,ATP2B2
Pubmed	12975309	The secreted protein discovery initiative (SPDI), a large-scale effort to identify novel human secreted and transmembrane proteins: a bioinformatics assessment.	1.425e-06	0.04023	0.0008211	0.008888	21	1003	CRIM1,LRRTM1,LRRC4,SULF2,NTM,KCNQ2,FLRT3,FLRT2,FAM19A5,BCAR3,CPVL,PLXNA2,VWC2,ATP13A4,IGSF11,ADAM12,SEMA3D,CCBE1,DHRS9,TSPAN13,CLMP
Pubmed	17207965	hORFeome v3.1: a resource of human open reading frames representing over 10,000 human genes.	1.987e-06	0.05609	0.001109	0.012	28	1668	SPRY1,NMNAT2,SYNDIG1,PTGER3,BMP4,SERPINB8,KITLG,NTM,LPGAT1,HS3ST1,CPVL,EVL,ANK1,KLF6,FBXL14,NXPH1,SYT6,CHST11,MAB21L2,TFPI,HAPLN1,LIPA,EFNB2,B3GNT2,DHRS9,CLMP,SNAP25,CA5B
Pubmed	24324551	Genome wide association study (GWAS) of Chagas cardiomyopathy in Trypanosoma cruzi seropositive subjects.	2.003e-06	0.05655	0.001109	0.012	8	134	NRG1,DLGAP1,DAB1,NELL1,GPR158,COL1A2,GRIA4,RGS6
Pubmed	18464913	A genome-wide association study identifies protein quantitative trait loci (pQTLs).	2.163e-06	0.06106	0.001174	0.01271	6	61	HS3ST3B1,PDZRN4,DSC3,NXPH1,CTNNA2,ATP2A2
Pubmed	7982033	Cloning of five human cadherins clarifies characteristic features of cadherin extracellular domain and provides further evidence for two structurally different types of cadherin.	2.287e-06	0.06457	0.001218	0.01319	3	5	CDH4,CDH11,CDH13
Pubmed	16385451	A scan of chromosome 10 identifies a novel locus showing strong association with late-onset Alzheimer disease.	2.495e-06	0.07044	0.001304	0.01412	13	419	HTRA1,SYNPO2L,GDF10,GFRA1,CHST15,GPR158,KCNMA1,PLAU,CXCL12,KLF6,CALML3,ADAM12,LIPA
Pubmed	20672350	Genetic variants in COL2A1, COL11A2, and IRF6 contribute risk to nonsyndromic cleft palate.	2.756e-06	0.0778	0.001415	0.01531	5	36	BMP2,BMP4,FN1,TGFA,TGFB3
Pubmed	9110174	Large-scale concatenation cDNA sequencing.	2.821e-06	0.07963	0.001422	0.01539	15	564	HTRA1,C14orf132,FAM19A5,EVL,NIPAL4,CHST11,OPCML,CCDC88C,SHANK2,LGI2,EML1,ATP2B1,DCLK1,EPAS1,XPR1
Pubmed	25436638	Genetic variants associated with serum thyroid stimulating hormone (TSH) levels in European Americans and African Americans from the eMERGE Network.	3.144e-06	0.08874	0.001557	0.01685	4	17	NRG1,VWC2,CREB5,THBS4
Pubmed	8619474	A "double adaptor" method for improved shotgun library construction.	3.206e-06	0.09049	0.00156	0.01689	15	570	HTRA1,C14orf132,FAM19A5,EVL,NIPAL4,CHST11,OPCML,CCDC88C,SHANK2,LGI2,EML1,ATP2B1,DCLK1,EPAS1,XPR1
Pubmed	9205841	Prediction of the coding sequences of unidentified human genes. VII. The complete sequences of 100 new cDNA clones from brain which can code for large proteins in vitro.	3.987e-06	0.1125	0.001892	0.02049	7	104	ZNF536,KIAA0319,ARNT2,PRUNE2,SYNM,DCLK1,SEMA3E
Pubmed	11311202	Amplification of extracellular matrix and oncogenes in tat-transfected human salivary gland cell lines with expression of laminin, fibronectin, collagens I, III, IV, c-myc and p53.	4.022e-06	0.1135	0.001892	0.02049	4	18	MYC,LAMA1,COL1A2,FN1
Pubmed	17967182	Identification of a panel of sensitive and specific DNA methylation markers for lung adenocarcinoma.	4.554e-06	0.1286	0.001978	0.02141	3	6	TWIST1,OPCML,CDH13
Pubmed	12920023	BMP4 acts upstream of FGF in modulating thymic stroma and regulating thymopoiesis.	4.554e-06	0.1286	0.001978	0.02141	3	6	BMP4,FGF7,FGF10
Pubmed	21710692	Frequent promoter hypermethylation of BRCA2, CDH13, MSH6, PAX5, PAX6 and WT1 in ductal carcinoma in situ and invasive breast cancer.	4.554e-06	0.1286	0.001978	0.02141	3	6	WT1,PAX6,CDH13
Pubmed	20613589	Elucidating mechanisms of osteogenesis in human adipose-derived stromal cells via microarray analysis.	4.554e-06	0.1286	0.001978	0.02141	3	6	TGFB3,IGFBP3,CTGF
Pubmed	18272596	Interaction of amyloid precursor protein with contactins and NgCAM in the retinotectal system.	4.554e-06	0.1286	0.001978	0.02141	3	6	CNTN5,CNTN4,CNTN3
Pubmed	20237496	New genetic associations detected in a host response study to hepatitis B vaccine.	4.721e-06	0.1333	0.002019	0.02186	18	826	TPO,DLGAP1,PDE4C,PTGER3,GDF10,ITGB8,KITLG,SRGAP3,GRAP2,CXCL12,VEGFC,KLF6,GPR37,TGFB3,LIPA,CYR61,CTGF,TNFAIP2
Pubmed	12107410	Expressed sequence tag analysis of human RPE/choroid for the NEIBank Project: over 6000 non-redundant transcripts, novel genes and splice variants.	5.124e-06	0.1447	0.002159	0.02337	7	108	MYLK,NTM,COL8A1,FLT1,CLMP,PAX6,ATP2B2
Pubmed	24952347	DNMT3L interacts with transcription factors to target DNMT3L/DNMT3B to specific DNA sequences: role of the DNMT3L/DNMT3B/p65-NF¿B complex in the (de-)methylation of TRAF1.	6.749e-06	0.1905	0.002399	0.02597	6	74	ETS1,LHX2,FOSB,FOSL2,EGR2,PAX6
Pubmed	18625704	Activation of the VEGFR1 chromatin domain: an angiogenic signal-ETS1/HIF-2alpha regulatory axis.	7.933e-06	0.2239	0.002399	0.02597	3	7	ETS1,FLT1,EPAS1
Pubmed	1319477	Chromosomal localization of human glutamate receptor genes.	7.933e-06	0.2239	0.002399	0.02597	3	7	GRIA1,GRIA3,GRIA4
Pubmed	19196101	Combinational polymorphisms of seven CXCL12-related genes are protective against breast cancer in Taiwan.	7.933e-06	0.2239	0.002399	0.02597	3	7	KITLG,CXCR4,CXCL12
Pubmed	23793025	Genome-wide meta-analysis identifies new susceptibility loci for migraine.	9.167e-06	0.2588	0.002399	0.02597	6	78	INHBA,CHRM2,GFRA1,LIMCH1,CDH4,CDH13
Pubmed	19156168	Pharmacogenetics of antipsychotic response in the CATIE trial: a candidate gene analysis.	9.195e-06	0.2595	0.002399	0.02597	7	118	RGS9,CHRM2,NTRK2,GRIA1,GRIA3,GRIA4,SNAP25
Pubmed	20467438	The SH3 domain of postsynaptic density 95 mediates inflammatory pain through phosphatidylinositol-3-kinase recruitment.	1.053e-05	0.2974	0.002399	0.02597	10	279	SYNPO2L,NCKAP5,RGS9,SRGAP3,MED12L,FLNB,FMOD,CNTN3,PAX6,CDH4
Pubmed	23533145	In-depth proteomic analyses of exosomes isolated from expressed prostatic secretions in urine.	1.062e-05	0.2998	0.002399	0.02597	20	1053	MYH11,DDAH1,MAN2A1,SERPINB8,BASP1,PLAU,FLRT2,CPVL,CXCL12,FLNB,SEMA3C,FAM129A,FN1,CPM,COTL1,THBS1,THBS4,ASAH1,CDH11,CDH13
Pubmed	12575534	[Morphological, cytogenetic and molecular biological characteristics of lung cancer in persons exposed for a long time to radionuclide radiation pollution in the Semipalatinsk region of Kazakhstan].	1.263e-05	0.3567	0.002399	0.02597	3	8	MYC,IGF2,IGFBP3
Pubmed	21149635	Monocytic cells derived from human embryonic stem cells and fetal liver share common differentiation pathways and homeostatic functions.	1.263e-05	0.3567	0.002399	0.02597	3	8	TPO,BMP4,KITLG
Pubmed	20732627	Case-control genome-wide association study of attention-deficit/hyperactivity disorder.	1.263e-05	0.3567	0.002399	0.02597	3	8	PPM1H,NXPH1,CDH13
Pubmed	15164054	The DNA sequence and comparative analysis of human chromosome 10.	1.279e-05	0.3611	0.002399	0.02597	11	349	SYNPO2L,CHST15,GPR158,ARID5B,KCNMA1,CXCL12,KLF6,CALML3,LIPA,EGR2,ANKRD1
Pubmed	21423176	Analysis of the myosin-II-responsive focal adhesion proteome reveals a role for ß-Pix in negative regulation of focal adhesion maturation.	1.305e-05	0.3684	0.002399	0.02597	10	286	FZD1,PLAU,FLRT2,FLNB,FLT1,RND3,EFNB2,SPRY4,TNS1,CDH13
Pubmed	20453000	A Large-scale genetic association study of esophageal adenocarcinoma risk.	1.349e-05	0.3808	0.002399	0.02597	11	351	NPY,FOXC1,FLT1,KLF6,HAPLN1,TGFA,THBS1,IGF2,RGS6,IGFBP3,CTGF
Pubmed	24292102	Changes of several brain receptor complexes in the cerebral cortex of patients with Alzheimer disease: probable new potential pharmaceutical targets.	1.887e-05	0.5325	0.002399	0.02597	3	9	GRIA1,GRIA3,GRIA4
Pubmed	18829537	SLITs suppress tumor growth in vivo by silencing Sdf1/Cxcr4 within breast epithelium.	1.887e-05	0.5325	0.002399	0.02597	3	9	SLIT2,CXCR4,CXCL12
Pubmed	20659471	Genetic heterogeneity in colorectal cancer associations between African and European americans.	1.887e-05	0.5325	0.002399	0.02597	3	9	MYC,BMP2,BMP4
Pubmed	20877300	Genome-wide association study of increasing suicidal ideation during antidepressant treatment in the GENDEP project.	1.887e-05	0.5325	0.002399	0.02597	3	9	NTRK2,NXPH1,KCNIP4
Pubmed	22939624	Quantitative analysis of HSP90-client interactions reveals principles of substrate recognition.	2.246e-05	0.6341	0.002399	0.02597	11	371	PRDM1,PTK2B,DCLK2,NTRK2,FBXL14,ENC1,NUAK2,RGS6,PRKD1,PRKG2,ASB2
Pubmed	15146197	Transcriptome characterization elucidates signaling networks that control human ES cell growth and differentiation.	2.427e-05	0.6851	0.002399	0.02597	19	1024	SPRY1,TULP1,ST6GAL2,BASP1,BCAR3,SEMA3C,TSHZ3,ADAMTS2,LMCD1,FAT3,CCDC80,CBLN1,TGFA,PIEZO2,LMO2,FEZ1,SAMD11,PRKD1,CDH13
Pubmed	25609649	Proteomic analyses reveal distinct chromatin-associated and soluble transcription factor complexes.	2.54e-05	0.7171	0.002399	0.02597	17	849	MYC,ZNF536,MAP1B,ETS1,MECOM,ISL1,MEF2C,TWIST1,XYLT1,FOXC1,FOSB,FOSL2,NR2F1,NR2F2,ZFHX4,TLE1,ATP2B1
Pubmed	18839057	Molecular genetics of adult ADHD: converging evidence from genome-wide association and extended pedigree linkage studies.	2.564e-05	0.7237	0.002399	0.02597	4	28	MAP1B,CREB5,CTNNA2,CDH13
Pubmed	2059658	Diversity of the cadherin family: evidence for eight new cadherins in nervous tissue.	2.683e-05	0.7573	0.002399	0.02597	3	10	CDH4,CDH11,CDH13
Pubmed	22589738	Genome-wide association for abdominal subcutaneous and visceral adipose reveals a novel locus for visceral fat in women.	2.899e-05	0.8182	0.002399	0.02597	8	193	CLSTN2,KCND3,DCLK2,ADAMTS2,ADAM12,OPCML,HAPLN1,TLE1
Pubmed	19734545	A genome-wide study of common SNPs and CNVs in cognitive performance in the CANTAB.	2.999e-05	0.8466	0.002399	0.02597	5	58	UCHL1,CPVL,TSHZ3,FLT1,LMO2
Pubmed	15857508	Proliferative activity of extracellular HIV-1 Tat protein in human epithelial cells: expression profile of pathogenetically relevant genes.	3.399e-05	0.9593	0.002399	0.02597	4	30	BMP2,CXCR4,CXCL12,VEGFC
Pubmed	19054571	Polymorphisms in genes involved in neurodevelopment may be associated with altered brain morphology in schizophrenia: preliminary evidence.	3.399e-05	0.9593	0.002399	0.02597	4	30	NRG1,MAP1B,FLNB,SEMA3D
Pubmed	19730683	The variant rs1867277 in FOXE1 gene confers thyroid cancer susceptibility through the recruitment of USF1/USF2 transcription factors.	3.589e-05	1	0.002399	0.02597	6	99	MYC,TPO,CXCR4,PLAU,FN1,WT1
Pubmed	9872992	Endoglin is an accessory protein that interacts with the signaling receptor complex of multiple members of the transforming growth factor-beta superfamily.	3.672e-05	1	0.002399	0.02597	3	11	INHBA,BMP2,TGFB3
Pubmed	16284526	Risk for HIV-1 infection associated with a common CXCL12 (SDF1) polymorphism and CXCR4 variation in an African population.	3.798e-05	1	0.002399	0.02597	2	2	CXCR4,CXCL12
Pubmed	24810923	CXCL12-CXCR4 axis promotes the natural selection of breast cancer cell metastasis.	3.798e-05	1	0.002399	0.02597	2	2	CXCR4,CXCL12
Pubmed	8550562	Integrin-associated protein is a receptor for the C-terminal domain of thrombospondin.	3.798e-05	1	0.002399	0.02597	2	2	THBS1,CD47
Pubmed	17768666	The CXCR4-SDF1alpha axis is a critical mediator of rhabdomyosarcoma metastatic signaling induced by bone marrow stroma.	3.798e-05	1	0.002399	0.02597	2	2	CXCR4,CXCL12
Pubmed	22253872	CXCR4/CXCL12 participate in extravasation of metastasizing breast cancer cells within the liver in a rat model.	3.798e-05	1	0.002399	0.02597	2	2	CXCR4,CXCL12
Pubmed	23499448	Ubiquitin C-terminal hydrolase-L1 potentiates cancer chemosensitivity by stabilizing NOXA.	3.798e-05	1	0.002399	0.02597	2	2	UCHL1,PMAIP1
Pubmed	20646340	Decreased interstitial FOXP3(+) lymphocytes in usual interstitial pneumonia with discrepancy of CXCL12/CXCR4 axis.	3.798e-05	1	0.002399	0.02597	2	2	CXCR4,CXCL12
Pubmed	19774645	CXCL12 is a constitutive and inflammatory chemokine in the intestinal immune system.	3.798e-05	1	0.002399	0.02597	2	2	CXCR4,CXCL12
Pubmed	16948905	[The expression of SDF-1/CXCR4 in trophoblasts and their role in maternofetal immune tolerance].	3.798e-05	1	0.002399	0.02597	2	2	CXCR4,CXCL12
Pubmed	19199057	The CXCR4/CXCL12 axis in endometrial cancer.	3.798e-05	1	0.002399	0.02597	2	2	CXCR4,CXCL12
Pubmed	12834106	SDF-1alpha is expressed in astrocytes and neurons in the AIDS dementia complex: an in vivo and in vitro study.	3.798e-05	1	0.002399	0.02597	2	2	CXCR4,CXCL12
Pubmed	20945273	Cervical scrapes levels of insulin-like growth factor-II and insulin-like growth factor binding protein 3 in women with squamous intraepithelial lesions and cervical cancer.	3.798e-05	1	0.002399	0.02597	2	2	IGF2,IGFBP3
Pubmed	18287964	IGF-2 and FLT-1/VEGF-R1 mRNA levels reveal distinctions and similarities between congenital and common infantile hemangioma.	3.798e-05	1	0.002399	0.02597	2	2	FLT1,IGF2
Pubmed	24658853	The SDF-1/CXCR4 axis induces epithelial¿mesenchymal transition in hepatocellular carcinoma.	3.798e-05	1	0.002399	0.02597	2	2	CXCR4,CXCL12
Pubmed	21459858	New G-protein-coupled receptor structures provide insights into the recognition of CXCL12 and HIV-1 gp120 by CXCR4.	3.798e-05	1	0.002399	0.02597	2	2	CXCR4,CXCL12
Pubmed	24079738	Human skin melanocyte migration towards stromal cell-derived factor-1¿ demonstrated by optical real-time cell mobility assay: modulation of their chemotactic ability by ¿-melanocyte-stimulating hormone.	3.798e-05	1	0.002399	0.02597	2	2	CXCR4,CXCL12
Pubmed	15585097	Apoptotic and antiapoptotic effects of CXCR4: is it a matter of intrinsic efficacy? Implications for HIV neuropathogenesis.	3.798e-05	1	0.002399	0.02597	2	2	CXCR4,CXCL12
Pubmed	10760957	Differential regulation of cadherins by dexamethasone in human osteoblastic cells.	3.798e-05	1	0.002399	0.02597	2	2	CDH4,CDH11
Pubmed	15467730	CXCL12-CXCR4 interactions modulate prostate cancer cell migration, metalloproteinase expression and invasion.	3.798e-05	1	0.002399	0.02597	2	2	CXCR4,CXCL12
Pubmed	17641542	Association between expression of vascular endothelial growth factor C, chemokine receptor CXCR4 and lymph node metastasis in colorectal cancer.	3.798e-05	1	0.002399	0.02597	2	2	CXCR4,VEGFC
Pubmed	21084396	Leiomyoma simultaneously impair endometrial BMP-2-mediated decidualization and anticoagulant expression through secretion of TGF-ß3.	3.798e-05	1	0.002399	0.02597	2	2	BMP2,TGFB3
Pubmed	20725905	The oncogenic effect of sulfatase 2 in human hepatocellular carcinoma is mediated in part by glypican 3-dependent Wnt activation.	3.798e-05	1	0.002399	0.02597	2	2	SULF2,GPC3
Pubmed	21948620	Limbal epithelial stem/progenitor cells attract stromal niche cells by SDF-1/CXCR4 signaling to prevent differentiation.	3.798e-05	1	0.002399	0.02597	2	2	CXCR4,CXCL12
Pubmed	10849447	ADAM 12, a disintegrin metalloprotease, interacts with insulin-like growth factor-binding protein-3.	3.798e-05	1	0.002399	0.02597	2	2	ADAM12,IGFBP3
Pubmed	25001859	Elevated postinjury thrombospondin 1-CD47 triggering aids differentiation of patients' defective inflammatory CD1a+dendritic cells.	3.798e-05	1	0.002399	0.02597	2	2	THBS1,CD47
Pubmed	12761880	Expression of CXCR4 and CXCL12 (SDF-1) in human prostate cancers (PCa) in vivo.	3.798e-05	1	0.002399	0.02597	2	2	CXCR4,CXCL12
Pubmed	22779681	Critical role in CXCR4 signaling and internalization of the polypeptide main chain in the amino terminus of SDF-1¿ probed by novel N-methylated synthetically and modularly modified chemokine analogues.	3.798e-05	1	0.002399	0.02597	2	2	CXCR4,CXCL12
Pubmed	19438749	Increased expression of SDF-1/CXCR4 is associated with lymph node metastasis of invasive micropapillary carcinoma of the breast.	3.798e-05	1	0.002399	0.02597	2	2	CXCR4,CXCL12
Pubmed	26044561	Application of chemokine receptor antagonist with stents reduces local inflammation and suppresses cancer growth.	3.798e-05	1	0.002399	0.02597	2	2	CXCR4,CXCL12
Pubmed	11867624	Leukocyte elastase negatively regulates Stromal cell-derived factor-1 (SDF-1)/CXCR4 binding and functions by amino-terminal processing of SDF-1 and CXCR4.	3.798e-05	1	0.002399	0.02597	2	2	CXCR4,CXCL12
Pubmed	25421497	A possible contribution of endothelial CCN1 downregulation due to Fli1 deficiency to the development of digital ulcers in systemic sclerosis.	3.798e-05	1	0.002399	0.02597	2	2	FLI1,CYR61
Pubmed	24516346	Stromal cell-derived factor-1 and its receptor CXCR4 are upregulated expression in degenerated intervertebral discs.	3.798e-05	1	0.002399	0.02597	2	2	CXCR4,CXCL12
Pubmed	25504108	Downregulation of CXCR4 by SDF-KDEL in SBC-5 cells inhibits their migration in vitro and organ metastasis in vivo.	3.798e-05	1	0.002399	0.02597	2	2	CXCR4,CXCL12
Pubmed	25976655		3.798e-05	1	0.002399	0.02597	2	2	CXCR4,CXCL12
Pubmed	25471741	Blockade of CXCL12/CXCR4 signaling inhibits intrahepatic cholangiocarcinoma progression and metastasis via inactivation of canonical Wnt pathway.	3.798e-05	1	0.002399	0.02597	2	2	CXCR4,CXCL12
Pubmed	25041836	Expression patterns of SDF1/CXCR4 in human invasive breast carcinoma and adjacent normal stroma: correlation with tumor clinicopathological parameters and patient survival.	3.798e-05	1	0.002399	0.02597	2	2	CXCR4,CXCL12
Pubmed	15024053	Protein kinase Cdelta selectively regulates protein kinase D-dependent activation of NF-kappaB in oxidative stress signaling.	3.798e-05	1	0.002399	0.02597	2	2	PRKCD,PRKD1
Pubmed	21128211	Lack of effect of bone morphogenetic protein 2 and 4 gene polymorphisms on bone density in postmenopausal Turkish women.	3.798e-05	1	0.002399	0.02597	2	2	BMP2,BMP4
Pubmed	19765831	Regulation of CXCL12 and CXCR4 expression by human brain endothelial cells and their role in CD4+ and CD8+ T cell adhesion and transendothelial migration.	3.798e-05	1	0.002399	0.02597	2	2	CXCR4,CXCL12
Pubmed	25726761	Expression and regulatory effects on cancer cell behavior of NELL1 and NELL2 in human renal cell carcinoma.	3.798e-05	1	0.002399	0.02597	2	2	NELL1,NELL2
Pubmed	14644829	Urokinase-type plasminogen activator and insulin-like growth factor-binding protein 3 mRNA expression in endometriotic lesions and eutopic endometrium: implications for the pathophysiology of endometriosis.	3.798e-05	1	0.002399	0.02597	2	2	PLAU,IGFBP3
Pubmed	17056474	IGFBP-3 and IGFBP-10 (CYR61) up-regulation during the development of Barrett's oesophagus and associated oesophageal adenocarcinoma: potential biomarkers of disease risk.	3.798e-05	1	0.002399	0.02597	2	2	IGFBP3,CYR61
Pubmed	24616287	Gene-targeted deletion of OPCML and Neurotrimin in mice does not yield congenital heart defects.	3.798e-05	1	0.002399	0.02597	2	2	NTM,OPCML
Pubmed	18321763	Thrombospondin-1 enhances human thyroid carcinoma cell invasion through urokinase activity.	3.798e-05	1	0.002399	0.02597	2	2	PLAU,THBS1
Pubmed	17877160	[Regulation of c-myc expression by Blimp-1 during the differentiation of myeloma cells].	3.798e-05	1	0.002399	0.02597	2	2	MYC,PRDM1
Pubmed	21818756	B lymphocytes that migrate to tuberculous pleural fluid via the SDF-1/CXCR4 axis actively respond to antigens specific for Mycobacterium tuberculosis.	3.798e-05	1	0.002399	0.02597	2	2	CXCR4,CXCL12
Pubmed	11912162	Use of the stromal cell-derived factor-1/CXCR4 pathway in prostate cancer metastasis to bone.	3.798e-05	1	0.002399	0.02597	2	2	CXCR4,CXCL12
Pubmed	24934367	High expression levels of CXCL12 and CXCR4 predict recurrence of adamanti-nomatous craniopharyngiomas in children.	3.798e-05	1	0.002399	0.02597	2	2	CXCR4,CXCL12
Pubmed	22496601	Expressions of CXCL12/CXCR4 in oral premalignant and malignant lesions.	3.798e-05	1	0.002399	0.02597	2	2	CXCR4,CXCL12
Pubmed	23895705	Study on the expression levels of CXCR4, CXCL12, CD44, and CD147 and their potential correlation with invasive behaviors of pituitary adenomas.	3.798e-05	1	0.002399	0.02597	2	2	CXCR4,CXCL12
Pubmed	24238971	CXC receptor 4 and stromal cell-derived factor 1 in primary tumors and liver metastases of colorectal cancer.	3.798e-05	1	0.002399	0.02597	2	2	CXCR4,CXCL12
Pubmed	25526031	Multiple myeloma cells recruit tumor-supportive macrophages through the CXCR4/CXCL12 axis and promote their polarization toward the M2 phenotype.	3.798e-05	1	0.002399	0.02597	2	2	CXCR4,CXCL12
Pubmed	22539964	Ets-1 is essential for connective tissue growth factor (CTGF/CCN2) induction by TGF-ß1 in osteoblasts.	3.798e-05	1	0.002399	0.02597	2	2	ETS1,CTGF
Pubmed	21269271	WT1 and its transcriptional cofactor BASP1 redirect the differentiation pathway of an established blood cell line.	3.798e-05	1	0.002399	0.02597	2	2	BASP1,WT1
Pubmed	23053994	Association between SDF1-3'A or CXCR4 gene polymorphisms with predisposition to and clinicopathological characteristics of prostate cancer with or without metastases.	3.798e-05	1	0.002399	0.02597	2	2	CXCR4,CXCL12
Pubmed	17698969	Interactions between MYC and transforming growth factor alpha alter the growth and tumorigenicity of liver progenitor cells.	3.798e-05	1	0.002399	0.02597	2	2	MYC,TGFA
Pubmed	19335218	Targeted disruption of the CXCL12/CXCR4 axis inhibits osteolysis in a murine model of myeloma-associated bone loss.	3.798e-05	1	0.002399	0.02597	2	2	CXCR4,CXCL12
Pubmed	25681461	Moderate alterations of the cytoskeleton in human chondrocytes after short-term microgravity produced by parabolic flight maneuvers could be prevented by up-regulation of BMP-2 and SOX-9.	3.798e-05	1	0.002399	0.02597	2	2	SOX9,BMP2
Pubmed	17634424	Involvement of an autocrine stromal cell derived factor-1/CXCR4 system on the distant metastasis of human oral squamous cell carcinoma.	3.798e-05	1	0.002399	0.02597	2	2	CXCR4,CXCL12
Pubmed	24175834	CXCL12-CXCR4 promotes proliferation and invasion of pancreatic cancer cells.	3.798e-05	1	0.002399	0.02597	2	2	CXCR4,CXCL12
Pubmed	16990599	Human T-cell leukemia virus type-1 Tax oncoprotein regulates G-protein signaling.	3.798e-05	1	0.002399	0.02597	2	2	CXCR4,CXCL12
Pubmed	17510563	Clinical importance and therapeutic implications of the pivotal CXCL12-CXCR4 (chemokine ligand-receptor) interaction in cancer cell migration.	3.798e-05	1	0.002399	0.02597	2	2	CXCR4,CXCL12
Pubmed	25344664	Recruitment of skeletal muscle progenitors to secondary sites: a role for CXCR4/SDF-1 signalling in skeletal muscle development.	3.798e-05	1	0.002399	0.02597	2	2	CXCR4,CXCL12
Pubmed	18357387	Up-regulation of stromal cell-derived factor-1alpha and its receptor CXCR4 expression accompanied with epithelial-mesenchymal transition in human oral squamous cell carcinoma.	3.798e-05	1	0.002399	0.02597	2	2	CXCR4,CXCL12
Pubmed	22568557	Altered regulation of CXCR4 expression during aging contributes to increased CXCL12-dependent chemotactic migration of CD4(+) T cells.	3.798e-05	1	0.002399	0.02597	2	2	CXCR4,CXCL12
Pubmed	15710459	The HIV-1 coat protein gp120 regulates CXCR4-mediated signaling in neural progenitor cells.	3.798e-05	1	0.002399	0.02597	2	2	CXCR4,CXCL12
Pubmed	12239174	CXCR4-SDF-1 signaling is active in rhabdomyosarcoma cells and regulates locomotion, chemotaxis, and adhesion.	3.798e-05	1	0.002399	0.02597	2	2	CXCR4,CXCL12
Pubmed	19473100	Bone morphogenetic protein signaling is involved in human mesenchymal stem cell survival in serum-free medium.	3.798e-05	1	0.002399	0.02597	2	2	BMP2,BMP4
Pubmed	12603841	Characterization of the functional role of the N-glycans in the AMPA receptor ligand-binding domain.	3.798e-05	1	0.002399	0.02597	2	2	GRIA1,GRIA4
Pubmed	18799424	Structural basis of CXCR4 sulfotyrosine recognition by the chemokine SDF-1/CXCL12.	3.798e-05	1	0.002399	0.02597	2	2	CXCR4,CXCL12
Pubmed	23802178	Sulfopeptide probes of the CXCR4/CXCL12 interface reveal oligomer-specific contacts and chemokine allostery.	3.798e-05	1	0.002399	0.02597	2	2	CXCR4,CXCL12
Pubmed	20097731	Dual specificity phosphatase 6 (DUSP6) is an ETS-regulated negative feedback mediator of oncogenic ERK signaling in lung cancer cells.	3.798e-05	1	0.002399	0.02597	2	2	ETS1,DUSP6
Pubmed	16677310	Mycobacterium tuberculosis malate synthase is a laminin-binding adhesin.	3.798e-05	1	0.002399	0.02597	2	2	LAMA1,FN1
Pubmed	21186999	Stromal-derived factor-1/CXCR4 signaling: indispensable role in homing and engraftment of hematopoietic stem cells in bone marrow.	3.798e-05	1	0.002399	0.02597	2	2	CXCR4,CXCL12
Pubmed	20661426	Elucidating the CXCL12/CXCR4 signaling network in chronic lymphocytic leukemia through phosphoproteomics analysis.	3.798e-05	1	0.002399	0.02597	2	2	CXCR4,CXCL12
Pubmed	22427929	CXCL12 mediates trophic interactions between endothelial and tumor cells in glioblastoma.	3.798e-05	1	0.002399	0.02597	2	2	CXCR4,CXCL12
Pubmed	12004084	Immature leukemic CD34+CXCR4+ cells from CML patients have lower integrin-dependent migration and adhesion in response to the chemokine SDF-1.	3.798e-05	1	0.002399	0.02597	2	2	CXCR4,CXCL12
Pubmed	25150783	SDF-1/CXCR4 promotes epithelial-mesenchymal transition and progression of colorectal cancer by activation of the Wnt/ß-catenin signaling pathway.	3.798e-05	1	0.002399	0.02597	2	2	CXCR4,CXCL12
Pubmed	22784557	Chemokine CXCL12 in neurodegenerative diseases: an SOS signal for stem cell-based repair.	3.798e-05	1	0.002399	0.02597	2	2	CXCR4,CXCL12
Pubmed	20814177	Connective tissue growth factor cooperates with fibronectin in enhancing attachment and migration of corneal epithelial cells.	3.798e-05	1	0.002399	0.02597	2	2	FN1,CTGF
Pubmed	24913264	CXCR4/CXCR7 molecular involvement in neuronal and neural progenitor migration: focus in CNS repair.	3.798e-05	1	0.002399	0.02597	2	2	CXCR4,CXCL12
Pubmed	22220212	Epigenetic changes of CXCR4 and its ligand CXCL12 as prognostic factors for sporadic breast cancer.	3.798e-05	1	0.002399	0.02597	2	2	CXCR4,CXCL12
Pubmed	18400943	Cross-talk between fibroblast growth factor and bone morphogenetic proteins regulates gap junction-mediated intercellular communication in lens cells.	3.798e-05	1	0.002399	0.02597	2	2	BMP2,BMP4
Pubmed	12819783	OPCML at 11q25 is epigenetically inactivated and has tumor-suppressor function in epithelial ovarian cancer.	3.798e-05	1	0.002399	0.02597	2	2	NTM,OPCML
Pubmed	14764445	Mucosal angiogenesis regulation by CXCR4 and its ligand CXCL12 expressed by human intestinal microvascular endothelial cells.	3.798e-05	1	0.002399	0.02597	2	2	CXCR4,CXCL12
Pubmed	26439684	HIF2¿ is involved in the expansion of CXCR4-positive cancer stem-like cells in renal cell carcinoma.	3.798e-05	1	0.002399	0.02597	2	2	CXCR4,EPAS1
Pubmed	21357602	Expression of CXCL12 and CXCR4 in human endometrium; effects of CXCL12 on MMP production by human endometrial cells.	3.798e-05	1	0.002399	0.02597	2	2	CXCR4,CXCL12
Pubmed	21080209	Modulating the interaction of CXCR4 and CXCL12 by low-molecular-weight heparin inhibits hepatic metastasis of colon cancer.	3.798e-05	1	0.002399	0.02597	2	2	CXCR4,CXCL12
Pubmed	19452502	Gadd45a stress signaling regulates sFlt-1 expression in preeclampsia.	3.798e-05	1	0.002399	0.02597	2	2	GADD45A,FLT1
Pubmed	15690149	Fibroblast growth factors 7 and 10 are expressed in the human embryonic pancreatic mesenchyme and promote the proliferation of embryonic pancreatic epithelial cells.	3.798e-05	1	0.002399	0.02597	2	2	FGF7,FGF10
Pubmed	11929756	Regulation of endothelial cell branching morphogenesis by endogenous chemokine stromal-derived factor-1.	3.798e-05	1	0.002399	0.02597	2	2	CXCR4,CXCL12
Pubmed	21906588	Effects of SDF-1-CXCR4 signaling on microRNA expression and tumorigenesis in estrogen receptor-alpha (ER-¿)-positive breast cancer cells.	3.798e-05	1	0.002399	0.02597	2	2	CXCR4,CXCL12
Pubmed	20084476	Interaction of SDF-1alpha and CXCR4 plays an important role in pulmonary cellular infiltration in differentiation syndrome.	3.798e-05	1	0.002399	0.02597	2	2	CXCR4,CXCL12
Pubmed	19857615	Osteo-transcriptomics of human mesenchymal stem cells: accelerated gene expression and osteoblast differentiation induced by vitamin D reveals c-MYC as an enhancer of BMP2-induced osteogenesis.	3.798e-05	1	0.002399	0.02597	2	2	MYC,BMP2
Pubmed	19563077	[Effect of stromal cell-derived factor-1 and its receptor CXCR4 on liver metastasis of human colon cancer].	3.798e-05	1	0.002399	0.02597	2	2	CXCR4,CXCL12
Pubmed	20846339	Morphology, molecular phenotypes and distribution of neurons in developing human corpus callosum.	3.798e-05	1	0.002399	0.02597	2	2	MAP2,NPY
Pubmed	17038674	Stromal cell-derived factor-1/CXCR4 signaling modifies the capillary-like organization of human embryonic stem cell-derived endothelium in vitro.	3.798e-05	1	0.002399	0.02597	2	2	CXCR4,CXCL12
Pubmed	18707241	The proline-rich region of HIV-1 Nef affects CXCR4-mediated chemotaxis in Jurkat T cells.	3.798e-05	1	0.002399	0.02597	2	2	CXCR4,CXCL12
Pubmed	24726914	SULF1/SULF2 splice variants differentially regulate pancreatic tumour growth progression.	3.798e-05	1	0.002399	0.02597	2	2	SULF2,SULF1
Pubmed	25312253	A designed peptide targeting CXCR4 displays anti-acute myelocytic leukemia activity in vitro and in vivo.	3.798e-05	1	0.002399	0.02597	2	2	CXCR4,CXCL12
Pubmed	18097955	Aminopeptidase N (APN)/CD13-dependent CXCR4 downregulation is associated with diminished cell migration, proliferation and invasion.	3.798e-05	1	0.002399	0.02597	2	2	CXCR4,CXCL12
Pubmed	19523923	Cyclic stretch upregulates SDF-1alpha/CXCR4 axis in human saphenous vein smooth muscle cells.	3.798e-05	1	0.002399	0.02597	2	2	CXCR4,CXCL12
Pubmed	19923906	CXCL12/CXCR4 promotes motility and proliferation of glioma cells.	3.798e-05	1	0.002399	0.02597	2	2	CXCR4,CXCL12
Pubmed	21599997	SULFs in human neoplasia: implication as progression and prognosis factors.	3.798e-05	1	0.002399	0.02597	2	2	SULF2,SULF1
Pubmed	16929176	Preferential involvement of CX chemokine receptor 4 and CX chemokine ligand 12 in T-cell migration toward melanoma cells.	3.798e-05	1	0.002399	0.02597	2	2	CXCR4,CXCL12
Pubmed	24381939	Enhancing the migration ability of mesenchymal stromal cells by targeting the SDF-1/CXCR4 axis.	3.798e-05	1	0.002399	0.02597	2	2	CXCR4,CXCL12
Pubmed	21607655	Stromal-derived factor-1 deficiency in the bone marrow of acute myeloid leukemia.	3.798e-05	1	0.002399	0.02597	2	2	CXCR4,CXCL12
Pubmed	12766157	Leukocyte-endothelium interaction promotes SDF-1-dependent polarization of CXCR4.	3.798e-05	1	0.002399	0.02597	2	2	CXCR4,CXCL12
Pubmed	22495096	Cyclosporin A promotes crosstalk between human cytotrophoblast and decidual stromal cell through up-regulating CXCL12/CXCR4 interaction.	3.798e-05	1	0.002399	0.02597	2	2	CXCR4,CXCL12
Pubmed	15843590	CXC chemokine ligand 12 (stromal cell-derived factor 1 alpha) and CXCR4-dependent migration of CTLs toward melanoma cells in organotypic culture.	3.798e-05	1	0.002399	0.02597	2	2	CXCR4,CXCL12
Pubmed	21521526	Recruitment of regulatory T cells is correlated with hypoxia-induced CXCR4 expression, and is associated with poor prognosis in basal-like breast cancers.	3.798e-05	1	0.002399	0.02597	2	2	CXCR4,CXCL12
Pubmed	19373784	Contribution of genetic polymorphisms of stromal cell-derived factor-1 and its receptor, CXCR4, to the susceptibility and clinicopathologic development of oral cancer.	3.798e-05	1	0.002399	0.02597	2	2	CXCR4,CXCL12
Pubmed	23623275	CXCR4 transfection of cord blood mesenchymal stromal cells with the use of cationic liposome enhances their migration toward stromal cell-derived factor-1.	3.798e-05	1	0.002399	0.02597	2	2	CXCR4,CXCL12
Pubmed	22965740	Evaluation of genes involved in limb development, angiogenesis, and coagulation as risk factors for congenital limb deficiencies.	3.798e-05	1	0.002399	0.02597	2	2	FGF10,CYP26B1
Pubmed	21081514	Expression of CTGF and Cyr61 in colorectal cancer.	3.798e-05	1	0.002399	0.02597	2	2	CYR61,CTGF
Pubmed	23148226	Heparin oligosaccharides inhibit chemokine (CXC motif) ligand 12 (CXCL12) cardioprotection by binding orthogonal to the dimerization interface, promoting oligomerization, and competing with the chemokine (CXC motif) receptor 4 (CXCR4) N terminus.	3.798e-05	1	0.002399	0.02597	2	2	CXCR4,CXCL12
Pubmed	11953881	CXCR4/CXCL12 expression and signalling in kidney cancer.	3.798e-05	1	0.002399	0.02597	2	2	CXCR4,CXCL12
Pubmed	8589713	Mutations in GPC3, a glypican gene, cause the Simpson-Golabi-Behmel overgrowth syndrome.	3.798e-05	1	0.002399	0.02597	2	2	GPC3,IGF2
Pubmed	24312338	RhoE promotes metastasis in gastric cancer through a mechanism dependent on enhanced expression of CXCR4.	3.798e-05	1	0.002399	0.02597	2	2	CXCR4,RND3
Pubmed	24002438	Fibroblast growth factors 7 and 10 are involved in ameloblastoma proliferation via the mitogen-activated protein kinase pathway.	3.798e-05	1	0.002399	0.02597	2	2	FGF7,FGF10
Pubmed	23495012	The chemokine CXCL12 and its receptor CXCR4 are implicated in human seminoma metastasis.	3.798e-05	1	0.002399	0.02597	2	2	CXCR4,CXCL12
Pubmed	9139733	Regulated binding of the protein kinase C substrate GAP-43 to the V0/C2 region of protein kinase C-delta.	3.798e-05	1	0.002399	0.02597	2	2	GAP43,PRKCD
Pubmed	25557636	CXCR4 and CXCL12 Expression in Rectal Tumors of Stage IV Patients Before and After Local Radiotherapy and Systemic Neoadjuvant Treatment.	3.798e-05	1	0.002399	0.02597	2	2	CXCR4,CXCL12
Pubmed	24451943	Role of polymorphisms of the IGF2 and IGFBP3 genes and risk of gastric carcinoma in China.	3.798e-05	1	0.002399	0.02597	2	2	IGF2,IGFBP3
Pubmed	19476565	A case of WHIM syndrome associated with diabetes and hypothyroidism.	3.798e-05	1	0.002399	0.02597	2	2	CXCR4,CXCL12
Pubmed	16669348	Collaborative effect of SERCA and PMCA in cytosolic calcium homeostasis in human platelets.	3.798e-05	1	0.002399	0.02597	2	2	ATP2A2,ATP2B1
Pubmed	22023263	CYR61 modulates the vascular endothelial growth factor C expression of decidual NK cells via PI3K/AKT pathway.	3.798e-05	1	0.002399	0.02597	2	2	VEGFC,CYR61
Pubmed	26277915	CXCL12 and CXCR4 as predictive biomarkers of glioma recurrence pattern after total resection.	3.798e-05	1	0.002399	0.02597	2	2	CXCR4,CXCL12
Pubmed	19520866	Functional consequences of the subdomain organization of the sulfs.	3.798e-05	1	0.002399	0.02597	2	2	SULF2,SULF1
Pubmed	16948134	Differential expression of stromal cell-derived factor 1 and its receptor CXCR4 in the skin and endothelial cells of systemic sclerosis patients: Pathogenetic implications.	3.798e-05	1	0.002399	0.02597	2	2	CXCR4,CXCL12
Pubmed	19121847	Diagnostic and prognostic role of the insulin growth factor pathway members insulin-like growth factor-II and insulin-like growth factor binding protein-3 in serous effusions.	3.798e-05	1	0.002399	0.02597	2	2	IGF2,IGFBP3
Pubmed	22699679	Genistein attenuates advanced glycation end product-induced expression of fibronectin and connective tissue growth factor.	3.798e-05	1	0.002399	0.02597	2	2	FN1,CTGF
Pubmed	18954561	Roles of chemokine receptor 4 (CXCR4) and chemokine ligand 12 (CXCL12) in metastasis of hepatocellular carcinoma cells.	3.798e-05	1	0.002399	0.02597	2	2	CXCR4,CXCL12
Pubmed	15526358	Expressions of cysteine-rich61, connective tissue growth factor and Nov genes in hepatocellular carcinoma and their clinical significance.	3.798e-05	1	0.002399	0.02597	2	2	CYR61,CTGF
Pubmed	24704828	c-Myc-mediated repression of miR-15-16 in hypoxia is induced by increased HIF-2¿ and promotes tumor angiogenesis and metastasis by upregulating FGF2.	3.798e-05	1	0.002399	0.02597	2	2	MYC,EPAS1
Pubmed	20134207	The CXCL12/CXCR4 pair in aged human thymus.	3.798e-05	1	0.002399	0.02597	2	2	CXCR4,CXCL12
Pubmed	19379578	[Contribution of SDF-1/CXCR4 axis on proliferation of megakaryocyte co-cultured with human umbilical cord blood-derived stromal cells].	3.798e-05	1	0.002399	0.02597	2	2	CXCR4,CXCL12
Pubmed	16943240	Stroma-derived factor (SDF-1/CXCL12) and human tumor pathogenesis.	3.798e-05	1	0.002399	0.02597	2	2	CXCR4,CXCL12
Pubmed	20563655	Expression of stromal derived factor-1 (SDF-1) and chemokine receptor (CXCR4) in bone metastasis of renal carcinoma.	3.798e-05	1	0.002399	0.02597	2	2	CXCR4,CXCL12
Pubmed	25181625	Overexpression of myosin is associated with the development of uterine myoma.	3.798e-05	1	0.002399	0.02597	2	2	MYH11,MYLK
Pubmed	11027346	Selective CXCR4 antagonism by Tat: implications for in vivo expansion of coreceptor use by HIV-1.	3.798e-05	1	0.002399	0.02597	2	2	CXCR4,CXCL12
Pubmed	19252530	The CXCL12-3'A allele is associated with a higher mobilization yield of CD34 progenitors to the peripheral blood of healthy donors for allogeneic transplantation.	3.798e-05	1	0.002399	0.02597	2	2	CXCR4,CXCL12
Pubmed	3997886	Incorporation of thrombospondin into fibrin clots.	3.798e-05	1	0.002399	0.02597	2	2	FN1,THBS1
Pubmed	19483682	Common variation in KITLG and at 5q31.3 predisposes to testicular germ cell cancer.	3.798e-05	1	0.002399	0.02597	2	2	KITLG,SPRY4
Pubmed	20484957	Pancreatic stellate cells increase the invasion of human pancreatic cancer cells through the stromal cell-derived factor-1/CXCR4 axis.	3.798e-05	1	0.002399	0.02597	2	2	CXCR4,CXCL12
Pubmed	11162626	HIV-1 envelope is a neutral antagonist to CXCR4 in T-cells.	3.798e-05	1	0.002399	0.02597	2	2	CXCR4,CXCL12
Pubmed	15235108	Involvement of the chemokine receptor CXCR4 and its ligand stromal cell-derived factor 1alpha in breast cancer cell migration through human brain microvascular endothelial cells.	3.798e-05	1	0.002399	0.02597	2	2	CXCR4,CXCL12
Pubmed	22362916	Stromal cell-derived factor-1 overexpression induces gastric dysplasia through expansion of stromal myofibroblasts and epithelial progenitors.	3.798e-05	1	0.002399	0.02597	2	2	CXCR4,CXCL12
Pubmed	21518481	[Level of SDF-1/CXCR4 in children with acute leukemia and its significance].	3.798e-05	1	0.002399	0.02597	2	2	CXCR4,CXCL12
Pubmed	17379424	Beta-catenin is a promising key factor in the SDF-1/CXCR4 axis on metastasis of pancreatic cancer.	3.798e-05	1	0.002399	0.02597	2	2	CXCR4,CXCL12
Pubmed	10231576	The neuronal EGF-related genes NELL1 and NELL2 are expressed in hemopoietic cells and developmentally regulated in the B lineage.	3.798e-05	1	0.002399	0.02597	2	2	NELL1,NELL2
Pubmed	22706665	Oncogenic activation of glypican-3 by c-Myc in human hepatocellular carcinoma.	3.798e-05	1	0.002399	0.02597	2	2	MYC,GPC3
Pubmed	12831056	Regulation of angiogenesis and endothelial cell function by connective tissue growth factor (CTGF) and cysteine-rich 61 (CYR61).	3.798e-05	1	0.002399	0.02597	2	2	CYR61,CTGF
Pubmed	19885584	CXCR4 nuclear localization follows binding of its ligand SDF-1 and occurs in metastatic but not primary renal cell carcinoma.	3.798e-05	1	0.002399	0.02597	2	2	CXCR4,CXCL12
Pubmed	19472013	SDF-1alpha G801A polymorphism predicts lymph node metastasis in stage T3 colorectal cancer.	3.798e-05	1	0.002399	0.02597	2	2	CXCR4,CXCL12
Pubmed	26374452	Prognostic value of CXCL12 and CXCR4 in inoperable head and neck squamous cell carcinoma.	3.798e-05	1	0.002399	0.02597	2	2	CXCR4,CXCL12
Pubmed	16829517	Fli1 and Ets1 have distinct roles in connective tissue growth factor/CCN2 gene regulation and induction of the profibrotic gene program.	3.798e-05	1	0.002399	0.02597	2	2	ETS1,FLI1
Pubmed	19342032	FSH receptor, KL1/2, P450, and PAPP genes in granulosa-lutein cells from in vitro fertilization patients show a different expression pattern depending on the infertility diagnosis.	3.798e-05	1	0.002399	0.02597	2	2	KITLG,FSHR
Pubmed	18281050	Chemokine receptor expression on infiltrating lymphocytes from abdominal aortic aneurysms: role of CXCR4-CXCL12 in lymphoid recruitment.	3.798e-05	1	0.002399	0.02597	2	2	CXCR4,CXCL12
Pubmed	19082444	Expression of CXCL12 and its receptor CXCR4 in esophageal squamous cell carcinoma.	3.798e-05	1	0.002399	0.02597	2	2	CXCR4,CXCL12
Pubmed	26560447	Interstitial Fluid Flow Increases Hepatocellular Carcinoma Cell Invasion through CXCR4/CXCL12 and MEK/ERK Signaling.	3.798e-05	1	0.002399	0.02597	2	2	CXCR4,CXCL12
Pubmed	22169298	[Biological behavior of SDF-1/CXCR4 in patients with myelodysplastic syndrome].	3.798e-05	1	0.002399	0.02597	2	2	CXCR4,CXCL12
Pubmed	21607621	Genetic variants of SDF-1 and CXCR4 genes in endometrial carcinoma.	3.798e-05	1	0.002399	0.02597	2	2	CXCR4,CXCL12
Pubmed	19302975	CXCR4/SDF-1 pathway is crucial for TLR9 agonist enhanced metastasis of human lung cancer cell.	3.798e-05	1	0.002399	0.02597	2	2	CXCR4,CXCL12
Pubmed	17650669	[The role of stromal cell-derived factor and its receptor-CXCR4 in G-CSF-induced hematopoietic stem cell mobilization].	3.798e-05	1	0.002399	0.02597	2	2	CXCR4,CXCL12
Pubmed	18781098	Involvement of CXCL12 and CXCR4 in lymph node metastases and development of oral squamous cell carcinomas.	3.798e-05	1	0.002399	0.02597	2	2	CXCR4,CXCL12
Pubmed	21624427	In and out of the niche: perspectives in mobilization of hematopoietic stem cells.	3.798e-05	1	0.002399	0.02597	2	2	CXCR4,CXCL12
Pubmed	21304904	Genetic predisposition of donors affects the allograft outcome in kidney transplantation; polymorphisms of stromal-derived factor-1 and CXC receptor 4.	3.798e-05	1	0.002399	0.02597	2	2	CXCR4,CXCL12
Pubmed	19513623	The role of SDF-1/CXCR4 axis in ovarian cancer metastasis.	3.798e-05	1	0.002399	0.02597	2	2	CXCR4,CXCL12
Pubmed	10548494	Biochemical characterization and expression analysis of neural thrombospondin-1-like proteins NELL1 and NELL2.	3.798e-05	1	0.002399	0.02597	2	2	NELL1,NELL2
Pubmed	18634924	The expression and role of stromal cell-derived factor-1alpha-CXCR4 axis in human dental pulp.	3.798e-05	1	0.002399	0.02597	2	2	CXCR4,CXCL12
Pubmed	7891157	Cloning of neurotrimin defines a new subfamily of differentially expressed neural cell adhesion molecules.	3.798e-05	1	0.002399	0.02597	2	2	NTM,OPCML
Pubmed	24013228	BMP4/Thrombospondin-1 loop paracrinically inhibits tumor angiogenesis and suppresses the growth of solid tumors.	3.798e-05	1	0.002399	0.02597	2	2	BMP4,THBS1
Pubmed	12393663	Role of the intracellular domains of CXCR4 in SDF-1-mediated signaling.	3.798e-05	1	0.002399	0.02597	2	2	CXCR4,CXCL12
Pubmed	20015878	Hypoxia-inducible factor-2 is a novel regulator of aberrant CXCL12 expression in multiple myeloma plasma cells.	3.798e-05	1	0.002399	0.02597	2	2	CXCL12,EPAS1
Pubmed	14555820	Production of stromal cell-derived factor-1 (SDF-1)and expression of CXCR4 in human bone marrow endothelial cells.	3.798e-05	1	0.002399	0.02597	2	2	CXCR4,CXCL12
Pubmed	23710557	Expression of SDF-1/CXCR4 axis in bone marrow mesenchymal stem cells derived from rheumatoid arthritis-usual interstitial pneumonia.	3.798e-05	1	0.002399	0.02597	2	2	CXCR4,CXCL12
Pubmed	14688392	Mobilization of myeloma cells involves SDF-1/CXCR4 signaling and downregulation of VLA-4.	3.798e-05	1	0.002399	0.02597	2	2	CXCR4,CXCL12
Pubmed	21831961	PEA3 activates CXCR4 transcription in MDA-MB-231 and MCF7 breast cancer cells.	3.798e-05	1	0.002399	0.02597	2	2	ETV4,CXCR4
Pubmed	24637920	SDF-1/CXCR4 signaling preserves microvascular integrity and renal function in chronic kidney disease.	3.798e-05	1	0.002399	0.02597	2	2	CXCR4,CXCL12
Pubmed	18443596	Expression of SDF-1 alpha and nuclear CXCR4 predicts lymph node metastasis in colorectal cancer.	3.798e-05	1	0.002399	0.02597	2	2	CXCR4,CXCL12
Pubmed	19333718	Connective tissue growth factor is a downstream mediator for preptin-induced proliferation and differentiation in human osteoblasts.	3.798e-05	1	0.002399	0.02597	2	2	IGF2,CTGF
Pubmed	18788547	[Expression and significance of stromal cell-derived factor-1alpha and its receptor CXCR4 in human dental pulp cells].	3.798e-05	1	0.002399	0.02597	2	2	CXCR4,CXCL12
Pubmed	17119115	Mechanisms of regulation of CXCR4/SDF-1 (CXCL12)-dependent migration and homing in multiple myeloma.	3.798e-05	1	0.002399	0.02597	2	2	CXCR4,CXCL12
Pubmed	25085362	Adult mouse subventricular zones stimulate glioblastoma stem cells specific invasion through CXCL12/CXCR4 signaling.	3.798e-05	1	0.002399	0.02597	2	2	CXCR4,CXCL12
Pubmed	18021008	Association of bone morphogenetic proteins with otosclerosis.	3.798e-05	1	0.002399	0.02597	2	2	BMP2,BMP4
Pubmed	11023498	Presentation of chemokine SDF-1 alpha by fibronectin mediates directed migration of T cells.	3.798e-05	1	0.002399	0.02597	2	2	CXCL12,FN1
Pubmed	17459242	[Changes of type I collagen and fibronectin expressions on cultured human Tenon's capsule fibroblasts transfected with Smad 7 vector].	3.798e-05	1	0.002399	0.02597	2	2	COL1A2,FN1
Pubmed	23544621	Low-level shear stress induces human mesenchymal stem cell migration through the SDF-1/CXCR4 axis via MAPK signaling pathways.	3.798e-05	1	0.002399	0.02597	2	2	CXCR4,CXCL12
Pubmed	19825996	Phenotypic knockout of CXCR4 by a novel recombinant protein TAT/54R/KDEL inhibits tumors metastasis.	3.798e-05	1	0.002399	0.02597	2	2	CXCR4,CXCL12
Pubmed	15701832	Involvement of chemokine receptor 4/stromal cell-derived factor 1 system during osteosarcoma tumor progression.	3.798e-05	1	0.002399	0.02597	2	2	CXCR4,CXCL12
Pubmed	18292211	Carboxypeptidase M expressed by human bone marrow cells cleaves the C-terminal lysine of stromal cell-derived factor-1alpha: another player in hematopoietic stem/progenitor cell mobilization?	3.798e-05	1	0.002399	0.02597	2	2	CXCL12,CPM
Pubmed	25593322	Regulation of sarcoplasmic reticulum Ca2+ ATPase 2 (SERCA2) activity by phosphodiesterase 3A (PDE3A) in human myocardium: phosphorylation-dependent interaction of PDE3A1 with SERCA2.	3.798e-05	1	0.002399	0.02597	2	2	PDE3A,ATP2A2
Pubmed	22075627	CXCR4/CXCL12 expression profile is associated with tumor microenvironment and clinical outcome of liver metastases of colorectal cancer.	3.798e-05	1	0.002399	0.02597	2	2	CXCR4,CXCL12
Pubmed	16192265	HSulf-1 and HSulf-2 are potent inhibitors of myeloma tumor growth in vivo.	3.798e-05	1	0.002399	0.02597	2	2	SULF2,SULF1
Pubmed	16148025	Polymorphisms A387P in thrombospondin-4 and N700S in thrombospondin-1 perturb calcium binding sites.	3.798e-05	1	0.002399	0.02597	2	2	THBS1,THBS4
Pubmed	24722947	CXC chemokine ligand 12 (CXCL12) and its receptor CXCR4.	3.798e-05	1	0.002399	0.02597	2	2	CXCR4,CXCL12
Pubmed	25477293	Enhanced tumorigenic potential of colorectal cancer cells by extracellular sulfatases.	3.798e-05	1	0.002399	0.02597	2	2	SULF2,SULF1
Pubmed	22101518	Role of CXCR4 internalization in the anti-HIV activity of stromal cell-derived factor-1¿ probed by a novel synthetically and modularly modified-chemokine analog.	3.798e-05	1	0.002399	0.02597	2	2	CXCR4,CXCL12
Pubmed	19551455	CXCR4 and CXCL12 expression is increased in the nigro-striatal system of Parkinson's disease.	3.798e-05	1	0.002399	0.02597	2	2	CXCR4,CXCL12
Pubmed	23017834	Lentiviral-mediated gene transfer into human adipose-derived stem cells: role of NELL1 versus BMP2 in osteogenesis and adipogenesis in vitro.	3.798e-05	1	0.002399	0.02597	2	2	NELL1,BMP2
Pubmed	18365549	Immunohistochemical expression of stromal cell-derived factor-1 (SDF-1) and CXCR4 ligand receptor system in hepatocellular carcinoma.	3.798e-05	1	0.002399	0.02597	2	2	CXCR4,CXCL12
Pubmed	12783211	CXCR4 and SDF-1 expression in B-cell chronic lymphocytic leukemia and stage of the disease.	3.798e-05	1	0.002399	0.02597	2	2	CXCR4,CXCL12
Pubmed	10922378	Tissue factor pathway inhibitor binds to platelet thrombospondin-1.	3.798e-05	1	0.002399	0.02597	2	2	TFPI,THBS1
Pubmed	23563306	SDF-1-CXCR4 axis: cell trafficking in the cancer stem cell niche of head and neck squamous cell carcinoma.	3.798e-05	1	0.002399	0.02597	2	2	CXCR4,CXCL12
Pubmed	21343308	Heparan sulfate modification of the transmembrane receptor CD47 is necessary for inhibition of T cell receptor signaling by thrombospondin-1.	3.798e-05	1	0.002399	0.02597	2	2	THBS1,CD47
Pubmed	20929726	Structures of the CXCR4 chemokine GPCR with small-molecule and cyclic peptide antagonists.	3.798e-05	1	0.002399	0.02597	2	2	CXCR4,CXCL12
Pubmed	26130416	Chemokines and their receptors in esophageal cancer--the systematic review and future perspectives.	3.798e-05	1	0.002399	0.02597	2	2	CXCR4,CXCL12
Pubmed	15679583	Immunohistochemical analysis of keratinocyte growth factor and fibroblast growth factor 10 expression in psoriasis.	3.798e-05	1	0.002399	0.02597	2	2	FGF7,FGF10
Pubmed	25283599	SDF-1¿ is a novel autocrine activator of platelets operating through its receptor CXCR4.	3.798e-05	1	0.002399	0.02597	2	2	CXCR4,CXCL12
Pubmed	25619477	Significantly inhibitory effects of low molecular weight heparin (Fraxiparine) on the motility of lung cancer cells and its related mechanism.	3.798e-05	1	0.002399	0.02597	2	2	CXCR4,CXCL12
Pubmed	6547441	Phosphorylation of mammalian myosin light chain kinases by the catalytic subunit of cyclic AMP-dependent protein kinase and by cyclic GMP-dependent protein kinase.	3.798e-05	1	0.002399	0.02597	2	2	MYLK,PRKG2
Pubmed	12485835	Expression of the chemokine receptor CXCR4 and its ligand stromal cell-derived factor 1 in human brain tumors and their involvement in glial proliferation in vitro.	3.798e-05	1	0.002399	0.02597	2	2	CXCR4,CXCL12
Pubmed	22014686	Cofactor regulation of C5a chemotactic activity in physiological fluids. Requirement for the vitamin D binding protein, thrombospondin-1 and its receptors.	3.798e-05	1	0.002399	0.02597	2	2	THBS1,CD47
Pubmed	23554919	Spry1 and Spry4 differentially regulate human aortic smooth muscle cell phenotype via Akt/FoxO/myocardin signaling.	3.798e-05	1	0.002399	0.02597	2	2	SPRY1,SPRY4
Pubmed	15548717	Bone marrow is a reservoir for CD4+CD25+ regulatory T cells that traffic through CXCL12/CXCR4 signals.	3.798e-05	1	0.002399	0.02597	2	2	CXCR4,CXCL12
Pubmed	23056244	Overexpression of HTRA1 leads to down-regulation of fibronectin and functional changes in RF/6A cells and HUVECs.	3.798e-05	1	0.002399	0.02597	2	2	HTRA1,FN1
Pubmed	24464808	Transgelin as a therapeutic target to prevent hypoxic pulmonary hypertension.	3.798e-05	1	0.002399	0.02597	2	2	TAGLN,EPAS1
Pubmed	12605695	Selective up-regulation of functional CXCR4 expression in erythroid cells by HIV-1 Tat protein.	3.798e-05	1	0.002399	0.02597	2	2	CXCR4,CXCL12
Pubmed	22767589	New insight into the SDF-1/CXCR4 axis in a breast carcinoma model: hypoxia-induced endothelial SDF-1 and tumor cell CXCR4 are required for tumor cell intravasation.	3.798e-05	1	0.002399	0.02597	2	2	CXCR4,CXCL12
Pubmed	18698020	Overexpression of stromal cell-derived factor 1 and its receptor CXCR4 induces autocrine/paracrine cell proliferation in human pituitary adenomas.	3.798e-05	1	0.002399	0.02597	2	2	CXCR4,CXCL12
Pubmed	20865359	Changes in CXCL12/CXCR4-chemokine expression during onset of colorectal malignancies.	3.798e-05	1	0.002399	0.02597	2	2	CXCR4,CXCL12
Pubmed	17673559	A single bout of exercise with high mechanical loading induces the expression of Cyr61/CCN1 and CTGF/CCN2 in human skeletal muscle.	3.798e-05	1	0.002399	0.02597	2	2	CYR61,CTGF
Pubmed	19327121	Stromal cell-derived factor-1 but not its receptor, CXCR4, gene variants increase susceptibility and pathological development of hepatocellular carcinoma.	3.798e-05	1	0.002399	0.02597	2	2	CXCR4,CXCL12
Pubmed	25885552	Remodeling of extracellular matrix by normal and tumor-associated fibroblasts promotes cervical cancer progression.	3.798e-05	1	0.002399	0.02597	2	2	LAMA1,FN1
Pubmed	10772939	Inhibition of CXCR4-dependent HIV-1 infection by extracellular HIV-1 Tat.	3.798e-05	1	0.002399	0.02597	2	2	CXCR4,CXCL12
Pubmed	21257825	Stromal-derived factor-1[alpha] correlates with circulating endothelial progenitor cells and with acute lesion volume in stroke patients.	3.798e-05	1	0.002399	0.02597	2	2	KITLG,CXCL12
Pubmed	21463876	Interaction between neoplastic cells and cancer-associated fibroblasts through the CXCL12/CXCR4 axis: role in non-small cell lung cancer tumor proliferation.	3.798e-05	1	0.002399	0.02597	2	2	CXCR4,CXCL12
Pubmed	17456315	[A study of CXCR4/SDF-1 in hepatocellular carcinoma and liver cirrhosis].	3.798e-05	1	0.002399	0.02597	2	2	CXCR4,CXCL12
Pubmed	10541313	KGF and FGF-10 stimulate liquid secretion in human fetal lung.	3.798e-05	1	0.002399	0.02597	2	2	FGF7,FGF10
Pubmed	15844659	The importance of the CXCL12-CXCR4 chemokine ligand-receptor interaction in prostate cancer metastasis.	3.798e-05	1	0.002399	0.02597	2	2	CXCR4,CXCL12
Pubmed	25661196	SERCA and PMCA pumps contribute to the deregulation of Ca2+ homeostasis in human CF epithelial cells.	3.798e-05	1	0.002399	0.02597	2	2	ATP2A2,ATP2B2
Pubmed	21802105	Role for the conserved N-terminal cysteines in the anti-chemokine activities by the chemokine-like protein MC148R1 encoded by Molluscum contagiosum virus.	3.798e-05	1	0.002399	0.02597	2	2	CXCR4,CXCL12
Pubmed	17363705	Targeting CD47: NO limit on therapeutic potential.	3.798e-05	1	0.002399	0.02597	2	2	THBS1,CD47
Pubmed	20462600	The CXCR4-CXCL12 pathway facilitates the progression of pancreatic cancer via induction of angiogenesis and lymphangiogenesis.	3.798e-05	1	0.002399	0.02597	2	2	CXCR4,CXCL12
Pubmed	22932666	The CXCL12-CXCR4 chemokine pathway: a novel axis regulates lymphangiogenesis.	3.798e-05	1	0.002399	0.02597	2	2	CXCR4,CXCL12
Pubmed	18851783	[The role and mechanism of CXCR4 and its ligand SDF-1 in the development of cervical cancer metastasis].	3.798e-05	1	0.002399	0.02597	2	2	CXCR4,CXCL12
Pubmed	23702796	Structural basis of the interactions between CXCR4 and CXCL12/SDF-1 revealed by theoretical approaches.	3.798e-05	1	0.002399	0.02597	2	2	CXCR4,CXCL12
Pubmed	18950289	BMP-2 enhances TGF-beta3-mediated chondrogenic differentiation of human bone marrow multipotent mesenchymal stromal cells in alginate bead culture.	3.798e-05	1	0.002399	0.02597	2	2	BMP2,TGFB3
Pubmed	14973260	The expression of CXCR4/CXCL12 in first-trimester human trophoblast cells.	3.798e-05	1	0.002399	0.02597	2	2	CXCR4,CXCL12
Pubmed	20540706	Damage and recovery of the bone marrow microenvironment induced by cancer chemotherapy - potential regulatory role of chemokine CXCL12/receptor CXCR4 signalling.	3.798e-05	1	0.002399	0.02597	2	2	CXCR4,CXCL12
Pubmed	15328206	CXCR4 and CXCL12 (SDF-1) in prostate cancer: inhibitory effects of human single chain Fv antibodies.	3.798e-05	1	0.002399	0.02597	2	2	CXCR4,CXCL12
Pubmed	16823836	Adenosine upregulates CXCR4 and enhances the proliferative and migratory responses of human carcinoma cells to CXCL12/SDF-1alpha.	3.798e-05	1	0.002399	0.02597	2	2	CXCR4,CXCL12
Pubmed	23079991	Phenotype characterization and sequence analysis of BMP2 and BMP4 variants in two Mexican families with oligodontia.	3.798e-05	1	0.002399	0.02597	2	2	BMP2,BMP4
Pubmed	21506920	Clinical and genetic features of Warts, Hypogammaglobulinemia, Infections and Myelokathexis (WHIM) syndrome.	3.798e-05	1	0.002399	0.02597	2	2	CXCR4,CXCL12
Pubmed	23526079	CXCR4-mediated Stat3 activation is essential for CXCL12-induced cell invasion in bladder cancer.	3.798e-05	1	0.002399	0.02597	2	2	CXCR4,CXCL12
Pubmed	15698842	ANKRD1 specifically binds CASQ2 in heart extracts and both proteins are co-enriched in piglet cardiac Purkinje cells.	3.798e-05	1	0.002399	0.02597	2	2	CASQ2,ANKRD1
Pubmed	12902472	Synoviocyte-mediated expansion of inflammatory T cells in rheumatoid synovitis is dependent on CD47-thrombospondin 1 interaction.	3.798e-05	1	0.002399	0.02597	2	2	THBS1,CD47
Pubmed	21292343	Association of genetic polymorphisms of CXCL12/SDF1 gene and its receptor, CXCR4, to the susceptibility and prognosis of non-small cell lung cancer.	3.798e-05	1	0.002399	0.02597	2	2	CXCR4,CXCL12
Pubmed	21623830	How the human spermatozoa sense the oocyte: a new role of SDF1-CXCR4 signalling.	3.798e-05	1	0.002399	0.02597	2	2	CXCR4,CXCL12
Pubmed	21349176	CXC receptor-4 mRNA silencing abrogates CXCL12-induced migration of colorectal cancer cells.	3.798e-05	1	0.002399	0.02597	2	2	CXCR4,CXCL12
Pubmed	22736142	c-Myc is crucial for the expression of LAT1 in MIA Paca-2 human pancreatic cancer cells.	3.798e-05	1	0.002399	0.02597	2	2	MYC,SLC7A5
Pubmed	22718299	Preeclampsia-associated stresses activate Gadd45a signaling and sFlt-1 in placental explants.	3.798e-05	1	0.002399	0.02597	2	2	GADD45A,FLT1
Pubmed	22191848	TGFB3 and BMP4 polymorphism are associated with isolated tooth agenesis.	3.798e-05	1	0.002399	0.02597	2	2	BMP4,TGFB3
Pubmed	22430135	CXCR4 and CXCL12 immunoreactivities differentiate primary non-small-cell lung cancer with or without brain metastases.	3.798e-05	1	0.002399	0.02597	2	2	CXCR4,CXCL12
Pubmed	24762228	Stromal cell-derived factor-1 (SDF-1)/CXCR4 axis enhances cellular invasion in ovarian carcinoma cells via integrin ß1 and ß3 expressions.	3.798e-05	1	0.002399	0.02597	2	2	CXCR4,CXCL12
Pubmed	19139298	Imaging correlates of leukocyte accumulation and CXCR4/CXCL12 in multiple sclerosis.	3.798e-05	1	0.002399	0.02597	2	2	CXCR4,CXCL12
Pubmed	20177796	Stromal CXCR4 and CXCL12 expression is associated with distant recurrence and poor prognosis in rectal cancer after chemoradiotherapy.	3.798e-05	1	0.002399	0.02597	2	2	CXCR4,CXCL12
Pubmed	19115008	SDF1 gene variation is associated with circulating SDF1alpha level and endothelial progenitor cell number: the Bruneck Study.	3.798e-05	1	0.002399	0.02597	2	2	CXCR4,CXCL12
Pubmed	19837984	Structural basis of the interaction between chemokine stromal cell-derived factor-1/CXCL12 and its G-protein-coupled receptor CXCR4.	3.798e-05	1	0.002399	0.02597	2	2	CXCR4,CXCL12
Pubmed	25482641	Transgene expression study of CXCR4 active mutants. Potential prospects in up-modulation of homing and engraftment efficiency of hematopoietic stem/progenitor cells.	3.798e-05	1	0.002399	0.02597	2	2	CXCR4,CXCL12
Pubmed	10802710	Active movement of T cells away from a chemokine.	3.798e-05	1	0.002399	0.02597	2	2	CXCR4,CXCL12
Pubmed	18156628	HtrA1 inhibits mineral deposition by osteoblasts: requirement for the protease and PDZ domains.	3.798e-05	1	0.002399	0.02597	2	2	HTRA1,BMP2
Pubmed	24033610	The role of SDF-1 and CXCR4 on odontoblastic differentiation in human dental pulp cells.	3.798e-05	1	0.002399	0.02597	2	2	CXCR4,CXCL12
Pubmed	19497995	The influence of tumor-host interactions in the stromal cell-derived factor-1/CXCR4 ligand/receptor axis in determining metastatic risk in breast cancer.	3.798e-05	1	0.002399	0.02597	2	2	CXCR4,CXCL12
Pubmed	25817040	Human enhancer of filamentation 1-induced colorectal cancer cell migration: Role of serine phosphorylation and interaction with the breast cancer anti-estrogen resistance 3 protein.	3.798e-05	1	0.002399	0.02597	2	2	NEDD9,BCAR3
Pubmed	19921580	[Shikonin down-regulates CXCR4 expression and inhibits CXCL12-induced migratory responses in colorectal carcinoma cell line SW480].	3.798e-05	1	0.002399	0.02597	2	2	CXCR4,CXCL12
Pubmed	21740294	Enhancement of the anti-tumor activity of therapeutic monoclonal antibodies by CXCR4 antagonists.	3.798e-05	1	0.002399	0.02597	2	2	CXCR4,CXCL12
Pubmed	23479510	HIF2A and IGF2 expression correlates in human neuroblastoma cells and normal immature sympathetic neuroblasts.	3.798e-05	1	0.002399	0.02597	2	2	IGF2,EPAS1
Pubmed	20118565	Role of the SDF-1/CXCR4 system in myocardial infarction.	3.798e-05	1	0.002399	0.02597	2	2	CXCR4,CXCL12
Pubmed	15324304	Chondroitin 4-sulphotransferase-1 and chondroitin 6-sulphotransferase-1 are affected differently by uronic acid residues neighbouring the acceptor GalNAc residues.	3.798e-05	1	0.002399	0.02597	2	2	CHST11,CHST1
Pubmed	23259294	[The expression and significance of SDF-1/CXCR4 biological axis in laryngeal squamous cell carcinoma and lymph node metastasize].	3.798e-05	1	0.002399	0.02597	2	2	CXCR4,CXCL12
Pubmed	23935395	CXCL12/CXCR4 signal axis plays an important role in mediating bone morphogenetic protein 9-induced osteogenic differentiation of mesenchymal stem cells.	3.798e-05	1	0.002399	0.02597	2	2	CXCR4,CXCL12
Pubmed	23926301	Deregulation of ETS1 and FLI1 contributes to the pathogenesis of diffuse large B-cell lymphoma.	3.798e-05	1	0.002399	0.02597	2	2	ETS1,FLI1
Pubmed	8752280	The lymphocyte chemoattractant SDF-1 is a ligand for LESTR/fusin and blocks HIV-1 entry.	3.798e-05	1	0.002399	0.02597	2	2	CXCR4,CXCL12
Pubmed	21082982	CXCL12 and CXCR4 in bone marrow physiology.	3.798e-05	1	0.002399	0.02597	2	2	CXCR4,CXCL12
Pubmed	21362509	Identification of Evi-1 as a novel effector of PKC¿ in the apoptotic response to DNA damage.	3.798e-05	1	0.002399	0.02597	2	2	MECOM,PRKCD
Pubmed	20025867	CXCR4 positive bone mesenchymal stem cells migrate to human endothelial cell stimulated by ox-LDL via SDF-1alpha/CXCR4 signaling axis.	3.798e-05	1	0.002399	0.02597	2	2	CXCR4,CXCL12
Pubmed	25966814	Concise Review: CXCR4/CXCL12 Signaling in Immature Hematopoiesis--Lessons From Pharmacological and Genetic Models.	3.798e-05	1	0.002399	0.02597	2	2	CXCR4,CXCL12
Pubmed	18507859	Expression of novel extracellular sulfatases Sulf-1 and Sulf-2 in normal and osteoarthritic articular cartilage.	3.798e-05	1	0.002399	0.02597	2	2	SULF2,SULF1
Pubmed	23395387	Differences are evident within the CXCR4-CXCL12 axis between ethnically divergent South African populations.	3.798e-05	1	0.002399	0.02597	2	2	CXCR4,CXCL12
Pubmed	15454484	Chemokine receptor expression in EBV-associated lymphoproliferation in hu/SCID mice: implications for CXCL12/CXCR4 axis in lymphoma generation.	3.798e-05	1	0.002399	0.02597	2	2	CXCR4,CXCL12
Pubmed	22885527	The CXCL12/CXCR4 axis is involved in the maintenance of Th2 bias at the maternal/fetal interface in early human pregnancy.	3.798e-05	1	0.002399	0.02597	2	2	CXCR4,CXCL12
Pubmed	23480519	Endosulfatases SULF1 and SULF2 limit Chlamydia muridarum infection.	3.798e-05	1	0.002399	0.02597	2	2	SULF2,SULF1
Pubmed	8620536	MafB is an interaction partner and repressor of Ets-1 that inhibits erythroid differentiation.	3.798e-05	1	0.002399	0.02597	2	2	ETS1,MAFB
Pubmed	22350758	Neuregulin induces CTGF expression in hypertrophic scarring fibroblasts.	3.798e-05	1	0.002399	0.02597	2	2	NRG1,CTGF
Pubmed	19568410	CXCR4 regulates the early extravasation of metastatic tumor cells in vivo.	3.798e-05	1	0.002399	0.02597	2	2	CXCR4,CXCL12
Pubmed	24799056	CXCL12-CXCR4 contributes to the implication of bone marrow in cancer metastasis.	3.798e-05	1	0.002399	0.02597	2	2	CXCR4,CXCL12
Pubmed	8413626	The daf-4 gene encodes a bone morphogenetic protein receptor controlling C. elegans dauer larva development.	3.798e-05	1	0.002399	0.02597	2	2	BMP2,BMP4
Pubmed	24480462	Neutralising properties of peptides derived from CXCR4 extracellular loops towards CXCL12 binding and HIV-1 infection.	3.798e-05	1	0.002399	0.02597	2	2	CXCR4,CXCL12
Pubmed	14995074	X4 HIV-1 induces neuroblastoma cell death by interference with CXCL12/CXCR4 interaction.	3.798e-05	1	0.002399	0.02597	2	2	CXCR4,CXCL12
Pubmed	20629629	CXCR4-CXCL12-dependent inflammatory network and endothelial progenitors.	3.798e-05	1	0.002399	0.02597	2	2	CXCR4,CXCL12
Pubmed	24157575	Inhibition of CXCL12/CXCR4 autocrine/paracrine loop reduces viability of human glioblastoma stem-like cells affecting self-renewal activity.	3.798e-05	1	0.002399	0.02597	2	2	CXCR4,CXCL12
Pubmed	8752281	The CXC chemokine SDF-1 is the ligand for LESTR/fusin and prevents infection by T-cell-line-adapted HIV-1.	3.798e-05	1	0.002399	0.02597	2	2	CXCR4,CXCL12
Pubmed	26166636	CXCL12/CXCR4 signal involved in the regulation of trophoblasts on peripheral NK cells leading to Th2 bias at the maternal-fetal interface.	3.798e-05	1	0.002399	0.02597	2	2	CXCR4,CXCL12
Pubmed	20637871	Can inhibition of the SDF-1/CXCR4 axis eradicate acute leukemia?	3.798e-05	1	0.002399	0.02597	2	2	CXCR4,CXCL12
Pubmed	22114110	Trophoblast-derived chemokine CXCL12 promotes CXCR4 expression and invasion of human first-trimester decidual stromal cells.	3.798e-05	1	0.002399	0.02597	2	2	CXCR4,CXCL12
Pubmed	18818419	Bone morphogenetic proteins 2 and 4 are selectively expressed by late outgrowth endothelial progenitor cells and promote neoangiogenesis.	3.798e-05	1	0.002399	0.02597	2	2	BMP2,BMP4
Pubmed	15183061	N-linked glycosylation in the CXCR4 N-terminus inhibits binding to HIV-1 envelope glycoproteins.	3.798e-05	1	0.002399	0.02597	2	2	CXCR4,CXCL12
Pubmed	19799789	Hypertrophy is induced during the in vitro chondrogenic differentiation of human mesenchymal stem cells by bone morphogenetic protein-2 and bone morphogenetic protein-4 gene transfer.	3.798e-05	1	0.002399	0.02597	2	2	BMP2,BMP4
Pubmed	19395026	OH-2, a hyperdiploid myeloma cell line without an IGH translocation, has a complex translocation juxtaposing MYC near MAFB and the IGK locus.	3.798e-05	1	0.002399	0.02597	2	2	MYC,MAFB
Pubmed	22333149	[Expression of stromal cell derived factor-1/CXCR4 biology axis in myelodysplastic syndromes].	3.798e-05	1	0.002399	0.02597	2	2	CXCR4,CXCL12
Pubmed	17082613	CD4+CXCR4highCD69+ T cells accumulate in lung adenocarcinoma.	3.798e-05	1	0.002399	0.02597	2	2	CXCR4,CXCL12
Pubmed	25121739	CXCL12 induces connective tissue growth factor expression in human lung fibroblasts through the Rac1/ERK, JNK, and AP-1 pathways.	3.798e-05	1	0.002399	0.02597	2	2	CXCL12,CTGF
Pubmed	19615279	[Association of CXCR4 and SDF-1alpha with organ-specific metastasis of nasopharyngeal carcinoma].	3.798e-05	1	0.002399	0.02597	2	2	CXCR4,CXCL12
Pubmed	21802140	SDF-1/CXCR4 axis in myelodysplastic syndromes: correlation with angiogenesis and apoptosis.	3.798e-05	1	0.002399	0.02597	2	2	CXCR4,CXCL12
Pubmed	12851705	IGSF11 gene, frequently up-regulated in intestinal-type gastric cancer, encodes adhesion molecule homologous to CXADR, FLJ22415 and ESAM.	3.798e-05	1	0.002399	0.02597	2	2	IGSF11,CLMP
Pubmed	16494621	Role of stromal-derived factor-1 in the hematopoietic-supporting activity of human mesenchymal stem cells.	3.798e-05	1	0.002399	0.02597	2	2	CXCR4,CXCL12
Pubmed	21618080	Trafficking of stem cells.	3.798e-05	1	0.002399	0.02597	2	2	CXCR4,CXCL12
Pubmed	15048928	Stromal cell-derived factor 1-mediated CXCR4 signaling in rat and human cortical neural progenitor cells.	3.798e-05	1	0.002399	0.02597	2	2	CXCR4,CXCL12
Pubmed	20579352	Common variants in the regulative regions of GRIA1 and GRIA3 receptor genes are associated with migraine susceptibility.	3.798e-05	1	0.002399	0.02597	2	2	GRIA1,GRIA3
Pubmed	19550128	Expression of CXCL12/CXCR4 and its correlation to prognosis in esophageal squamous cell carcinoma.	3.798e-05	1	0.002399	0.02597	2	2	CXCR4,CXCL12
Pubmed	24025971	CXCR4, but not CXCR7, discriminates metastatic behavior in non-small cell lung cancer cells.	3.798e-05	1	0.002399	0.02597	2	2	CXCR4,CXCL12
Pubmed	14684377	SDF-1/CXCL12 regulates cAMP production and ion transport in intestinal epithelial cells via CXCR4.	3.798e-05	1	0.002399	0.02597	2	2	CXCR4,CXCL12
Pubmed	18675774	Human thrombospondin's (TSP-1) C-terminal domain opens to interact with the CD-47 receptor: a molecular modeling study.	3.798e-05	1	0.002399	0.02597	2	2	THBS1,CD47
Pubmed	24492129	Rare variants in BMP2 and BMP4 found in otosclerosis patients reduce Smad signaling.	3.798e-05	1	0.002399	0.02597	2	2	BMP2,BMP4
Pubmed	15041728	Levels of expression of CYR61 and CTGF are prognostic for tumor progression and survival of individuals with gliomas.	3.798e-05	1	0.002399	0.02597	2	2	CYR61,CTGF
Pubmed	16489019	Role of the CXCL12/CXCR4 axis in peritoneal carcinomatosis of gastric cancer.	3.798e-05	1	0.002399	0.02597	2	2	CXCR4,CXCL12
Pubmed	21757744	The CXC chemokine receptor 4 ligands ubiquitin and stromal cell-derived factor-1¿ function through distinct receptor interactions.	3.798e-05	1	0.002399	0.02597	2	2	CXCR4,CXCL12
Pubmed	25919928	Novel DNA methylation markers with potential prognostic relevance in advanced malignant melanoma identified using COBRA assays.	3.798e-05	1	0.002399	0.02597	2	2	BASP1,CDH11
Pubmed	12034737	The role of post-translational modifications of the CXCR4 amino terminus in stromal-derived factor 1 alpha association and HIV-1 entry.	3.798e-05	1	0.002399	0.02597	2	2	CXCR4,CXCL12
Pubmed	20622011	The Epstein-Barr virus-encoded G protein-coupled receptor BILF1 hetero-oligomerizes with human CXCR4, scavenges G¿i proteins, and constitutively impairs CXCR4 functioning.	3.798e-05	1	0.002399	0.02597	2	2	CXCR4,CXCL12
Pubmed	25860928	Recurrence of glioblastoma after radio-chemotherapy is associated with an angiogenic switch to the CXCL12-CXCR4 pathway.	3.798e-05	1	0.002399	0.02597	2	2	CXCR4,CXCL12
Pubmed	22016811	Joint binding of OTX2 and MYC in promotor regions is associated with high gene expression in medulloblastoma.	3.798e-05	1	0.002399	0.02597	2	2	MYC,OTX2
Pubmed	18040858	Differential expression of CXCL12 and CXCR4 during human fetal neural progenitor cell differentiation.	3.798e-05	1	0.002399	0.02597	2	2	CXCR4,CXCL12
Pubmed	22496919	The extra domain A of fibronectin increases VEGF-C expression in colorectal carcinoma involving the PI3K/AKT signaling pathway.	3.798e-05	1	0.002399	0.02597	2	2	VEGFC,FN1
Pubmed	21059341	Involvement of autocrine CXCL12/CXCR4 system in the regulation of ovarian carcinoma cell invasion.	3.798e-05	1	0.002399	0.02597	2	2	CXCR4,CXCL12
Pubmed	24848268	CD47-independent effects mediated by the TSP-derived 4N1K peptide.	3.798e-05	1	0.002399	0.02597	2	2	THBS1,CD47
Pubmed	24032722	Association of CXCL12 and CXCR4 gene polymorphisms with the susceptibility and prognosis of renal cell carcinoma.	3.798e-05	1	0.002399	0.02597	2	2	CXCR4,CXCL12
[truncated: 30,899 more rows]
